# Supplementary material for: Molecular Mechanisms Regulating Phenylpropanoid Metabolism in Exogenously-Sprayed Ethylene Forage Ramie Based on Transcriptomic and Metabolomic Analyses
Source: Plants (Basel). 2023 Nov 18;12(22):3899. doi: 10.3390/plants12223899 (PMC10675582; doi:10.3390/plants12223899)
Supplement: Supplementary file 1 [file plants-12-03899-s001.zip]

Archive with 12 entries (11 files):
- ETH-Attachment/
- ETH-Attachment/Table S10CK-J VS A-JPhenylpropanoid biosynthesis and Flavonoid biosynthesis..xlsx
- ETH-Attachment/Table S11 Primer list of differentially expressed genes.xlsx
- ETH-Attachment/Table S1Ck-Y-vs-A-Y.Differentially expressed metabolites.xls
- ETH-Attachment/Table S2Ck-J-vs-A-J.Differentially expressed metabolites.xls
- ETH-Attachment/Table S3Ck-Y-vs-A-Y. differential metabolite enrichment pathway table.xls
- ETH-Attachment/Table S4Ck-J-vs-A-J.differential metabolite enrichment pathway table.xls
- ETH-Attachment/Table S5. Throughput and quality summary of RNA-sequences..xls
- ETH-Attachment/Table S6 Differentially expressed gene classification.xls
- ETH-Attachment/Table S7 GO enrichment analysis.xls
- ETH-Attachment/Table S8 KEGG enrichment analysis of differentially expressed genes.xls
- ETH-Attachment/Table S9 CK-Y VS A-YPhenylpropanoid biosynthesis and Flavonoid biosynthesis..xlsx
