# Supplementary material for: Molecular Mechanisms Regulating Phenylpropanoid Metabolism in Exogenously-Sprayed Ethylene Forage Ramie Based on Transcriptomic and Metabolomic Analyses
Source: Plants (Basel). 2023 Nov 18;12(22):3899. doi: 10.3390/plants12223899 (PMC10675582; doi:10.3390/plants12223899)
Supplement: Supplementary file 1 [file plants-12-03899-s001.zip › ETH-Attachment/Table S11 Primer list of differentially expressed genes.xlsx]

## Sheet: Sheet1
TableS10: Primer list of differentially expressed genes
Gene ID	Gene name		Primer (5'-3')
	Actin	F	CGTTGAACCCTAAGGC
		R	ATCCAGCACGATACCAG
Bni03G004009	SAT	F	AATTCTGAGCCCAACCATG
		R	GAAGCCCTCCACAAATAGG
Bni03G005085	FLS	F	GAGGACGGAAAGATATTGGCGATGG
		R	GCATTTGGTCAAGAGCAGGGAGAG
Bni12G016552	CYP98A2	F	ATCGCCGAGTATATTCCTTGGTTGC
		R	CATGATGATCTTGGTGAGCCTGTCC
Bni07G011041	PNC1	F	GTTCAACTGCTCCGAATACC
		R	GCATCTTGCTTGCCCTGA
Bni08G012043	At4g26220	F	CCTGAAGATGGCAAGTCGGAGAAC
		R	CGCCCACTTTCAACAGCTTCATTAG
Bni14G018380	PER12	F	GATGAACCGACAGGGCGTGTTG
		R	GAGGGACTGGTTGACGGCAAAG
Bni05G008212	HST	F	CGTGGTTGATGGATCTTCTGGACTC
		R	CAATGAAGGGTGGGATTCGGACAG
Bni10G014837	4CLL9	F	GTTGCTGTGATTCCGTACCCTGAC
		R	CCACTCGCCGAACCTTCTTGTAAG
Bni13G017586	4CL1	F	GCTGCCGCTCTTCCACATCTAC
		R	GATCGTCACCCCGTACCTCTCC
