# Supplementary material for: Molecular Mechanisms Regulating Phenylpropanoid Metabolism in Exogenously-Sprayed Ethylene Forage Ramie Based on Transcriptomic and Metabolomic Analyses
Source: Plants (Basel). 2023 Nov 18;12(22):3899. doi: 10.3390/plants12223899 (PMC10675582; doi:10.3390/plants12223899)
Supplement: Supplementary file 1 [file plants-12-03899-s001.zip › ETH-Attachment/Table S3Ck-Y-vs-A-Y. differential metabolite enrichment pathway table.xls]

id	num	qvalue	per	ratio	class	ID	Descrption	Pvalue	Qvalue	Up	Down	fg_num	bg_num
Arginine and proline metabolism	5	0.1533238	22.727	0.227	Metabolism	ko00330	Arginine and proline metabolism	0.01073702	0.1533238	3	2	5	22
Glucosinolate biosynthesis	3	0.1533238	13.636	0.375	Metabolism	ko00966	Glucosinolate biosynthesis	0.01203301	0.1533238	0	3	3	8
Carbapenem biosynthesis	2	0.1533238	9.091	0.667	Metabolism	ko00332	Carbapenem biosynthesis	0.0125433	0.1533238	2	0	2	3
Flavone and flavonol biosynthesis	4	0.1533238	18.182	0.267	Metabolism	ko00944	Flavone and flavonol biosynthesis	0.01304883	0.1533238	0	4	4	15
Aminoacyl-tRNA biosynthesis	4	0.1950758	18.182	0.235	Genetic Information Processing	ko00970	Aminoacyl-tRNA biosynthesis	0.02075274	0.1950758	2	2	4	17
Biosynthesis of unsaturated fatty acids	2	0.3012390	9.091	0.400	Metabolism	ko01040	Biosynthesis of unsaturated fatty acids	0.03845604	0.3012390	2	0	2	5
Glutathione metabolism	2	0.4485075	9.091	0.286	Metabolism	ko00480	Glutathione metabolism	0.07431942	0.4485075	2	0	2	7
2-Oxocarboxylic acid metabolism	4	0.4485075	18.182	0.160	Metabolism	ko01210	2-Oxocarboxylic acid metabolism	0.07634171	0.4485075	1	3	4	25
Phenylalanine metabolism	3	0.5100837	13.636	0.176	Metabolism	ko00360	Phenylalanine metabolism	0.09767561	0.5100837	0	3	3	17
ABC transporters	4	0.5115511	18.182	0.138	Environmental Information Processing	ko02010	ABC transporters	0.1192631	0.5115511	2	2	4	29
Thiamine metabolism	1	0.5115511	4.545	0.500	Metabolism	ko00730	Thiamine metabolism	0.1306088	0.5115511	0	1	1	2
Nitrogen metabolism	1	0.5115511	4.545	0.500	Metabolism	ko00910	Nitrogen metabolism	0.1306088	0.5115511	1	0	1	2
Taurine and hypotaurine metabolism	1	0.5942100	4.545	0.333	Metabolism	ko00430	Taurine and hypotaurine metabolism	0.1896415	0.5942100	1	0	1	3
Porphyrin and chlorophyll metabolism	1	0.5942100	4.545	0.333	Metabolism	ko00860	Porphyrin and chlorophyll metabolism	0.1896415	0.5942100	1	0	1	3
Betalain biosynthesis	1	0.5942100	4.545	0.333	Metabolism	ko00965	Betalain biosynthesis	0.1896415	0.5942100	0	1	1	3
Stilbenoid, diarylheptanoid and gingerol biosynthesis	1	0.7192063	4.545	0.250	Metabolism	ko00945	Stilbenoid, diarylheptanoid and gingerol biosynthesis	0.2448362	0.7192063	0	1	1	4
Valine, leucine and isoleucine degradation	1	0.7613311	4.545	0.200	Metabolism	ko00280	Valine, leucine and isoleucine degradation	0.2964313	0.7613311	0	1	1	5
Isoquinoline alkaloid biosynthesis	1	0.7613311	4.545	0.200	Metabolism	ko00950	Isoquinoline alkaloid biosynthesis	0.2964313	0.7613311	0	1	1	5
Ubiquinone and other terpenoid-quinone biosynthesis	1	0.7613311	4.545	0.167	Metabolism	ko00130	Ubiquinone and other terpenoid-quinone biosynthesis	0.3446509	0.7613311	0	1	1	6
Glycerophospholipid metabolism	1	0.7613311	4.545	0.167	Metabolism	ko00564	Glycerophospholipid metabolism	0.3446509	0.7613311	0	1	1	6
Biosynthesis of amino acids	4	0.7613311	18.182	0.087	Metabolism	ko01230	Biosynthesis of amino acids	0.3771629	0.7613311	2	2	4	46
Monobactam biosynthesis	1	0.7613311	4.545	0.143	Metabolism	ko00261	Monobactam biosynthesis	0.3897062	0.7613311	0	1	1	7
Cyanoamino acid metabolism	1	0.7613311	4.545	0.143	Metabolism	ko00460	Cyanoamino acid metabolism	0.3897062	0.7613311	0	1	1	7
Histidine metabolism	1	0.7613311	4.545	0.125	Metabolism	ko00340	Histidine metabolism	0.4317954	0.7613311	1	0	1	8
Butanoate metabolism	1	0.7613311	4.545	0.125	Metabolism	ko00650	Butanoate metabolism	0.4317954	0.7613311	1	0	1	8
Zeatin biosynthesis	1	0.7613311	4.545	0.125	Metabolism	ko00908	Zeatin biosynthesis	0.4317954	0.7613311	1	0	1	8
C5-Branched dibasic acid metabolism	1	0.7613311	4.545	0.111	Metabolism	ko00660	C5-Branched dibasic acid metabolism	0.4711051	0.7613311	1	0	1	9
Phenylpropanoid biosynthesis	2	0.7613311	9.091	0.087	Metabolism	ko00940	Phenylpropanoid biosynthesis	0.4718658	0.7613311	0	2	2	23
Arginine biosynthesis	1	0.7613311	4.545	0.100	Metabolism	ko00220	Arginine biosynthesis	0.5078108	0.7613311	1	0	1	10
alpha-Linolenic acid metabolism	1	0.7613311	4.545	0.100	Metabolism	ko00592	alpha-Linolenic acid metabolism	0.5078108	0.7613311	1	0	1	10
Valine, leucine and isoleucine biosynthesis	1	0.7613311	4.545	0.091	Metabolism	ko00290	Valine, leucine and isoleucine biosynthesis	0.5420771	0.7613311	0	1	1	11
Tropane, piperidine and pyridine alkaloid biosynthesis	1	0.7613311	4.545	0.091	Metabolism	ko00960	Tropane, piperidine and pyridine alkaloid biosynthesis	0.5420771	0.7613311	0	1	1	11
Tryptophan metabolism	1	0.7613311	4.545	0.083	Metabolism	ko00380	Tryptophan metabolism	0.574059	0.7613311	0	1	1	12
Flavonoid biosynthesis	1	0.7613311	4.545	0.083	Metabolism	ko00941	Flavonoid biosynthesis	0.574059	0.7613311	0	1	1	12
Glycine, serine and threonine metabolism	1	0.7613311	4.545	0.077	Metabolism	ko00260	Glycine, serine and threonine metabolism	0.603902	0.7613311	0	1	1	13
Phenylalanine, tyrosine and tryptophan biosynthesis	1	0.7613311	4.545	0.077	Metabolism	ko00400	Phenylalanine, tyrosine and tryptophan biosynthesis	0.603902	0.7613311	0	1	1	13
beta-Alanine metabolism	1	0.7613311	4.545	0.077	Metabolism	ko00410	beta-Alanine metabolism	0.603902	0.7613311	1	0	1	13
Alanine, aspartate and glutamate metabolism	1	0.7613311	4.545	0.071	Metabolism	ko00250	Alanine, aspartate and glutamate metabolism	0.6317428	0.7613311	1	0	1	14
Glyoxylate and dicarboxylate metabolism	1	0.7613311	4.545	0.071	Metabolism	ko00630	Glyoxylate and dicarboxylate metabolism	0.6317428	0.7613311	1	0	1	14
Biosynthesis of secondary metabolites	8	0.7817167	36.364	0.063	Metabolism	ko01110	Biosynthesis of secondary metabolites	0.6814927	0.7817167	3	5	8	127
Tyrosine metabolism	1	0.7817167	4.545	0.062	Metabolism	ko00350	Tyrosine metabolism	0.6819231	0.7817167	0	1	1	16
Linoleic acid metabolism	1	0.7883649	4.545	0.059	Metabolism	ko00591	Linoleic acid metabolism	0.7044963	0.7883649	1	0	1	17
Purine metabolism	1	0.8288258	4.545	0.050	Metabolism	ko00230	Purine metabolism	0.7634036	0.8288258	1	0	1	20
Biosynthesis of antibiotics	3	0.8288258	13.636	0.053	Metabolism	ko01130	Biosynthesis of antibiotics	0.775922	0.8288258	2	1	3	57
Carbon metabolism	1	0.8316418	4.545	0.045	Metabolism	ko01200	Carbon metabolism	0.7962528	0.8316418	1	0	1	22
Microbial metabolism in diverse environments	2	0.9682784	9.091	0.029	Metabolism	ko01120	Microbial metabolism in diverse environments	0.967501	0.9682784	1	1	2	69
Metabolic pathways	10	0.9682784	45.455	0.050	Metabolism	ko01100	Metabolic pathways	0.9682784	0.9682784	6	4	10	202
