# Supplementary material for: Molecular Mechanisms Regulating Phenylpropanoid Metabolism in Exogenously-Sprayed Ethylene Forage Ramie Based on Transcriptomic and Metabolomic Analyses
Source: Plants (Basel). 2023 Nov 18;12(22):3899. doi: 10.3390/plants12223899 (PMC10675582; doi:10.3390/plants12223899)
Supplement: Supplementary file 1 [file plants-12-03899-s001.zip › ETH-Attachment/Table S4Ck-J-vs-A-J.differential metabolite enrichment pathway table.xls]

id	num	qvalue	per	ratio	class	ID	Descrption	Pvalue	Qvalue	Up	Down	fg_num	bg_num
Aminoacyl-tRNA biosynthesis	7	0.0009088947	31.818	0.412	Genetic Information Processing	ko00970	Aminoacyl-tRNA biosynthesis	2.982341e-05	0.0009088947	0	7	7	17
Glucosinolate biosynthesis	5	0.0009088947	22.727	0.625	Metabolism	ko00966	Glucosinolate biosynthesis	4.32807e-05	0.0009088947	0	5	5	8
Cyanoamino acid metabolism	4	0.0067628176	18.182	0.571	Metabolism	ko00460	Cyanoamino acid metabolism	0.0004830584	0.0067628176	0	4	4	7
ABC transporters	7	0.0149282385	31.818	0.241	Environmental Information Processing	ko02010	ABC transporters	0.001421737	0.0149282385	0	7	7	29
Valine, leucine and isoleucine degradation	3	0.0206598336	13.636	0.600	Metabolism	ko00280	Valine, leucine and isoleucine degradation	0.002459504	0.0206598336	0	3	3	5
Linoleic acid metabolism	5	0.0222190290	22.727	0.294	Metabolism	ko00591	Linoleic acid metabolism	0.003174147	0.0222190290	1	4	5	17
2-Oxocarboxylic acid metabolism	5	0.1131850800	22.727	0.200	Metabolism	ko01210	2-Oxocarboxylic acid metabolism	0.01886418	0.1131850800	0	5	5	25
Biosynthesis of amino acids	7	0.1197842625	31.818	0.152	Metabolism	ko01230	Biosynthesis of amino acids	0.02281605	0.1197842625	0	7	7	46
Valine, leucine and isoleucine biosynthesis	3	0.1301411160	13.636	0.273	Metabolism	ko00290	Valine, leucine and isoleucine biosynthesis	0.03098598	0.1301411160	0	3	3	11
Tropane, piperidine and pyridine alkaloid biosynthesis	3	0.1301411160	13.636	0.273	Metabolism	ko00960	Tropane, piperidine and pyridine alkaloid biosynthesis	0.03098598	0.1301411160	0	3	3	11
Phenylalanine metabolism	3	0.3729432382	13.636	0.176	Metabolism	ko00360	Phenylalanine metabolism	0.09767561	0.3729432382	1	2	3	17
Thiamine metabolism	1	0.4547449846	4.545	0.500	Metabolism	ko00730	Thiamine metabolism	0.1306088	0.4547449846	0	1	1	2
alpha-Linolenic acid metabolism	2	0.4547449846	9.091	0.200	Metabolism	ko00592	alpha-Linolenic acid metabolism	0.1407544	0.4547449846	0	2	2	10
Biosynthesis of antibiotics	6	0.4551120000	27.273	0.105	Metabolism	ko01130	Biosynthesis of antibiotics	0.1663335	0.4551120000	0	6	6	57
Carbapenem biosynthesis	1	0.4551120000	4.545	0.333	Metabolism	ko00332	Carbapenem biosynthesis	0.1896415	0.4551120000	0	1	1	3
Glycerolipid metabolism	1	0.4551120000	4.545	0.333	Metabolism	ko00561	Glycerolipid metabolism	0.1896415	0.4551120000	0	1	1	3
Betalain biosynthesis	1	0.4551120000	4.545	0.333	Metabolism	ko00965	Betalain biosynthesis	0.1896415	0.4551120000	0	1	1	3
Phenylpropanoid biosynthesis	3	0.4551120000	13.636	0.130	Metabolism	ko00940	Phenylpropanoid biosynthesis	0.195048	0.4551120000	1	2	3	23
Phenylalanine, tyrosine and tryptophan biosynthesis	2	0.4773479053	9.091	0.154	Metabolism	ko00400	Phenylalanine, tyrosine and tryptophan biosynthesis	0.2159431	0.4773479053	0	2	2	13
Flavone and flavonol biosynthesis	2	0.5632342800	9.091	0.133	Metabolism	ko00944	Flavone and flavonol biosynthesis	0.2682068	0.5632342800	0	2	2	15
Isoquinoline alkaloid biosynthesis	1	0.5659143000	4.545	0.200	Metabolism	ko00950	Isoquinoline alkaloid biosynthesis	0.2964313	0.5659143000	0	1	1	5
Biosynthesis of unsaturated fatty acids	1	0.5659143000	4.545	0.200	Metabolism	ko01040	Biosynthesis of unsaturated fatty acids	0.2964313	0.5659143000	1	0	1	5
Pentose and glucuronate interconversions	1	0.5790135120	4.545	0.167	Metabolism	ko00040	Pentose and glucuronate interconversions	0.3446509	0.5790135120	0	1	1	6
Ubiquinone and other terpenoid-quinone biosynthesis	1	0.5790135120	4.545	0.167	Metabolism	ko00130	Ubiquinone and other terpenoid-quinone biosynthesis	0.3446509	0.5790135120	0	1	1	6
Glycerophospholipid metabolism	1	0.5790135120	4.545	0.167	Metabolism	ko00564	Glycerophospholipid metabolism	0.3446509	0.5790135120	0	1	1	6
Monobactam biosynthesis	1	0.6062096444	4.545	0.143	Metabolism	ko00261	Monobactam biosynthesis	0.3897062	0.6062096444	0	1	1	7
Starch and sucrose metabolism	1	0.6062096444	4.545	0.143	Metabolism	ko00500	Starch and sucrose metabolism	0.3897062	0.6062096444	0	1	1	7
Histidine metabolism	1	0.6253588552	4.545	0.125	Metabolism	ko00340	Histidine metabolism	0.4317954	0.6253588552	0	1	1	8
Zeatin biosynthesis	1	0.6253588552	4.545	0.125	Metabolism	ko00908	Zeatin biosynthesis	0.4317954	0.6253588552	0	1	1	8
Arginine and proline metabolism	2	0.6269125800	9.091	0.091	Metabolism	ko00330	Arginine and proline metabolism	0.4477947	0.6269125800	0	2	2	22
Pantothenate and CoA biosynthesis	1	0.6382714258	4.545	0.111	Metabolism	ko00770	Pantothenate and CoA biosynthesis	0.4711051	0.6382714258	0	1	1	9
Biosynthesis of secondary metabolites	9	0.6504925200	40.909	0.071	Metabolism	ko01110	Biosynthesis of secondary metabolites	0.5068227	0.6504925200	1	8	9	127
Galactose metabolism	1	0.6504925200	4.545	0.091	Metabolism	ko00052	Galactose metabolism	0.5420771	0.6504925200	0	1	1	11
Ascorbate and aldarate metabolism	1	0.6504925200	4.545	0.091	Metabolism	ko00053	Ascorbate and aldarate metabolism	0.5420771	0.6504925200	0	1	1	11
Amino sugar and nucleotide sugar metabolism	1	0.6504925200	4.545	0.091	Metabolism	ko00520	Amino sugar and nucleotide sugar metabolism	0.5420771	0.6504925200	0	1	1	11
Tryptophan metabolism	1	0.6674706316	4.545	0.083	Metabolism	ko00380	Tryptophan metabolism	0.574059	0.6674706316	1	0	1	12
Glycine, serine and threonine metabolism	1	0.6674706316	4.545	0.077	Metabolism	ko00260	Glycine, serine and threonine metabolism	0.603902	0.6674706316	0	1	1	13
beta-Alanine metabolism	1	0.6674706316	4.545	0.077	Metabolism	ko00410	beta-Alanine metabolism	0.603902	0.6674706316	0	1	1	13
Tyrosine metabolism	1	0.7343787231	4.545	0.062	Metabolism	ko00350	Tyrosine metabolism	0.6819231	0.7343787231	0	1	1	16
Metabolic pathways	13	0.7352935800	59.091	0.064	Metabolism	ko01100	Metabolic pathways	0.7002796	0.7352935800	1	12	13	202
Pyrimidine metabolism	1	0.7633141463	4.545	0.053	Metabolism	ko00240	Pyrimidine metabolism	0.74514	0.7633141463	0	1	1	19
Microbial metabolism in diverse environments	1	0.9956273000	4.545	0.014	Metabolism	ko01120	Microbial metabolism in diverse environments	0.9956273	0.9956273000	1	0	1	69
