# Supplementary material for: Molecular Mechanisms Regulating Phenylpropanoid Metabolism in Exogenously-Sprayed Ethylene Forage Ramie Based on Transcriptomic and Metabolomic Analyses
Source: Plants (Basel). 2023 Nov 18;12(22):3899. doi: 10.3390/plants12223899 (PMC10675582; doi:10.3390/plants12223899)
Supplement: Supplementary file 1 [file plants-12-03899-s001.zip › ETH-Attachment/Table S5. Throughput and quality summary of RNA-sequences..xls]

## Sheet: Sheet1
Table S5. Throughput and quality summary of RNA-sequences.
Sample	RawData(bp)	CleanData(bp)	Q20(%)	Q30(%)	GC(%)
Ck-1Y	6584247300	6541109091	0.9746	0.9308	0.4818
Ck-2Y	7055284500	7006792142	0.9738	0.9295	0.4827
Ck-3Y	5673744900	5635597101	0.9736	0.9287	0.4835
A-1Y	5780402400	5744445561	0.9747	0.9315	0.483
A-2Y	8473276500	8415030782	0.9743	0.9307	0.4803
A-3Y	8469044100	8414560957	0.975	0.932	0.4814
B-1Y	8536074300	8470683167	0.9757	0.9335	0.4789
B-2Y	7805727000	7750627874	0.9742	0.9305	0.4825
B-3Y	7751050800	7691364011	0.9746	0.9313	0.484
C-1Y	7511753100	7457357511	0.9743	0.9309	0.4812
C-2Y	8558922600	8497437801	0.9748	0.932	0.4819
C-3Y	8165506500	8109668845	0.9753	0.933	0.4775
CK-1J	7492708500	7440545683	0.9755	0.9336	0.4808
CK-2J	6456537600	6410364400	0.9744	0.931	0.4786
CK-3J	5782951500	5745941703	0.9746	0.9315	0.4789
A-1J	7261876200	7214338161	0.9732	0.9287	0.479
A-2J	6667039500	6620939240	0.9729	0.9276	0.4802
A-3J	5586437100	5550922426	0.9742	0.9302	0.4792
B-1J	6948269400	6897572658	0.9741	0.9306	0.48
B-2J	6681252900	6635209128	0.9753	0.9329	0.4791
B-3J	6294114900	6251266951	0.9752	0.9331	0.4777
C-1J	7434733800	7384220008	0.9735	0.929	0.4803
C-2J	7795367100	7742492478	0.9737	0.9292	0.48
C-3J	6811894200	6768241716	0.9749	0.9317	0.4799
