# Supplementary material for: Molecular Mechanisms Regulating Phenylpropanoid Metabolism in Exogenously-Sprayed Ethylene Forage Ramie Based on Transcriptomic and Metabolomic Analyses
Source: Plants (Basel). 2023 Nov 18;12(22):3899. doi: 10.3390/plants12223899 (PMC10675582; doi:10.3390/plants12223899)
Supplement: Supplementary file 1 [file plants-12-03899-s001.zip › ETH-Attachment/Table S6 Differentially expressed gene classification.xls]

Table S6 Differentially expressed gene classification
id	Ck-1Y_count	Ck-2Y_count	Ck-3Y_count	A-1Y_count	A-2Y_count	A-3Y_count	Ck-1Y_fpkm	Ck-2Y_fpkm	Ck-3Y_fpkm	A-1Y_fpkm	A-2Y_fpkm	A-3Y_fpkm	Ck-Y_mean	A-Y_mean	log2(fc)	PValue	FDR	Symbol	Description	KEGG_A_class	KEGG_B_class	Pathway	K_ID	GO Component	GO Function	GO Process
Bni04G005971	6149	6880	5210	2126	3328	3076	149.74	156.38	146.33	59.64	62.29	57.86	150.8166667	59.93	-1.33144559	2.17E-72	3.79E-68	ABC1K7	PON87971.1 Protein kinase [Trema orientale]	-	-	-	-	GO:0005575//cellular_component;GO:0005622//intracellular;GO:0005623//cell;GO:0005737//cytoplasm;GO:0009507//chloroplast;GO:0009532//plastid stroma;GO:0009534//chloroplast thylakoid;GO:0009535//chloroplast thylakoid membrane;GO:0009536//plastid;GO:0009570//chloroplast stroma;GO:0009579//thylakoid;GO:0010287//plastoglobule;GO:0016020//membrane;GO:0016021//integral component of membrane;GO:0031224//…	GO:0000166//nucleotide binding;GO:0003674//molecular_function;GO:0003824//catalytic activity;GO:0005488//binding;GO:0005524//ATP binding;GO:0008144//drug binding;GO:0016301//kinase activity;GO:0016709//oxidoreductase activity, acting on paired donors, with incorporation or reduction of molecular oxygen, NAD(P)H as one donor, and incorporation of one atom of oxygen;GO:0016740//transferase activity…	GO:0006629//lipid metabolic process;GO:0006643//membrane lipid metabolic process;GO:0006744//ubiquinone biosynthetic process;GO:0006793//phosphorus metabolic process;GO:0006796//phosphate-containing compound metabolic process;GO:0006950//response to stress;GO:0006979//response to oxidative stress;GO:0006996//organelle organization;GO:0008150//biological_process;GO:0008152//metabolic process;GO:00…
Bni14G018626	4289	4391	3461	1597	2535	2343	97.69	93.45	90.88	41.92	44.37	41.18	94.00666667	42.49	-1.145639728	5.94E-56	5.17E-52	ABC1K8	XP_010099897.1 protein ACTIVITY OF BC1 COMPLEX KINASE 8, chloroplastic isoform X1 [Morus notabilis]	-	-	-	-	GO:0005575//cellular_component;GO:0005622//intracellular;GO:0005623//cell;GO:0005737//cytoplasm;GO:0009507//chloroplast;GO:0009526//plastid envelope;GO:0009536//plastid;GO:0009941//chloroplast envelope;GO:0016020//membrane;GO:0016021//integral component of membrane;GO:0031090//organelle membrane;GO:0031224//intrinsic component of membrane;GO:0031967//organelle envelope;GO:0031969//chloroplast mem…	GO:0000166//nucleotide binding;GO:0003674//molecular_function;GO:0003824//catalytic activity;GO:0005215//transporter activity;GO:0005488//binding;GO:0005524//ATP binding;GO:0008144//drug binding;GO:0016301//kinase activity;GO:0016709//oxidoreductase activity, acting on paired donors, with incorporation or reduction of molecular oxygen, NAD(P)H as one donor, and incorporation of one atom of oxygen…	GO:0000302//response to reactive oxygen species;GO:0006629//lipid metabolic process;GO:0006643//membrane lipid metabolic process;GO:0006744//ubiquinone biosynthetic process;GO:0006793//phosphorus metabolic process;GO:0006796//phosphate-containing compound metabolic process;GO:0006950//response to stress;GO:0006979//response to oxidative stress;GO:0007275//multicellular organism development;GO:000…
Bni06G009673	10071	11190	8132	1241	1847	1108	241.5	250.73	224.82	34.3	34.04	20.5	239.0166667	29.61333333	-3.012792424	1.83E-52	1.06E-48	AGPS1	PON79487.1 Glucose-1-phosphate adenylyltransferase [Parasponia andersonii]	Metabolism;Metabolism;Metabolism;Metabolism	Global and overview maps;Global and overview maps;Carbohydrate metabolism;Carbohydrate metabolism	ko01100//Metabolic pathways;ko01110//Biosynthesis of secondary metabolites;ko00500//Starch and sucrose metabolism;ko00520//Amino sugar and nucleotide sugar metabolism	K00975;K00975;K00975;K00975	GO:0005575//cellular_component;GO:0005622//intracellular;GO:0005623//cell;GO:0005737//cytoplasm;GO:0009501//amyloplast;GO:0009507//chloroplast;GO:0009536//plastid;GO:0010170//glucose-1-phosphate adenylyltransferase complex;GO:0032991//macromolecular complex;GO:0043226//organelle;GO:0043227//membrane-bounded organelle;GO:0043229//intracellular organelle;GO:0043231//intracellular membrane-bounded o…	GO:0000166//nucleotide binding;GO:0003674//molecular_function;GO:0003824//catalytic activity;GO:0003977//UDP-N-acetylglucosamine diphosphorylase activity;GO:0003983//UTP:glucose-1-phosphate uridylyltransferase activity;GO:0005488//binding;GO:0005524//ATP binding;GO:0008144//drug binding;GO:0008878//glucose-1-phosphate adenylyltransferase activity;GO:0008879//glucose-1-phosphate thymidylyltransfer…	GO:0000271//polysaccharide biosynthetic process;GO:0005975//carbohydrate metabolic process;GO:0005976//polysaccharide metabolic process;GO:0005977//glycogen metabolic process;GO:0005978//glycogen biosynthetic process;GO:0005982//starch metabolic process;GO:0006073//cellular glucan metabolic process;GO:0006091//generation of precursor metabolites and energy;GO:0006112//energy reserve metabolic pro…
Bni02G003411	10907	10978	10019	3858	6155	5476	172.14	161.89	182.29	70.18	74.66	66.69	172.1066667	70.51	-1.287403197	2.69E-51	1.17E-47	GFPT2	PON89099.1 Glucosamine-fructose-6-phosphate aminotransferase, isomerising [Trema orientale]	Metabolism;Metabolism;Metabolism	Global and overview maps;Carbohydrate metabolism;Amino acid metabolism	ko01100//Metabolic pathways;ko00520//Amino sugar and nucleotide sugar metabolism;ko00250//Alanine, aspartate and glutamate metabolism	K00820;K00820;K00820	-	GO:0004044//amidophosphoribosyltransferase activity;GO:0004066//asparagine synthase (glutamine-hydrolyzing) activity;GO:0004360//glutamine-fructose-6-phosphate transaminase (isomerizing) activity;GO:0016835//carbon-oxygen lyase activity;GO:0097367//carbohydrate derivative binding	GO:0006040//amino sugar metabolic process;GO:0006529//asparagine biosynthetic process;GO:0009152//purine ribonucleotide biosynthetic process;GO:0009252//peptidoglycan biosynthetic process;GO:0009254//peptidoglycan turnover;GO:1901135//carbohydrate derivative metabolic process
Bni04G005851	1576	1844	1376	446	646	515	64.64	70.65	65.05	21.09	20.37	16.31	66.78	19.25666667	-1.794058099	2.52E-41	8.78E-38	--	PON89721.1 hypothetical protein TorRG33x02_145550 [Trema orientale]	-	-	-	-	-	-	-
Bni11G015417	602	447	419	2978	6507	3870	36.46	26.51	29.9	213.88	300.56	184.25	30.95666667	232.8966667	2.911367952	3.37E-39	9.77E-36	MLP34	XP_010092945.1 MLP-like protein 28 [Morus notabilis]	-	-	-	-	GO:0005739//mitochondrion;GO:0017119//Golgi transport complex	GO:0003723//RNA binding	GO:0006891//intra-Golgi vesicle-mediated transport;GO:0006950//response to stress;GO:0006952//defense response;GO:0008150//biological_process;GO:0008612//peptidyl-lysine modification to peptidyl-hypusine;GO:0009607//response to biotic stimulus;GO:0050896//response to stimulus;GO:0065003//macromolecular complex assembly
Bni01G001103	6110	6419	5202	2300	3046	2860	186.53	183.1	183.08	80.93	71.46	67.38	184.2366667	73.25666667	-1.330528252	5.40E-39	1.34E-35	--	PON81407.1 Myosin heavy chain-related protein [Trema orientale]	-	-	-	-	GO:0019867//outer membrane	GO:0005524//ATP binding	GO:0007059//chromosome segregation;GO:0030261//chromosome condensation
Bni01G000878	1211	1229	1128	420	664	645	73.18	69.4	78.59	29.26	30.84	30.08	73.72333333	30.06	-1.294276293	3.15E-35	6.85E-32	ndhT	PON85032.1 Terminal organelle assembly protein [Trema orientale]	-	-	-	-	GO:0005575//cellular_component;GO:0005622//intracellular;GO:0005623//cell;GO:0005737//cytoplasm;GO:0005829//cytosol;GO:0009507//chloroplast;GO:0009534//chloroplast thylakoid;GO:0009535//chloroplast thylakoid membrane;GO:0009536//plastid;GO:0009579//thylakoid;GO:0010598//NAD(P)H dehydrogenase complex (plastoquinone);GO:0016020//membrane;GO:0016021//integral component of membrane;GO:0031224//intrin…	GO:0000166//nucleotide binding;GO:0003674//molecular_function;GO:0003824//catalytic activity;GO:0005488//binding;GO:0005515//protein binding;GO:0005524//ATP binding;GO:0008144//drug binding;GO:0016491//oxidoreductase activity;GO:0017076//purine nucleotide binding;GO:0030554//adenyl nucleotide binding;GO:0031072//heat shock protein binding;GO:0032553//ribonucleotide binding;GO:0032555//purine ribo…	GO:0006139//nucleobase-containing compound metabolic process;GO:0006259//DNA metabolic process;GO:0006260//DNA replication;GO:0006457//protein folding;GO:0006725//cellular aromatic compound metabolic process;GO:0006807//nitrogen compound metabolic process;GO:0006950//response to stress;GO:0008150//biological_process;GO:0008152//metabolic process;GO:0009058//biosynthetic process;GO:0009059//macrom…
Bni12G016975	3123	3507	2840	1209	2143	1811	76.1	79.7	81.11	34.18	39.17	33.08	78.97	35.47666667	-1.154434228	1.59E-31	3.08E-28	DGD1	PON97429.1 Glycosyl transferase [Trema orientale]	Metabolism;Metabolism	Global and overview maps;Lipid metabolism	ko01100//Metabolic pathways;ko00561//Glycerolipid metabolism	K09480;K09480	GO:0005575//cellular_component;GO:0005622//intracellular;GO:0005623//cell;GO:0005737//cytoplasm;GO:0005739//mitochondrion;GO:0009507//chloroplast;GO:0009526//plastid envelope;GO:0009527//plastid outer membrane;GO:0009536//plastid;GO:0009707//chloroplast outer membrane;GO:0009941//chloroplast envelope;GO:0012506//vesicle membrane;GO:0016020//membrane;GO:0019867//outer membrane;GO:0030139//endocyti…	GO:0003674//molecular_function;GO:0003824//catalytic activity;GO:0008194//UDP-glycosyltransferase activity;GO:0008378//galactosyltransferase activity;GO:0016740//transferase activity;GO:0016757//transferase activity, transferring glycosyl groups;GO:0016758//transferase activity, transferring hexosyl groups;GO:0035250//UDP-galactosyltransferase activity;GO:0046481//digalactosyldiacylglycerol synth…	GO:0001101//response to acid chemical;GO:0006082//organic acid metabolic process;GO:0006629//lipid metabolic process;GO:0006631//fatty acid metabolic process;GO:0006633//fatty acid biosynthetic process;GO:0006643//membrane lipid metabolic process;GO:0006664//glycolipid metabolic process;GO:0006725//cellular aromatic compound metabolic process;GO:0007154//cell communication;GO:0007165//signal tran…
Bni01G000999	1315	1582	1270	2821	4593	4761	36.16	40.64	40.26	89.4	97.06	101.02	39.02	95.82666667	1.296213407	2.98E-31	5.18E-28	BXL7	PON61597.1 Glycoside hydrolase [Parasponia andersonii]	-	-	-	-	GO:0005575//cellular_component;GO:0005576//extracellular region;GO:0005618//cell wall;GO:0005622//intracellular;GO:0005623//cell;GO:0005737//cytoplasm;GO:0005911//cell-cell junction;GO:0009505//plant-type cell wall;GO:0009506//plasmodesma;GO:0009507//chloroplast;GO:0009536//plastid;GO:0030054//cell junction;GO:0030312//external encapsulating structure;GO:0043226//organelle;GO:0043227//membrane-bo…	GO:0003674//molecular_function;GO:0003824//catalytic activity;GO:0004553//hydrolase activity, hydrolyzing O-glycosyl compounds;GO:0016787//hydrolase activity;GO:0016798//hydrolase activity, acting on glycosyl bonds	GO:0005975//carbohydrate metabolic process;GO:0008150//biological_process;GO:0008152//metabolic process;GO:0044238//primary metabolic process;GO:0071704//organic substance metabolic process
Bni04G005248	16489	15091	11834	4932	5963	6838	889.54	760.69	736.01	306.68	247.23	284.67	795.4133333	279.5266667	-1.508718824	1.01E-29	1.60E-26	ACO3	AGN74918.1 1-aminocyclopropane-1-carboxylate oxidase [Morus alba]	Metabolism;Metabolism;Metabolism	Global and overview maps;Global and overview maps;Amino acid metabolism	ko01100//Metabolic pathways;ko01110//Biosynthesis of secondary metabolites;ko00270//Cysteine and methionine metabolism	K05933;K05933;K05933	-	GO:0003674//molecular_function;GO:0003824//catalytic activity;GO:0005488//binding;GO:0009815//1-aminocyclopropane-1-carboxylate oxidase activity;GO:0016491//oxidoreductase activity;GO:0016638//oxidoreductase activity, acting on the CH-NH2 group of donors;GO:0016641//oxidoreductase activity, acting on the CH-NH2 group of donors, oxygen as acceptor;GO:0019842//vitamin binding;GO:0030246//carbohydra…	GO:0000003//reproduction;GO:0001101//response to acid chemical;GO:0003006//developmental process involved in reproduction;GO:0006950//response to stress;GO:0006952//defense response;GO:0007275//multicellular organism development;GO:0007568//aging;GO:0008150//biological_process;GO:0008152//metabolic process;GO:0009058//biosynthetic process;GO:0009605//response to external stimulus;GO:0009607//resp…
Bni03G004921	816	842	658	1705	2877	3277	38.21	32.88	31.35	80.96	91.53	99.72	34.14666667	90.73666667	1.409940909	7.58E-28	1.10E-24	SPMS	XP_024025750.1 spermine synthase isoform X1 [Morus notabilis]	Metabolism;Metabolism;Metabolism;Metabolism	Global and overview maps;Amino acid metabolism;Metabolism of other amino acids;Amino acid metabolism	ko01100//Metabolic pathways;ko00270//Cysteine and methionine metabolism;ko00480//Glutathione metabolism;ko00330//Arginine and proline metabolism	K00797;K00797;K00797;K00797	-	GO:0003674//molecular_function;GO:0003824//catalytic activity;GO:0004766//spermidine synthase activity;GO:0016645//oxidoreductase activity, acting on the CH-NH group of donors;GO:0016740//transferase activity;GO:0016765//transferase activity, transferring alkyl or aryl (other than methyl) groups;GO:0016768//spermine synthase activity	GO:0006576//cellular biogenic amine metabolic process;GO:0006595//polyamine metabolic process;GO:0006596//polyamine biosynthetic process;GO:0006597//spermine biosynthetic process;GO:0006807//nitrogen compound metabolic process;GO:0008150//biological_process;GO:0008152//metabolic process;GO:0008215//spermine metabolic process;GO:0008295//spermidine biosynthetic process;GO:0009058//biosynthetic pro…
Bni06G009424	3269	4021	3864	859	1082	790	53.87	62.06	73.37	15.28	12.91	9.47	63.1	12.55333333	-2.329569506	9.38E-28	1.26E-24	FUC95A	OIW12875.1 hypothetical protein TanjilG_24808 [Lupinus angustifolius]	Metabolism	Glycan biosynthesis and metabolism	ko00511//Other glycan degradation	K15923	GO:0005575//cellular_component;GO:0005576//extracellular region;GO:0048046//apoplast	GO:0003674//molecular_function;GO:0003824//catalytic activity;GO:0004553//hydrolase activity, hydrolyzing O-glycosyl compounds;GO:0004560//alpha-L-fucosidase activity;GO:0015928//fucosidase activity;GO:0016787//hydrolase activity;GO:0016798//hydrolase activity, acting on glycosyl bonds;GO:0047513//1,2-alpha-L-fucosidase activity	GO:0008150//biological_process;GO:0008152//metabolic process
Bni06G009726	27656	30680	28325	12165	17033	15666	852.38	883.52	1006.46	432.16	403.46	372.59	914.12	402.7366667	-1.182546739	1.57E-26	1.95E-23	FBA2	RXH88397.1 hypothetical protein DVH24_042468 [Malus domestica]	Metabolism;Metabolism;Metabolism;Metabolism;Metabolism;Metabolism;Metabolism;Metabolism	Global and overview maps;Global and overview maps;Global and overview maps;Global and overview maps;Carbohydrate metabolism;Energy metabolism;Carbohydrate metabolism;Carbohydrate metabolism	ko01100//Metabolic pathways;ko01110//Biosynthesis of secondary metabolites;ko01200//Carbon metabolism;ko01230//Biosynthesis of amino acids;ko00010//Glycolysis / Gluconeogenesis;ko00710//Carbon fixation in photosynthetic organisms;ko00051//Fructose and mannose metabolism;ko00030//Pentose phosphate pathway	K01623;K01623;K01623;K01623;K01623;K01623;K01623;K01623	-	GO:0004332//fructose-bisphosphate aldolase activity	GO:0006096//glycolytic process
Bni09G013274	2320	2803	2175	839	1461	1491	73.04	82.48	78.96	30.45	35.37	36.23	78.16	34.01666667	-1.200188691	8.12E-26	9.42E-23	STN7	PON87048.1 Serine/threonine protein kinase [Trema orientale]	-	-	-	-	GO:0005575//cellular_component;GO:0005622//intracellular;GO:0005623//cell;GO:0005737//cytoplasm;GO:0009507//chloroplast;GO:0009534//chloroplast thylakoid;GO:0009535//chloroplast thylakoid membrane;GO:0009536//plastid;GO:0009579//thylakoid;GO:0016020//membrane;GO:0031976//plastid thylakoid;GO:0031984//organelle subcompartment;GO:0034357//photosynthetic membrane;GO:0042651//thylakoid membrane;GO:00…	GO:0000166//nucleotide binding;GO:0003674//molecular_function;GO:0003824//catalytic activity;GO:0004672//protein kinase activity;GO:0004674//protein serine/threonine kinase activity;GO:0005488//binding;GO:0005524//ATP binding;GO:0008144//drug binding;GO:0016301//kinase activity;GO:0016740//transferase activity;GO:0016772//transferase activity, transferring phosphorus-containing groups;GO:0016773/…	GO:0006464//cellular protein modification process;GO:0006468//protein phosphorylation;GO:0006793//phosphorus metabolic process;GO:0006796//phosphate-containing compound metabolic process;GO:0006807//nitrogen compound metabolic process;GO:0007623//circadian rhythm;GO:0008150//biological_process;GO:0008152//metabolic process;GO:0009314//response to radiation;GO:0009416//response to light stimulus;G…
Bni07G010606	10631	13864	8454	1410	3769	2114	225.33	274.56	206.58	34.45	61.39	34.58	235.49	43.47333333	-2.437463173	1.32E-25	1.44E-22	WAXY	PON61139.1 Glycogen synthase [Trema orientale]	Metabolism;Metabolism;Metabolism	Global and overview maps;Global and overview maps;Carbohydrate metabolism	ko01100//Metabolic pathways;ko01110//Biosynthesis of secondary metabolites;ko00500//Starch and sucrose metabolism	K13679;K13679;K13679	GO:0005575//cellular_component;GO:0005622//intracellular;GO:0005623//cell;GO:0005737//cytoplasm;GO:0009501//amyloplast;GO:0009507//chloroplast;GO:0009536//plastid;GO:0009569//chloroplast starch grain;GO:0043036//starch grain;GO:0043226//organelle;GO:0043227//membrane-bounded organelle;GO:0043229//intracellular organelle;GO:0043231//intracellular membrane-bounded organelle;GO:0044422//organelle pa…	GO:0003674//molecular_function;GO:0003824//catalytic activity;GO:0004373//glycogen (starch) synthase activity;GO:0008194//UDP-glycosyltransferase activity;GO:0009011//starch synthase activity;GO:0016740//transferase activity;GO:0016757//transferase activity, transferring glycosyl groups;GO:0016758//transferase activity, transferring hexosyl groups;GO:0033840//NDP-glucose-starch glucosyltransferas…	GO:0000271//polysaccharide biosynthetic process;GO:0005975//carbohydrate metabolic process;GO:0005976//polysaccharide metabolic process;GO:0005978//glycogen biosynthetic process;GO:0005982//starch metabolic process;GO:0006073//cellular glucan metabolic process;GO:0008150//biological_process;GO:0008152//metabolic process;GO:0009058//biosynthetic process;GO:0009059//macromolecule biosynthetic proce…
Bni02G003079	9929	11512	8939	4125	5658	4708	250.38	270.3	258.76	119.95	108.36	90.42	259.8133333	106.2433333	-1.290103154	1.77E-25	1.81E-22	ISPG	EXB74654.1 4-hydroxy-3-methylbut-2-en-1-yl diphosphate synthase [Morus notabilis]	Metabolism;Metabolism;Metabolism	Global and overview maps;Global and overview maps;Metabolism of terpenoids and polyketides	ko01100//Metabolic pathways;ko01110//Biosynthesis of secondary metabolites;ko00900//Terpenoid backbone biosynthesis	K03526;K03526;K03526	GO:0005737//cytoplasm	GO:0003855//3-dehydroquinate dehydratase activity;GO:0046429//4-hydroxy-3-methylbut-2-en-1-yl diphosphate synthase activity	GO:0016114//terpenoid biosynthetic process;GO:0019288//isopentenyl diphosphate biosynthetic process, methylerythritol 4-phosphate pathway;GO:0055114//oxidation-reduction process
Bni05G006768	1228	1308	1267	223	177	156	55.62	55.33	66.14	11.65	6.17	5.45	59.03	7.756666667	-2.927939632	6.05E-25	5.85E-22	--	PON74730.1 hypothetical protein PanWU01x14_047890 [Parasponia andersonii]	-	-	-	-	-	-	-
Bni01G001474	780	916	1011	3154	5123	6542	12.6	13.83	18.83	58.74	63.62	81.57	15.08666667	67.97666667	2.171765535	9.30E-25	8.52E-22	--	KVH92527.1 hypothetical protein Ccrd_005434, partial [Cynara cardunculus var. scolymus] [Cynara cardunculus]	-	-	-	-	-	GO:0003674//molecular_function;GO:0003847//1-alkyl-2-acetylglycerophosphocholine esterase activity;GO:0008374//O-acyltransferase activity;GO:0016787//hydrolase activity;GO:0016788//hydrolase activity, acting on ester bonds;GO:0070205//2-succinyl-6-hydroxy-2,4-cyclohexadiene-1-carboxylate synthase activity	GO:0006629//lipid metabolic process;GO:0009058//biosynthetic process;GO:0009234//menaquinone biosynthetic process;GO:0015979//photosynthesis;GO:0016042//lipid catabolic process
Bni11G015966	3428	2731	2661	1001	1245	1219	76.82	56.84	67.85	25.72	21.18	20.81	67.17	22.57	-1.57341061	1.75E-24	1.53E-21	PPD	XP_024027515.1 pyruvate, phosphate dikinase, chloroplastic [Morus notabilis]	Metabolism;Metabolism;Metabolism;Metabolism	Global and overview maps;Global and overview maps;Carbohydrate metabolism;Energy metabolism	ko01100//Metabolic pathways;ko01200//Carbon metabolism;ko00620//Pyruvate metabolism;ko00710//Carbon fixation in photosynthetic organisms	K01006;K01006;K01006;K01006	GO:0005575//cellular_component;GO:0005622//intracellular;GO:0005623//cell;GO:0005634//nucleus;GO:0005737//cytoplasm;GO:0005829//cytosol;GO:0009507//chloroplast;GO:0009532//plastid stroma;GO:0009536//plastid;GO:0009570//chloroplast stroma;GO:0043226//organelle;GO:0043227//membrane-bounded organelle;GO:0043229//intracellular organelle;GO:0043231//intracellular membrane-bounded organelle;GO:0044422/…	GO:0000166//nucleotide binding;GO:0003674//molecular_function;GO:0003824//catalytic activity;GO:0005488//binding;GO:0005524//ATP binding;GO:0008144//drug binding;GO:0008965//phosphoenolpyruvate-protein phosphotransferase activity;GO:0008986//pyruvate, water dikinase activity;GO:0016301//kinase activity;GO:0016740//transferase activity;GO:0016772//transferase activity, transferring phosphorus-cont…	GO:0006082//organic acid metabolic process;GO:0006090//pyruvate metabolic process;GO:0006094//gluconeogenesis;GO:0006793//phosphorus metabolic process;GO:0006796//phosphate-containing compound metabolic process;GO:0006808//regulation of nitrogen utilization;GO:0008150//biological_process;GO:0008152//metabolic process;GO:0009401//phosphoenolpyruvate-dependent sugar phosphotransferase system;GO:000…
Bni13G017601	2620	2778	1973	856	1575	1246	44.74	45.28	40.93	16.49	20.09	16.76	43.65	17.78	-1.29572633	2.00E-24	1.66E-21	SIS8	XP_010103011.2 uncharacterized protein LOC21405688 isoform X2 [Morus notabilis]	-	-	-	-	GO:0005575//cellular_component;GO:0005622//intracellular;GO:0005623//cell;GO:0005737//cytoplasm;GO:0005783//endoplasmic reticulum;GO:0005789//endoplasmic reticulum membrane;GO:0012505//endomembrane system;GO:0016020//membrane;GO:0031984//organelle subcompartment;GO:0042175//nuclear outer membrane-endoplasmic reticulum membrane network;GO:0043226//organelle;GO:0043227//membrane-bounded organelle;G…	GO:0000166//nucleotide binding;GO:0003674//molecular_function;GO:0003824//catalytic activity;GO:0004672//protein kinase activity;GO:0004674//protein serine/threonine kinase activity;GO:0004712//protein serine/threonine/tyrosine kinase activity;GO:0005488//binding;GO:0005515//protein binding;GO:0005524//ATP binding;GO:0008144//drug binding;GO:0016301//kinase activity;GO:0016740//transferase activi…	GO:0000160//phosphorelay signal transduction system;GO:0001666//response to hypoxia;GO:0006082//organic acid metabolic process;GO:0006464//cellular protein modification process;GO:0006468//protein phosphorylation;GO:0006629//lipid metabolic process;GO:0006720//isoprenoid metabolic process;GO:0006721//terpenoid metabolic process;GO:0006793//phosphorus metabolic process;GO:0006796//phosphate-contai…
Bni02G003336	308	321	270	83	110	125	14.59	14.21	14.75	4.53	4.01	4.57	14.51666667	4.37	-1.732005033	2.85E-24	2.25E-21	AMT1-2	XP_024025177.1 uncharacterized protein LOC21407213 [Morus notabilis]	-	-	-	-	GO:0000178//exosome (RNase complex);GO:0005575//cellular_component;GO:0005623//cell;GO:0005886//plasma membrane;GO:0005887//integral component of plasma membrane;GO:0016020//membrane;GO:0016021//integral component of membrane;GO:0031224//intrinsic component of membrane;GO:0031226//intrinsic component of plasma membrane;GO:0044425//membrane part;GO:0044459//plasma membrane part;GO:0044464//cell pa…	GO:0003674//molecular_function;GO:0003723//RNA binding;GO:0005215//transporter activity;GO:0008324//cation transmembrane transporter activity;GO:0008519//ammonium transmembrane transporter activity;GO:0015075//ion transmembrane transporter activity;GO:0022857//transmembrane transporter activity	GO:0006810//transport;GO:0006811//ion transport;GO:0006812//cation transport;GO:0008150//biological_process;GO:0009605//response to external stimulus;GO:0009607//response to biotic stimulus;GO:0009624//response to nematode;GO:0015695//organic cation transport;GO:0015696//ammonium transport;GO:0015837//amine transport;GO:0015843//methylammonium transport;GO:0019755//one-carbon compound transport;G…
Bni02G002819	1832	3499	2045	306	461	221	76.89	137.21	98.95	14.8	14.87	7.89	104.35	12.52	-3.059124133	1.05E-23	7.95E-21	At5g58770	XP_010104636.1 dehydrodolichyl diphosphate synthase 2 [Morus notabilis]	Metabolism;Metabolism	Global and overview maps;Metabolism of terpenoids and polyketides	ko01110//Biosynthesis of secondary metabolites;ko00900//Terpenoid backbone biosynthesis	K11778;K11778	GO:0005575//cellular_component;GO:0005622//intracellular;GO:0005623//cell;GO:0005737//cytoplasm;GO:0005829//cytosol;GO:0009507//chloroplast;GO:0009532//plastid stroma;GO:0009536//plastid;GO:0009570//chloroplast stroma;GO:0043226//organelle;GO:0043227//membrane-bounded organelle;GO:0043229//intracellular organelle;GO:0043231//intracellular membrane-bounded organelle;GO:0044422//organelle part;GO:0…	GO:0002094//polyprenyltransferase activity;GO:0003674//molecular_function;GO:0003824//catalytic activity;GO:0004659//prenyltransferase activity;GO:0008834//di-trans,poly-cis-decaprenylcistransferase activity;GO:0016740//transferase activity;GO:0016765//transferase activity, transferring alkyl or aryl (other than methyl) groups	GO:0006066//alcohol metabolic process;GO:0006464//cellular protein modification process;GO:0006486//protein glycosylation;GO:0006629//lipid metabolic process;GO:0006720//isoprenoid metabolic process;GO:0006807//nitrogen compound metabolic process;GO:0006996//organelle organization;GO:0008150//biological_process;GO:0008152//metabolic process;GO:0008299//isoprenoid biosynthetic process;GO:0008610//…
Bni02G002433	6368	6711	5857	2841	3893	3375	155.07	152.7	164.43	79.74	72.86	63.42	157.4	72.00666667	-1.128233152	1.35E-23	9.76E-21	AGT1	KAA3489794.1 serine--glyoxylate aminotransferase [Gossypium australe]	Metabolism;Metabolism;Metabolism;Cellular Processes;Metabolism;Metabolism;Metabolism	Global and overview maps;Global and overview maps;Global and overview maps;Transport and catabolism;Carbohydrate metabolism;Amino acid metabolism;Amino acid metabolism	ko01100//Metabolic pathways;ko01110//Biosynthesis of secondary metabolites;ko01200//Carbon metabolism;ko04146//Peroxisome;ko00630//Glyoxylate and dicarboxylate metabolism;ko00260//Glycine, serine and threonine metabolism;ko00250//Alanine, aspartate and glutamate metabolism	K00830;K00830;K00830;K00830;K00830;K00830;K00830	GO:0005575//cellular_component;GO:0005576//extracellular region;GO:0005622//intracellular;GO:0005623//cell;GO:0005737//cytoplasm;GO:0005777//peroxisome;GO:0005886//plasma membrane;GO:0009507//chloroplast;GO:0009532//plastid stroma;GO:0009536//plastid;GO:0009570//chloroplast stroma;GO:0016020//membrane;GO:0042579//microbody;GO:0043226//organelle;GO:0043227//membrane-bounded organelle;GO:0043229//i…	GO:0003674//molecular_function;GO:0003824//catalytic activity;GO:0004648//O-phospho-L-serine:2-oxoglutarate aminotransferase activity;GO:0004760//serine-pyruvate transaminase activity;GO:0008453//alanine-glyoxylate transaminase activity;GO:0008483//transaminase activity;GO:0016740//transferase activity;GO:0016769//transferase activity, transferring nitrogenous groups;GO:0016829//lyase activity;GO…	GO:0001505//regulation of neurotransmitter levels;GO:0006082//organic acid metabolic process;GO:0006520//cellular amino acid metabolic process;GO:0006544//glycine metabolic process;GO:0006545//glycine biosynthetic process;GO:0006564//L-serine biosynthetic process;GO:0006807//nitrogen compound metabolic process;GO:0008150//biological_process;GO:0008152//metabolic process;GO:0008652//cellular amino…
Bni03G003693	21103	27738	26103	7456	8738	10325	880.18	1080.99	1255.17	358.45	280.1	332.32	1072.113333	323.6233333	-1.728069886	2.29E-23	1.59E-20	RCA	XP_010096607.2 ribulose bisphosphate carboxylase/oxygenase activase, chloroplastic isoform X2 [Morus notabilis]	-	-	-	-	GO:0005575//cellular_component;GO:0005622//intracellular;GO:0005623//cell;GO:0005737//cytoplasm;GO:0009507//chloroplast;GO:0009532//plastid stroma;GO:0009536//plastid;GO:0009570//chloroplast stroma;GO:0043226//organelle;GO:0043227//membrane-bounded organelle;GO:0043229//intracellular organelle;GO:0043231//intracellular membrane-bounded organelle;GO:0044422//organelle part;GO:0044424//intracellula…	GO:0000166//nucleotide binding;GO:0003674//molecular_function;GO:0003677//DNA binding;GO:0003697//single-stranded DNA binding;GO:0005488//binding;GO:0005524//ATP binding;GO:0008094//DNA-dependent ATPase activity;GO:0008144//drug binding;GO:0016887//ATPase activity;GO:0017076//purine nucleotide binding;GO:0030554//adenyl nucleotide binding;GO:0032553//ribonucleotide binding;GO:0032555//purine ribo…	GO:0006281//DNA repair;GO:0006310//DNA recombination;GO:0009432//SOS response
Bni13G017898	2698	2369	2172	766	1135	1392	51.7	42.42	47.98	16.91	16.72	20.58	47.36666667	18.07	-1.390275643	6.06E-23	4.06E-20	--	PON89028.1 Signal transduction response regulator [Trema orientale]	-	-	-	-	GO:0045203//integral component of cell outer membrane	GO:0005215//transporter activity;GO:0005515//protein binding	GO:0015774//polysaccharide transport;GO:0042710//biofilm formation
Bni08G011794	4857	4613	3478	1152	2164	1325	104.45	92.66	86.2	28.54	35.79	21.98	94.43666667	28.77	-1.714781899	5.11E-22	3.29E-19	LHY	XP_024028464.1 protein LHY [Morus notabilis]	Organismal Systems	Environmental adaptation	ko04712//Circadian rhythm - plant	K12133	GO:0005575//cellular_component;GO:0005622//intracellular;GO:0005623//cell;GO:0005634//nucleus;GO:0043226//organelle;GO:0043227//membrane-bounded organelle;GO:0043229//intracellular organelle;GO:0043231//intracellular membrane-bounded organelle;GO:0044424//intracellular part;GO:0044464//cell part	GO:0001067//regulatory region nucleic acid binding;GO:0003674//molecular_function;GO:0003676//nucleic acid binding;GO:0003677//DNA binding;GO:0003700//transcription factor activity, sequence-specific DNA binding;GO:0005488//binding;GO:0044212//transcription regulatory region DNA binding;GO:0097159//organic cyclic compound binding;GO:1901363//heterocyclic compound binding	GO:0000003//reproduction;GO:0001101//response to acid chemical;GO:0003006//developmental process involved in reproduction;GO:0006139//nucleobase-containing compound metabolic process;GO:0006351//transcription, DNA-templated;GO:0006355//regulation of transcription, DNA-templated;GO:0006725//cellular aromatic compound metabolic process;GO:0006807//nitrogen compound metabolic process;GO:0006950//res…
Bni02G002071	1254	1103	1236	2936	5232	4240	34.75	28.56	39.49	93.78	111.43	90.67	34.26666667	98.62666667	1.525171916	6.05E-22	3.76E-19	CSLA2	XP_010089159.1 glucomannan 4-beta-mannosyltransferase 2 [Morus notabilis]	-	-	-	-	-	GO:0008375//acetylglucosaminyltransferase activity;GO:0016757//transferase activity, transferring glycosyl groups	GO:0009877//nodulation;GO:0042710//biofilm formation
Bni07G010525	261	282	234	72	104	82	17.19	17.36	17.77	5.47	5.26	4.17	17.44	4.966666667	-1.81205021	1.01E-21	6.08E-19	At5g39865	XP_010109778.1 uncharacterized protein LOC21386682 [Morus notabilis]	-	-	-	-	-	GO:0009055//electron carrier activity;GO:0015035//protein disulfide oxidoreductase activity;GO:0015036//disulfide oxidoreductase activity	GO:0055114//oxidation-reduction process
Bni02G003465	728	759	661	319	461	454	23.91	23.3	25.03	12.08	11.64	11.51	24.08	11.74333333	-1.035993418	2.99E-21	1.68E-18	RBCX2	KAF3452533.1 hypothetical protein FNV43_RR02966 [Rhamnella rubrinervis]	-	-	-	-	GO:0005575//cellular_component;GO:0005622//intracellular;GO:0005623//cell;GO:0005737//cytoplasm;GO:0009507//chloroplast;GO:0009532//plastid stroma;GO:0009536//plastid;GO:0009570//chloroplast stroma;GO:0043226//organelle;GO:0043227//membrane-bounded organelle;GO:0043229//intracellular organelle;GO:0043231//intracellular membrane-bounded organelle;GO:0044422//organelle part;GO:0044424//intracellula…	GO:0003674//molecular_function;GO:0005488//binding;GO:0005515//protein binding;GO:0044183//protein binding involved in protein folding	GO:0006457//protein folding;GO:0008150//biological_process;GO:0009987//cellular process;GO:0061077//chaperone-mediated protein folding
Bni11G015662	861	939	856	281	470	322	32.3	32.92	37.02	12.15	13.55	9.32	34.08	11.67333333	-1.545708753	1.32E-20	6.77E-18	PGR5	PON94829.1 Protein PROTON GRADIENT REGULATION [Trema orientale]	-	-	-	-	-	-	-
Bni03G004904	1556	1819	1621	517	689	481	40.66	44.42	48.84	15.57	13.84	9.7	44.64	13.03666667	-1.775761992	1.45E-20	7.03E-18	SIGE	PON96872.1 RNA polymerase sigma factor [Trema orientale]	-	-	-	-	GO:0005575//cellular_component;GO:0005622//intracellular;GO:0005623//cell;GO:0005737//cytoplasm;GO:0005739//mitochondrion;GO:0009507//chloroplast;GO:0009536//plastid;GO:0043226//organelle;GO:0043227//membrane-bounded organelle;GO:0043229//intracellular organelle;GO:0043231//intracellular membrane-bounded organelle;GO:0044424//intracellular part;GO:0044444//cytoplasmic part;GO:0044464//cell part	GO:0000988//transcription factor activity, protein binding;GO:0000990//transcription factor activity, core RNA polymerase binding;GO:0003674//molecular_function;GO:0003676//nucleic acid binding;GO:0003677//DNA binding;GO:0003700//transcription factor activity, sequence-specific DNA binding;GO:0005488//binding;GO:0016987//sigma factor activity;GO:0097159//organic cyclic compound binding;GO:1901363…	GO:0006091//generation of precursor metabolites and energy;GO:0006139//nucleobase-containing compound metabolic process;GO:0006351//transcription, DNA-templated;GO:0006352//DNA-templated transcription, initiation;GO:0006355//regulation of transcription, DNA-templated;GO:0006725//cellular aromatic compound metabolic process;GO:0006807//nitrogen compound metabolic process;GO:0006950//response to st…
Bni06G009733	8725	7627	6068	3227	5073	4494	266.03	217.28	213.3	113.41	118.87	105.74	232.2033333	112.6733333	-1.043242573	2.91E-20	1.33E-17	ADC	XP_010091194.1 arginine decarboxylase [Morus notabilis]	Metabolism;Metabolism	Global and overview maps;Amino acid metabolism	ko01100//Metabolic pathways;ko00330//Arginine and proline metabolism	K01583;K01583	-	GO:0003674//molecular_function;GO:0003824//catalytic activity;GO:0008792//arginine decarboxylase activity;GO:0008836//diaminopimelate decarboxylase activity;GO:0016829//lyase activity;GO:0016830//carbon-carbon lyase activity;GO:0016831//carboxy-lyase activity	GO:0006082//organic acid metabolic process;GO:0006520//cellular amino acid metabolic process;GO:0006525//arginine metabolic process;GO:0006527//arginine catabolic process;GO:0006576//cellular biogenic amine metabolic process;GO:0006595//polyamine metabolic process;GO:0006596//polyamine biosynthetic process;GO:0006807//nitrogen compound metabolic process;GO:0008150//biological_process;GO:0008152//…
Bni09G013251	2053	1667	1704	3633	6116	5777	78.01	59.19	74.65	159.12	178.61	169.4	70.61666667	169.0433333	1.259312493	3.33E-20	1.48E-17	MSR1	XP_010110886.1 protein MANNAN SYNTHESIS-RELATED 1 [Morus notabilis]	-	-	-	-	-	-	-
Bni07G011036	1205	1162	1097	502	704	619	59.73	53.82	62.69	28.69	26.82	23.68	58.74666667	26.39666667	-1.154151235	3.81E-20	1.66E-17	CIPK2	PON94415.1 Calcium/calmodulin-dependent/calcium-dependent protein kinase [Trema orientale]	-	-	-	-	GO:0005575//cellular_component;GO:0005622//intracellular;GO:0005623//cell;GO:0044464//cell part	GO:0000166//nucleotide binding;GO:0003674//molecular_function;GO:0003824//catalytic activity;GO:0004672//protein kinase activity;GO:0004674//protein serine/threonine kinase activity;GO:0005488//binding;GO:0005524//ATP binding;GO:0008144//drug binding;GO:0016301//kinase activity;GO:0016709//oxidoreductase activity, acting on paired donors, with incorporation or reduction of molecular oxygen, NAD(P…	GO:0001101//response to acid chemical;GO:0006464//cellular protein modification process;GO:0006468//protein phosphorylation;GO:0006744//ubiquinone biosynthetic process;GO:0006793//phosphorus metabolic process;GO:0006796//phosphate-containing compound metabolic process;GO:0006807//nitrogen compound metabolic process;GO:0007154//cell communication;GO:0007165//signal transduction;GO:0008150//biologi…
BniUnG019316	1296	1451	973	407	742	542	20.24	21.16	17.51	7.33	8.91	6.53	19.63666667	7.59	-1.371378262	4.26E-20	1.81E-17	SIS8	XP_010103011.2 uncharacterized protein LOC21405688 isoform X2 [Morus notabilis]	-	-	-	-	GO:0005575//cellular_component;GO:0005622//intracellular;GO:0005623//cell;GO:0005737//cytoplasm;GO:0005783//endoplasmic reticulum;GO:0005789//endoplasmic reticulum membrane;GO:0012505//endomembrane system;GO:0016020//membrane;GO:0031984//organelle subcompartment;GO:0042175//nuclear outer membrane-endoplasmic reticulum membrane network;GO:0043226//organelle;GO:0043227//membrane-bounded organelle;G…	GO:0000166//nucleotide binding;GO:0003674//molecular_function;GO:0003824//catalytic activity;GO:0004672//protein kinase activity;GO:0004674//protein serine/threonine kinase activity;GO:0004712//protein serine/threonine/tyrosine kinase activity;GO:0005488//binding;GO:0005515//protein binding;GO:0005524//ATP binding;GO:0008144//drug binding;GO:0016301//kinase activity;GO:0016740//transferase activi…	GO:0000160//phosphorelay signal transduction system;GO:0001666//response to hypoxia;GO:0006082//organic acid metabolic process;GO:0006464//cellular protein modification process;GO:0006468//protein phosphorylation;GO:0006629//lipid metabolic process;GO:0006720//isoprenoid metabolic process;GO:0006721//terpenoid metabolic process;GO:0006793//phosphorus metabolic process;GO:0006796//phosphate-contai…
Bni04G006439	7189	7947	7523	3270	4196	3879	202.2	208.25	243.16	105.72	90.31	83.98	217.87	93.33666667	-1.222951705	2.07E-19	8.56E-17	--	XP_010108837.1 putative glucose-6-phosphate 1-epimerase [Morus notabilis]	-	-	-	-	-	GO:0003674//molecular_function;GO:0003824//catalytic activity;GO:0005488//binding;GO:0016853//isomerase activity;GO:0016854//racemase and epimerase activity;GO:0016857//racemase and epimerase activity, acting on carbohydrates and derivatives;GO:0030246//carbohydrate binding;GO:0047938//glucose-6-phosphate 1-epimerase activity	GO:0005975//carbohydrate metabolic process;GO:0008150//biological_process;GO:0008152//metabolic process;GO:0044238//primary metabolic process;GO:0071704//organic substance metabolic process
Bni10G015028	1275	1503	1197	579	787	670	46.08	50.75	49.87	24.12	21.86	18.69	48.9	21.55666667	-1.181700356	3.27E-19	1.30E-16	RER4	XP_021834728.1 protein RETICULATA-RELATED 4, chloroplastic-like [Prunus avium]	-	-	-	-	GO:0005739//mitochondrion	GO:0042030//ATPase inhibitor activity	GO:0032780//negative regulation of ATPase activity
Bni14G018998	1311	1205	985	2970	4164	3280	25.26	21.71	21.88	66	61.69	48.8	22.95	58.83	1.358057883	5.86E-19	2.22E-16	PCMP-E43	KAB2004457.1 hypothetical protein ES319_D11G199700v1 [Gossypium barbadense]	-	-	-	-	GO:0005575//cellular_component;GO:0005622//intracellular;GO:0005623//cell;GO:0043226//organelle;GO:0043227//membrane-bounded organelle;GO:0043229//intracellular organelle;GO:0043231//intracellular membrane-bounded organelle;GO:0044424//intracellular part;GO:0044464//cell part	GO:0003674//molecular_function;GO:0003676//nucleic acid binding;GO:0003723//RNA binding;GO:0003824//catalytic activity;GO:0004518//nuclease activity;GO:0004519//endonuclease activity;GO:0004553//hydrolase activity, hydrolyzing O-glycosyl compounds;GO:0005488//binding;GO:0008270//zinc ion binding;GO:0016787//hydrolase activity;GO:0016788//hydrolase activity, acting on ester bonds;GO:0097159//organ…	GO:0006139//nucleobase-containing compound metabolic process;GO:0006725//cellular aromatic compound metabolic process;GO:0006807//nitrogen compound metabolic process;GO:0008150//biological_process;GO:0008152//metabolic process;GO:0009451//RNA modification;GO:0009987//cellular process;GO:0016070//RNA metabolic process;GO:0034641//cellular nitrogen compound metabolic process;GO:0043170//macromolecu…
Bni06G008547	915	1050	764	345	635	523	112.26	115.95	110.34	52.08	58.12	48.5	112.85	52.9	-1.093066791	6.47E-19	2.40E-16	--	XP_010095744.1 uncharacterized protein LOC21386895 [Morus notabilis]	-	-	-	-	-	-	-
Bni07G011159	1074	1164	789	400	686	618	69.26	70.14	58.66	29.73	34	30.76	66.02	31.49666667	-1.067703984	2.81E-18	9.80E-16	PYRP2	XP_024031266.1 5-amino-6-(5-phospho-D-ribitylamino)uracil phosphatase, chloroplastic [Morus notabilis]	Metabolism;Metabolism;Metabolism	Global and overview maps;Global and overview maps;Metabolism of cofactors and vitamins	ko01100//Metabolic pathways;ko01110//Biosynthesis of secondary metabolites;ko00740//Riboflavin metabolism	K22912;K22912;K22912	GO:0005575//cellular_component;GO:0005622//intracellular;GO:0005623//cell;GO:0005737//cytoplasm;GO:0009507//chloroplast;GO:0009536//plastid;GO:0043226//organelle;GO:0043227//membrane-bounded organelle;GO:0043229//intracellular organelle;GO:0043231//intracellular membrane-bounded organelle;GO:0044424//intracellular part;GO:0044444//cytoplasmic part;GO:0044464//cell part	GO:0003674//molecular_function;GO:0003824//catalytic activity;GO:0005488//binding;GO:0005515//protein binding;GO:0008801//beta-phosphoglucomutase activity;GO:0008967//phosphoglycolate phosphatase activity;GO:0016787//hydrolase activity;GO:0016788//hydrolase activity, acting on ester bonds;GO:0016791//phosphatase activity;GO:0016827//hydrolase activity, acting on acid carbon-phosphorus bonds;GO:00…	GO:0006464//cellular protein modification process;GO:0006468//protein phosphorylation;GO:0006766//vitamin metabolic process;GO:0006767//water-soluble vitamin metabolic process;GO:0006771//riboflavin metabolic process;GO:0006793//phosphorus metabolic process;GO:0006796//phosphate-containing compound metabolic process;GO:0006805//xenobiotic metabolic process;GO:0006807//nitrogen compound metabolic …
Bni11G016118	193	136	172	503	821	911	11.72	7.72	12.04	35.21	38.32	42.69	10.49333333	38.74	1.884350914	2.82E-18	9.80E-16	--	PON61935.1 Endosulphine [Parasponia andersonii]	-	-	-	-	-	-	-
Bni09G012872	696	530	437	1951	2641	4489	29.58	21.05	21.41	95.57	86.26	147.22	24.01333333	109.6833333	2.191436736	4.24E-18	1.45E-15	COL16	AHI45078.1 COL domain class transcription factor [Boehmeria nivea]	-	-	-	-	GO:0005575//cellular_component;GO:0005622//intracellular;GO:0005623//cell;GO:0005634//nucleus;GO:0016020//membrane;GO:0043226//organelle;GO:0043227//membrane-bounded organelle;GO:0043229//intracellular organelle;GO:0043231//intracellular membrane-bounded organelle;GO:0044424//intracellular part;GO:0044464//cell part	GO:0003674//molecular_function;GO:0003700//transcription factor activity, sequence-specific DNA binding;GO:0005096//GTPase activator activity;GO:0005488//binding;GO:0005515//protein binding;GO:0008270//zinc ion binding;GO:0043167//ion binding;GO:0043169//cation binding;GO:0046872//metal ion binding;GO:0046914//transition metal ion binding	GO:0006355//regulation of transcription, DNA-templated;GO:0008150//biological_process;GO:0009889//regulation of biosynthetic process;GO:0010468//regulation of gene expression;GO:0010556//regulation of macromolecule biosynthetic process;GO:0019219//regulation of nucleobase-containing compound metabolic process;GO:0019222//regulation of metabolic process;GO:0031323//regulation of cellular metabolic…
Bni11G016141	2390	2925	1924	1091	1499	1438	74.31	84.98	68.97	39.1	35.82	34.5	76.08666667	36.47333333	-1.060801605	4.59E-18	1.53E-15	HCF107	PON64957.1 N-terminal acetyltransferase A, auxiliary subunit [Parasponia andersonii]	-	-	-	-	GO:0005575//cellular_component;GO:0005622//intracellular;GO:0005623//cell;GO:0005634//nucleus;GO:0005737//cytoplasm;GO:0005773//vacuole;GO:0005774//vacuolar membrane;GO:0009507//chloroplast;GO:0009526//plastid envelope;GO:0009532//plastid stroma;GO:0009536//plastid;GO:0009570//chloroplast stroma;GO:0009941//chloroplast envelope;GO:0016020//membrane;GO:0031090//organelle membrane;GO:0031967//organ…	GO:0003674//molecular_function;GO:0003676//nucleic acid binding;GO:0003723//RNA binding;GO:0003727//single-stranded RNA binding;GO:0005215//transporter activity;GO:0005488//binding;GO:0005515//protein binding;GO:0043621//protein self-association;GO:0097159//organic cyclic compound binding;GO:1901363//heterocyclic compound binding	GO:0006139//nucleobase-containing compound metabolic process;GO:0006396//RNA processing;GO:0006397//mRNA processing;GO:0006417//regulation of translation;GO:0006725//cellular aromatic compound metabolic process;GO:0006807//nitrogen compound metabolic process;GO:0006996//organelle organization;GO:0008150//biological_process;GO:0008152//metabolic process;GO:0009314//response to radiation;GO:0009416…
Bni08G011777	3237	2895	2688	1302	1746	1470	145.24	122.31	133.36	67.98	55.26	46.75	133.6366667	56.66333333	-1.237828524	1.03E-17	3.32E-15	CIPK9	EXB83832.1 CBL-interacting serine/threonine-protein kinase 9 [Morus notabilis]	-	-	-	-	GO:0005575//cellular_component;GO:0005622//intracellular;GO:0005623//cell;GO:0005634//nucleus;GO:0005737//cytoplasm;GO:0043226//organelle;GO:0043227//membrane-bounded organelle;GO:0043229//intracellular organelle;GO:0043231//intracellular membrane-bounded organelle;GO:0044424//intracellular part;GO:0044464//cell part	GO:0000166//nucleotide binding;GO:0003674//molecular_function;GO:0003824//catalytic activity;GO:0004672//protein kinase activity;GO:0004674//protein serine/threonine kinase activity;GO:0005488//binding;GO:0005524//ATP binding;GO:0008144//drug binding;GO:0016301//kinase activity;GO:0016709//oxidoreductase activity, acting on paired donors, with incorporation or reduction of molecular oxygen, NAD(P…	GO:0006464//cellular protein modification process;GO:0006468//protein phosphorylation;GO:0006744//ubiquinone biosynthetic process;GO:0006793//phosphorus metabolic process;GO:0006796//phosphate-containing compound metabolic process;GO:0006807//nitrogen compound metabolic process;GO:0006950//response to stress;GO:0006970//response to osmotic stress;GO:0007154//cell communication;GO:0007165//signal …
Bni12G017160	280	285	266	66	131	87	11.93	11.35	13.07	3.24	4.29	2.86	12.11666667	3.463333333	-1.80675971	1.03E-17	3.32E-15	NCS1	XP_010098848.2 purine-uracil permease NCS1 [Morus notabilis]	-	-	-	-	GO:0005575//cellular_component;GO:0005622//intracellular;GO:0005623//cell;GO:0005737//cytoplasm;GO:0005886//plasma membrane;GO:0009507//chloroplast;GO:0009526//plastid envelope;GO:0009536//plastid;GO:0009941//chloroplast envelope;GO:0016020//membrane;GO:0016021//integral component of membrane;GO:0031090//organelle membrane;GO:0031224//intrinsic component of membrane;GO:0031967//organelle envelope…	GO:0003674//molecular_function;GO:0005215//transporter activity;GO:0015205//nucleobase transmembrane transporter activity;GO:0022857//transmembrane transporter activity	GO:0006139//nucleobase-containing compound metabolic process;GO:0006206//pyrimidine nucleobase metabolic process;GO:0006725//cellular aromatic compound metabolic process;GO:0006807//nitrogen compound metabolic process;GO:0006810//transport;GO:0008150//biological_process;GO:0008152//metabolic process;GO:0008655//pyrimidine-containing compound salvage;GO:0009058//biosynthetic process;GO:0009112//nu…
Bni11G015339	883	987	1341	156	80	115	31.52	32.94	55.2	6.44	2.2	3.17	39.88666667	3.936666667	-3.340860098	1.29E-17	4.09E-15	FRO7	XP_010101613.1 ferric reduction oxidase 7, chloroplastic [Morus notabilis]	-	-	-	-	GO:0005575//cellular_component;GO:0005622//intracellular;GO:0005623//cell;GO:0005737//cytoplasm;GO:0009507//chloroplast;GO:0009526//plastid envelope;GO:0009536//plastid;GO:0009941//chloroplast envelope;GO:0016020//membrane;GO:0016021//integral component of membrane;GO:0031090//organelle membrane;GO:0031224//intrinsic component of membrane;GO:0031967//organelle envelope;GO:0031969//chloroplast mem…	GO:0000293//ferric-chelate reductase activity;GO:0003674//molecular_function;GO:0003824//catalytic activity;GO:0005488//binding;GO:0016491//oxidoreductase activity;GO:0016722//oxidoreductase activity, oxidizing metal ions;GO:0016723//oxidoreductase activity, oxidizing metal ions, NAD or NADP as acceptor;GO:0043167//ion binding;GO:0043169//cation binding;GO:0046872//metal ion binding	GO:0006091//generation of precursor metabolites and energy;GO:0006810//transport;GO:0006811//ion transport;GO:0008150//biological_process;GO:0008152//metabolic process;GO:0009767//photosynthetic electron transport chain;GO:0009987//cellular process;GO:0015979//photosynthesis;GO:0019684//photosynthesis, light reaction;GO:0022900//electron transport chain;GO:0044237//cellular metabolic process;GO:0…
Bni09G013239	397	419	448	108	140	93	34.44	33.96	44.8	10.8	9.33	6.23	37.73333333	8.786666667	-2.102451683	1.67E-17	5.20E-15	--	XP_010087096.1 B-box zinc finger protein 32 [Morus notabilis]	-	-	-	-	GO:0005575//cellular_component;GO:0005622//intracellular;GO:0005623//cell;GO:0005634//nucleus;GO:0005737//cytoplasm;GO:0043226//organelle;GO:0043227//membrane-bounded organelle;GO:0043229//intracellular organelle;GO:0043231//intracellular membrane-bounded organelle;GO:0044424//intracellular part;GO:0044464//cell part	GO:0003674//molecular_function;GO:0003676//nucleic acid binding;GO:0003677//DNA binding;GO:0003700//transcription factor activity, sequence-specific DNA binding;GO:0005488//binding;GO:0008270//zinc ion binding;GO:0043167//ion binding;GO:0043169//cation binding;GO:0046872//metal ion binding;GO:0046914//transition metal ion binding;GO:0097159//organic cyclic compound binding;GO:1901363//heterocycli…	GO:0006139//nucleobase-containing compound metabolic process;GO:0006351//transcription, DNA-templated;GO:0006355//regulation of transcription, DNA-templated;GO:0006725//cellular aromatic compound metabolic process;GO:0006807//nitrogen compound metabolic process;GO:0006996//organelle organization;GO:0007154//cell communication;GO:0007165//signal transduction;GO:0007275//multicellular organism deve…
Bni13G017972	5154	6407	4751	2287	2715	2395	83.43	96.9	88.66	42.67	33.77	29.92	89.66333333	35.45333333	-1.338596858	2.02E-17	6.07E-15	CYP37	XP_024018633.1 peptidyl-prolyl cis-trans isomerase CYP37, chloroplastic isoform X1 [Morus notabilis]	-	-	-	-	GO:0005575//cellular_component;GO:0005622//intracellular;GO:0005623//cell;GO:0005737//cytoplasm;GO:0009507//chloroplast;GO:0009534//chloroplast thylakoid;GO:0009535//chloroplast thylakoid membrane;GO:0009536//plastid;GO:0009543//chloroplast thylakoid lumen;GO:0009579//thylakoid;GO:0016020//membrane;GO:0016021//integral component of membrane;GO:0031976//plastid thylakoid;GO:0031977//thylakoid lume…	GO:0003674//molecular_function;GO:0003755//peptidyl-prolyl cis-trans isomerase activity;GO:0003824//catalytic activity;GO:0016853//isomerase activity;GO:0016859//cis-trans isomerase activity	GO:0000413//protein peptidyl-prolyl isomerization;GO:0006464//cellular protein modification process;GO:0006807//nitrogen compound metabolic process;GO:0008150//biological_process;GO:0008152//metabolic process;GO:0009987//cellular process;GO:0018193//peptidyl-amino acid modification;GO:0018208//peptidyl-proline modification;GO:0019538//protein metabolic process;GO:0036211//protein modification pro…
Bni01G001207	1782	1744	1130	485	869	608	8.46	7.73	6.19	2.65	3.17	2.23	7.46	2.683333333	-1.475149348	2.56E-17	7.54E-15	GLR2.7	GAY44430.1 hypothetical protein CUMW_082080, partial [Citrus unshiu]	-	-	-	-	GO:0016020//membrane;GO:0030288//outer membrane-bounded periplasmic space;GO:0031362//anchored component of external side of plasma membrane;GO:0055052//ATP-binding cassette (ABC) transporter complex, substrate-binding subunit-containing	GO:0000156//phosphorelay response regulator activity;GO:0003677//DNA binding;GO:0004970//ionotropic glutamate receptor activity;GO:0005524//ATP binding;GO:0015276//ligand-gated ion channel activity;GO:0033219//urea binding;GO:0033221//urea-transporting ATPase activity;GO:0033286//ectoine-transporting ATPase activity;GO:0033288//hydroxyectoine-transporting ATPase activity;GO:0033294//ectoine bindi…	GO:0000160//phosphorelay signal transduction system;GO:0015840//urea transport;GO:0033308//hydroxyectoine transport;GO:0051470//ectoine transport
Bni05G006999	693	414	522	1917	2535	3294	13.66	7.65	11.9	43.93	38.56	50.65	11.07	44.38	2.003254445	2.72E-17	7.90E-15	TPS13	TKY71583.1 (3S,6E)-nerolidol synthase 1 [Spatholobus suberectus]	Metabolism;Metabolism	Global and overview maps;Metabolism of terpenoids and polyketides	ko01100//Metabolic pathways;ko00909//Sesquiterpenoid and triterpenoid biosynthesis	K14175;K14175	GO:0005634//nucleus;GO:0005737//cytoplasm;GO:0009898//cytoplasmic side of plasma membrane	GO:0000287//magnesium ion binding;GO:0003677//DNA binding;GO:0005515//protein binding;GO:0008963//phospho-N-acetylmuramoyl-pentapeptide-transferase activity;GO:0010333//terpene synthase activity;GO:0016491//oxidoreductase activity;GO:0016829//lyase activity	GO:0009252//peptidoglycan biosynthetic process;GO:0015979//photosynthesis;GO:0015995//chlorophyll biosynthetic process;GO:0030254//protein secretion by the type III secretion system;GO:0055114//oxidation-reduction process
Bni10G014740	0	0	0	163	225	319	0	0	0	11.98	11.04	15.73	0.001	12.91666667	13.65694619	1.50E-16	4.29E-14	SAL1	XP_030498884.1 SAL1 phosphatase-like [Cannabis sativa]	Metabolism;Metabolism;Environmental Information Processing;Metabolism	Global and overview maps;Carbohydrate metabolism;Signal transduction;Energy metabolism	ko01100//Metabolic pathways;ko00562//Inositol phosphate metabolism;ko04070//Phosphatidylinositol signaling system;ko00920//Sulfur metabolism	K15422;K15422;K15422;K15422	-	GO:0003674//molecular_function;GO:0003824//catalytic activity;GO:0004401//histidinol-phosphatase activity;GO:0004441//inositol-1,4-bisphosphate 1-phosphatase activity;GO:0005488//binding;GO:0008252//nucleotidase activity;GO:0008441//3'(2'),5'-bisphosphate nucleotidase activity;GO:0016312//inositol bisphosphate phosphatase activity;GO:0016787//hydrolase activity;GO:0016788//hydrolase activity, act…	GO:0000105//histidine biosynthetic process;GO:0001101//response to acid chemical;GO:0006629//lipid metabolic process;GO:0006644//phospholipid metabolic process;GO:0006650//glycerophospholipid metabolic process;GO:0006790//sulfur compound metabolic process;GO:0006793//phosphorus metabolic process;GO:0006796//phosphate-containing compound metabolic process;GO:0007154//cell communication;GO:0007165/…
BniUnG019303	165	124	173	628	784	721	4.83	3.42	5.87	21.31	17.58	16.28	4.706666667	18.39	1.966143892	2.38E-16	6.69E-14	Os07g0190000	PON98001.1 Deoxyxylulose-5-phosphate synthase [Trema orientale]	Metabolism;Metabolism;Metabolism;Metabolism	Global and overview maps;Global and overview maps;Metabolism of terpenoids and polyketides;Metabolism of cofactors and vitamins	ko01100//Metabolic pathways;ko01110//Biosynthesis of secondary metabolites;ko00900//Terpenoid backbone biosynthesis;ko00730//Thiamine metabolism	K01662;K01662;K01662;K01662	GO:0005737//cytoplasm;GO:0045250//cytosolic pyruvate dehydrogenase complex	GO:0003824//catalytic activity;GO:0004739//pyruvate dehydrogenase (acetyl-transferring) activity;GO:0004802//transketolase activity;GO:0008661//1-deoxy-D-xylulose-5-phosphate synthase activity;GO:0016624//oxidoreductase activity, acting on the aldehyde or oxo group of donors, disulfide as acceptor;GO:0030976//thiamine pyrophosphate binding	GO:0006086//acetyl-CoA biosynthetic process from pyruvate;GO:0006098//pentose-phosphate shunt;GO:0008615//pyridoxine biosynthetic process;GO:0009228//thiamine biosynthetic process;GO:0009240//isopentenyl diphosphate biosynthetic process;GO:0016114//terpenoid biosynthetic process
Bni01G001036	233	196	208	2	0	0	9.32	7.33	9.6	0.09	0	0	8.75	0.03	-8.188176706	2.55E-16	7.05E-14	UGT85A23	KAF3445850.1 hypothetical protein FNV43_RR11027 [Rhamnella rubrinervis]	-	-	-	-	-	GO:0008194//UDP-glycosyltransferase activity	-
Bni13G017615	450	625	411	1189	1521	1641	14.13	19.87	18.54	49.17	42.35	44.31	17.51333333	45.27666667	1.370314049	3.18E-16	8.64E-14	Os07g0190000	PON98001.1 Deoxyxylulose-5-phosphate synthase [Trema orientale]	Metabolism;Metabolism;Metabolism;Metabolism	Global and overview maps;Global and overview maps;Metabolism of terpenoids and polyketides;Metabolism of cofactors and vitamins	ko01100//Metabolic pathways;ko01110//Biosynthesis of secondary metabolites;ko00900//Terpenoid backbone biosynthesis;ko00730//Thiamine metabolism	K01662;K01662;K01662;K01662	GO:0005737//cytoplasm;GO:0045250//cytosolic pyruvate dehydrogenase complex	GO:0003824//catalytic activity;GO:0004739//pyruvate dehydrogenase (acetyl-transferring) activity;GO:0004802//transketolase activity;GO:0008661//1-deoxy-D-xylulose-5-phosphate synthase activity;GO:0016624//oxidoreductase activity, acting on the aldehyde or oxo group of donors, disulfide as acceptor;GO:0030976//thiamine pyrophosphate binding	GO:0006086//acetyl-CoA biosynthetic process from pyruvate;GO:0006098//pentose-phosphate shunt;GO:0008615//pyridoxine biosynthetic process;GO:0009228//thiamine biosynthetic process;GO:0009240//isopentenyl diphosphate biosynthetic process;GO:0016114//terpenoid biosynthetic process
Bni01G001314	10044	7516	7845	3466	4886	4430	177.83	121.72	153.89	69.66	66.02	60.64	151.1466667	65.44	-1.207704509	3.57E-16	9.56E-14	GDCSP	XP_024021795.1 glycine dehydrogenase (decarboxylating), mitochondrial [Morus notabilis]	Metabolism;Metabolism;Metabolism;Metabolism;Metabolism	Global and overview maps;Global and overview maps;Global and overview maps;Carbohydrate metabolism;Amino acid metabolism	ko01100//Metabolic pathways;ko01110//Biosynthesis of secondary metabolites;ko01200//Carbon metabolism;ko00630//Glyoxylate and dicarboxylate metabolism;ko00260//Glycine, serine and threonine metabolism	K00281;K00281;K00281;K00281;K00281	GO:0005575//cellular_component;GO:0005576//extracellular region;GO:0005622//intracellular;GO:0005623//cell;GO:0005737//cytoplasm;GO:0005739//mitochondrion;GO:0009507//chloroplast;GO:0009526//plastid envelope;GO:0009532//plastid stroma;GO:0009534//chloroplast thylakoid;GO:0009536//plastid;GO:0009570//chloroplast stroma;GO:0009579//thylakoid;GO:0009941//chloroplast envelope;GO:0031967//organelle en…	GO:0003674//molecular_function;GO:0003824//catalytic activity;GO:0003961//O-acetylhomoserine aminocarboxypropyltransferase activity;GO:0004124//cysteine synthase activity;GO:0004375//glycine dehydrogenase (decarboxylating) activity;GO:0004837//tyrosine decarboxylase activity;GO:0016491//oxidoreductase activity;GO:0016638//oxidoreductase activity, acting on the CH-NH2 group of donors;GO:0016642//o…	GO:0001505//regulation of neurotransmitter levels;GO:0006082//organic acid metabolic process;GO:0006520//cellular amino acid metabolic process;GO:0006544//glycine metabolic process;GO:0006546//glycine catabolic process;GO:0006807//nitrogen compound metabolic process;GO:0008150//biological_process;GO:0008152//metabolic process;GO:0008652//cellular amino acid biosynthetic process;GO:0009056//catabo…
Bni03G003716	464	368	325	116	172	122	12.21	9.01	9.81	3.5	3.48	2.46	10.34333333	3.146666667	-1.716804932	5.44E-16	1.43E-13	UVR8	PON37358.1 Regulator of chromosome condensation [Parasponia andersonii]	-	-	-	-	-	-	-
Bni03G004132	12	7	14	108	314	665	0.55	0.3	0.75	5.75	11.15	23.72	0.533333333	13.54	4.666046429	7.38E-16	1.92E-13	CSLA9	XP_024030391.1 glucomannan 4-beta-mannosyltransferase 9 isoform X2 [Morus notabilis]	-	-	-	-	-	GO:0008375//acetylglucosaminyltransferase activity;GO:0016757//transferase activity, transferring glycosyl groups	GO:0009877//nodulation;GO:0042710//biofilm formation
Bni06G008555	67	76	62	229	347	524	2.77	2.83	2.85	10.63	10.9	16.65	2.816666667	12.72666667	2.175793856	9.95E-16	2.51E-13	--	PON86818.1 hypothetical protein TorRG33x02_173440 [Trema orientale]	-	-	-	-	-	-	-
Bni07G010096	2457	3276	2208	4840	7802	8898	76.79	98.46	81.41	175.05	180.5	210.67	85.55333333	188.74	1.141504237	1.51E-15	3.70E-13	At1g64390	XP_010096825.2 LOW QUALITY PROTEIN: endoglucanase 6 [Morus notabilis]	Metabolism;Metabolism	Global and overview maps;Carbohydrate metabolism	ko01100//Metabolic pathways;ko00500//Starch and sucrose metabolism	K01179;K01179	-	GO:0004553//hydrolase activity, hydrolyzing O-glycosyl compounds;GO:0030246//carbohydrate binding	GO:0005975//carbohydrate metabolic process
Bni02G003366	1889	2405	1714	3387	5779	6302	15.14	18.5	15.89	31.52	35.78	41.64	16.51	36.31333333	1.137159246	1.75E-15	4.23E-13	sbt3	OMO78912.1 hypothetical protein CCACVL1_14025 [Corchorus capsularis]	-	-	-	-	-	GO:0008236//serine-type peptidase activity	GO:0006508//proteolysis;GO:0009306//protein secretion
Bni09G013659	9473	7242	8932	3129	3575	3508	371.82	265.59	404.18	141.56	107.84	106.25	347.1966667	118.55	-1.550257434	2.00E-15	4.77E-13	GOLS1	XP_010100446.1 galactinol synthase 1 [Morus notabilis]	Metabolism;Metabolism	Global and overview maps;Carbohydrate metabolism	ko01100//Metabolic pathways;ko00052//Galactose metabolism	K18819;K18819	-	GO:0003674//molecular_function;GO:0003824//catalytic activity;GO:0005488//binding;GO:0005536//glucose binding;GO:0008194//UDP-glycosyltransferase activity;GO:0008466//glycogenin glucosyltransferase activity;GO:0016740//transferase activity;GO:0016757//transferase activity, transferring glycosyl groups;GO:0016758//transferase activity, transferring hexosyl groups;GO:0030246//carbohydrate binding;G…	GO:0000271//polysaccharide biosynthetic process;GO:0005975//carbohydrate metabolic process;GO:0005976//polysaccharide metabolic process;GO:0005977//glycogen metabolic process;GO:0005978//glycogen biosynthetic process;GO:0006073//cellular glucan metabolic process;GO:0006091//generation of precursor metabolites and energy;GO:0006112//energy reserve metabolic process;GO:0006486//protein glycosylatio…
Bni07G010927	1607	1497	1365	688	858	1011	119.25	103.79	116.77	58.85	48.93	57.89	113.27	55.22333333	-1.03641593	3.41E-15	8.03E-13	AOX1A	XP_024032279.1 ubiquinol oxidase 2, mitochondrial-like [Morus notabilis]	-	-	-	-	-	GO:0004497//monooxygenase activity;GO:0009916//alternative oxidase activity	GO:0006744//ubiquinone biosynthetic process;GO:0055114//oxidation-reduction process
Bni03G004795	5682	6094	4668	1956	1807	1575	112.53	112.76	106.58	44.65	27.5	24.07	110.6233333	32.07333333	-1.786209516	4.34E-15	1.01E-12	--	XP_010110641.2 receptor-like protein EIX2 [Morus notabilis]	-	-	-	-	-	GO:0005515//protein binding	-
Bni01G001536	152	124	142	516	1016	559	7.17	5.47	7.73	28.07	36.85	20.36	6.79	28.42666667	2.065761458	5.38E-15	1.23E-12	--	XP_010089958.1 U-box domain-containing protein 12 [Morus notabilis]	-	-	-	-	GO:0005575//cellular_component;GO:0005622//intracellular;GO:0005623//cell;GO:0005634//nucleus;GO:0005737//cytoplasm;GO:0005829//cytosol;GO:0043226//organelle;GO:0043227//membrane-bounded organelle;GO:0043229//intracellular organelle;GO:0043231//intracellular membrane-bounded organelle;GO:0044424//intracellular part;GO:0044444//cytoplasmic part;GO:0044464//cell part	GO:0003674//molecular_function;GO:0003824//catalytic activity;GO:0004842//ubiquitin-protein transferase activity;GO:0005102//receptor binding;GO:0005488//binding;GO:0005515//protein binding;GO:0016740//transferase activity;GO:0019787//ubiquitin-like protein transferase activity;GO:0033612//receptor serine/threonine kinase binding;GO:0070696//transmembrane receptor protein serine/threonine kinase …	GO:0002682//regulation of immune system process;GO:0002683//negative regulation of immune system process;GO:0006464//cellular protein modification process;GO:0006807//nitrogen compound metabolic process;GO:0006950//response to stress;GO:0006952//defense response;GO:0007154//cell communication;GO:0007165//signal transduction;GO:0007166//cell surface receptor signaling pathway;GO:0008150//biologica…
Bni01G001350	176	254	181	490	818	1030	3.1	4.16	3.65	9.88	11.01	13.94	3.636666667	11.61	1.674679371	5.46E-15	1.23E-12	CSLC12	XP_010109420.1 probable xyloglucan glycosyltransferase 12 [Morus notabilis]	-	-	-	-	-	GO:0008375//acetylglucosaminyltransferase activity;GO:0016757//transferase activity, transferring glycosyl groups	GO:0042710//biofilm formation
Bni12G017334	2096	2639	1705	686	1369	888	72.63	85.44	68.11	27.4	36.46	23.74	75.39333333	29.2	-1.36846859	1.04E-14	2.26E-12	EXO70H1	POO02440.1 Exocyst complex protein [Trema orientale]	-	-	-	-	GO:0000145//exocyst	-	GO:0006887//exocytosis
Bni06G008727	634	515	905	3277	4976	10611	35.47	26.92	58.37	211.33	213.97	458.14	40.25333333	294.48	2.870989494	1.47E-14	3.16E-12	CHI2	XP_021685895.1 endochitinase 2 [Hevea brasiliensis]	Metabolism;Environmental Information Processing;Metabolism	Global and overview maps;Signal transduction;Carbohydrate metabolism	ko01100//Metabolic pathways;ko04016//MAPK signaling pathway - plant;ko00520//Amino sugar and nucleotide sugar metabolism	K20547;K20547;K20547	GO:0005575//cellular_component;GO:0005622//intracellular;GO:0005623//cell;GO:0005737//cytoplasm;GO:0005773//vacuole;GO:0043226//organelle;GO:0043227//membrane-bounded organelle;GO:0043229//intracellular organelle;GO:0043231//intracellular membrane-bounded organelle;GO:0044424//intracellular part;GO:0044444//cytoplasmic part;GO:0044464//cell part	GO:0003674//molecular_function;GO:0003824//catalytic activity;GO:0004553//hydrolase activity, hydrolyzing O-glycosyl compounds;GO:0004568//chitinase activity;GO:0005488//binding;GO:0008061//chitin binding;GO:0008144//drug binding;GO:0016787//hydrolase activity;GO:0016798//hydrolase activity, acting on glycosyl bonds;GO:0097367//carbohydrate derivative binding	GO:0000272//polysaccharide catabolic process;GO:0005975//carbohydrate metabolic process;GO:0005976//polysaccharide metabolic process;GO:0006022//aminoglycan metabolic process;GO:0006026//aminoglycan catabolic process;GO:0006030//chitin metabolic process;GO:0006032//chitin catabolic process;GO:0006040//amino sugar metabolic process;GO:0006807//nitrogen compound metabolic process;GO:0006950//respon…
Bni02G003095	1492	1891	1464	756	1045	866	30.76	36.44	34.81	17.98	16.57	13.78	34.00333333	16.11	-1.077719686	2.27E-14	4.76E-12	EDR2	XP_024017099.1 protein ENHANCED DISEASE RESISTANCE 2 isoform X1 [Morus notabilis]	-	-	-	-	-	GO:0008289//lipid binding	-
Bni07G010161	844	1106	796	362	646	508	38.95	47.78	42.33	19.09	22.91	18.15	43.02	20.05	-1.101405288	2.68E-14	5.55E-12	dnaJ	PON53061.1 Terminal organelle assembly protein [Parasponia andersonii]	-	-	-	-	GO:0005575//cellular_component;GO:0005622//intracellular;GO:0005623//cell;GO:0005737//cytoplasm;GO:0044424//intracellular part;GO:0044464//cell part	GO:0000166//nucleotide binding;GO:0003674//molecular_function;GO:0005488//binding;GO:0005515//protein binding;GO:0005524//ATP binding;GO:0008144//drug binding;GO:0017076//purine nucleotide binding;GO:0030554//adenyl nucleotide binding;GO:0031072//heat shock protein binding;GO:0032553//ribonucleotide binding;GO:0032555//purine ribonucleotide binding;GO:0032559//adenyl ribonucleotide binding;GO:003…	GO:0006139//nucleobase-containing compound metabolic process;GO:0006259//DNA metabolic process;GO:0006260//DNA replication;GO:0006457//protein folding;GO:0006725//cellular aromatic compound metabolic process;GO:0006807//nitrogen compound metabolic process;GO:0006950//response to stress;GO:0008150//biological_process;GO:0008152//metabolic process;GO:0009058//biosynthetic process;GO:0009059//macrom…
Bni06G009113	3863	3030	2343	1058	965	1008	266.61	195.35	186.4	84.14	51.16	53.67	216.12	62.99	-1.778637871	3.31E-14	6.77E-12	At1g06650	PON95083.1 Oxoglutarate/iron-dependent dioxygenase [Trema orientale]	-	-	-	-	-	GO:0003674//molecular_function;GO:0003824//catalytic activity;GO:0005488//binding;GO:0016491//oxidoreductase activity;GO:0043167//ion binding;GO:0043169//cation binding;GO:0046872//metal ion binding	GO:0008150//biological_process;GO:0008152//metabolic process;GO:0055114//oxidation-reduction process
Bni12G016807	5341	4185	3239	1609	2720	2372	202.54	148.28	141.6	70.33	79.27	69.41	164.14	73.00333333	-1.168892614	3.69E-14	7.46E-12	CTPA3	XP_010105332.1 carboxyl-terminal-processing peptidase 3, chloroplastic [Morus notabilis]	-	-	-	-	GO:0005575//cellular_component;GO:0005622//intracellular;GO:0005623//cell;GO:0005737//cytoplasm;GO:0009507//chloroplast;GO:0009534//chloroplast thylakoid;GO:0009536//plastid;GO:0009543//chloroplast thylakoid lumen;GO:0009579//thylakoid;GO:0016020//membrane;GO:0030288//outer membrane-bounded periplasmic space;GO:0031976//plastid thylakoid;GO:0031977//thylakoid lumen;GO:0031978//plastid thylakoid l…	GO:0003674//molecular_function;GO:0003824//catalytic activity;GO:0004175//endopeptidase activity;GO:0004222//metalloendopeptidase activity;GO:0004252//serine-type endopeptidase activity;GO:0005515//protein binding;GO:0008233//peptidase activity;GO:0008236//serine-type peptidase activity;GO:0016787//hydrolase activity;GO:0017171//serine hydrolase activity;GO:0070011//peptidase activity, acting on …	GO:0006508//proteolysis;GO:0006807//nitrogen compound metabolic process;GO:0006950//response to stress;GO:0008150//biological_process;GO:0008152//metabolic process;GO:0019538//protein metabolic process;GO:0030436//asexual sporulation;GO:0043170//macromolecule metabolic process;GO:0044238//primary metabolic process;GO:0071704//organic substance metabolic process;GO:1901564//organonitrogen compound…
Bni14G018769	340	268	349	779	1248	1375	21.68	15.97	25.66	57.26	61.16	67.66	21.10333333	62.02666667	1.555417701	3.75E-14	7.51E-12	--	POO00769.1 hypothetical protein TorRG33x02_034000 [Trema orientale]	-	-	-	-	-	-	-
Bni08G012005	1276	1258	1190	572	733	871	54.23	49.96	58.31	28.02	23.94	28.57	54.16666667	26.84333333	-1.01284148	4.12E-14	7.97E-12	GATA21	XP_010090039.1 GATA transcription factor 21 [Morus notabilis]	-	-	-	-	GO:0005575//cellular_component;GO:0005622//intracellular;GO:0005623//cell;GO:0005634//nucleus;GO:0005667//transcription factor complex;GO:0032991//macromolecular complex;GO:0043226//organelle;GO:0043227//membrane-bounded organelle;GO:0043229//intracellular organelle;GO:0043231//intracellular membrane-bounded organelle;GO:0044424//intracellular part;GO:0044464//cell part	GO:0000976//transcription regulatory region sequence-specific DNA binding;GO:0000977//RNA polymerase II regulatory region sequence-specific DNA binding;GO:0000981//RNA polymerase II transcription factor activity, sequence-specific DNA binding;GO:0001012//RNA polymerase II regulatory region DNA binding;GO:0001067//regulatory region nucleic acid binding;GO:0001085//RNA polymerase II transcription f…	GO:0001101//response to acid chemical;GO:0006139//nucleobase-containing compound metabolic process;GO:0006351//transcription, DNA-templated;GO:0006355//regulation of transcription, DNA-templated;GO:0006357//regulation of transcription from RNA polymerase II promoter;GO:0006366//transcription from RNA polymerase II promoter;GO:0006725//cellular aromatic compound metabolic process;GO:0006807//nitro…
Bni08G012113	73	59	47	165	369	378	9.08	6.86	6.74	23.66	35.29	36.29	7.56	31.74666667	2.07014698	5.14E-14	9.63E-12	--	XP_010095365.1 lachrymatory-factor synthase [Morus notabilis]	-	-	-	-	-	-	GO:0006952//defense response
Bni04G006545	1129	1113	916	385	371	306	70.05	64.51	65.54	27.54	17.71	14.66	66.7	19.97	-1.739852429	1.19E-13	2.18E-11	htpX2	XP_010112362.1 uncharacterized protein LOC21394051 isoform X1 [Morus notabilis]	-	-	-	-	GO:0005575//cellular_component;GO:0005623//cell;GO:0005886//plasma membrane;GO:0016020//membrane;GO:0016021//integral component of membrane;GO:0031224//intrinsic component of membrane;GO:0044425//membrane part;GO:0044464//cell part;GO:0071944//cell periphery	GO:0003674//molecular_function;GO:0003824//catalytic activity;GO:0004175//endopeptidase activity;GO:0004222//metalloendopeptidase activity;GO:0005488//binding;GO:0008233//peptidase activity;GO:0008237//metallopeptidase activity;GO:0016787//hydrolase activity;GO:0043167//ion binding;GO:0043169//cation binding;GO:0046872//metal ion binding;GO:0070011//peptidase activity, acting on L-amino acid pept…	GO:0006508//proteolysis;GO:0006807//nitrogen compound metabolic process;GO:0008150//biological_process;GO:0008152//metabolic process;GO:0019538//protein metabolic process;GO:0043170//macromolecule metabolic process;GO:0044238//primary metabolic process;GO:0071704//organic substance metabolic process;GO:1901564//organonitrogen compound metabolic process
Bni02G002542	91	96	100	222	463	403	4.33	4.27	5.49	12.19	16.95	14.81	4.696666667	14.65	1.641191554	1.69E-13	3.03E-11	SWEET16	XP_030503650.1 bidirectional sugar transporter SWEET17-like [Cannabis sativa]	-	-	-	-	GO:0005575//cellular_component;GO:0005623//cell;GO:0005886//plasma membrane;GO:0005887//integral component of plasma membrane;GO:0016020//membrane;GO:0016021//integral component of membrane;GO:0031224//intrinsic component of membrane;GO:0031226//intrinsic component of plasma membrane;GO:0044425//membrane part;GO:0044459//plasma membrane part;GO:0044464//cell part;GO:0071944//cell periphery	GO:0003674//molecular_function;GO:0005215//transporter activity;GO:0015144//carbohydrate transmembrane transporter activity;GO:0022857//transmembrane transporter activity;GO:0051119//sugar transmembrane transporter activity	GO:0006810//transport;GO:0008150//biological_process;GO:0008643//carbohydrate transport;GO:0034219//carbohydrate transmembrane transport;GO:0051179//localization;GO:0051234//establishment of localization;GO:0055085//transmembrane transport;GO:0071702//organic substance transport
Bni11G015163	130	120	128	277	617	580	6.27	5.41	7.11	15.39	22.86	21.58	6.263333333	19.94333333	1.670903996	2.22E-13	3.95E-11	murF	PON52712.1 UDP-N-acetylmuramoyl-tripeptide--D-alanyl-D-alanine ligase [Trema orientale]	-	-	-	-	GO:0005575//cellular_component;GO:0005622//intracellular;GO:0005623//cell;GO:0005737//cytoplasm;GO:0044424//intracellular part;GO:0044464//cell part	GO:0000166//nucleotide binding;GO:0003674//molecular_function;GO:0003824//catalytic activity;GO:0005488//binding;GO:0005524//ATP binding;GO:0008144//drug binding;GO:0008763//UDP-N-acetylmuramate-L-alanine ligase activity;GO:0008764//UDP-N-acetylmuramoylalanine-D-glutamate ligase activity;GO:0016874//ligase activity;GO:0016879//ligase activity, forming carbon-nitrogen bonds;GO:0016881//acid-amino …	GO:0000270//peptidoglycan metabolic process;GO:0006022//aminoglycan metabolic process;GO:0006023//aminoglycan biosynthetic process;GO:0006024//glycosaminoglycan biosynthetic process;GO:0006807//nitrogen compound metabolic process;GO:0007049//cell cycle;GO:0008150//biological_process;GO:0008152//metabolic process;GO:0008360//regulation of cell shape;GO:0009058//biosynthetic process;GO:0009059//mac…
Bni06G009517	40	51	24	131	265	215	1.46	1.74	1.01	5.52	7.45	6.07	1.403333333	6.346666667	2.17714134	2.27E-13	3.99E-11	At5g67130	PON82049.1 PLC-like phosphodiesterase [Trema orientale]	-	-	-	-	-	GO:0005515//protein binding	GO:0007165//signal transduction
Bni01G001198	257	243	230	80	143	109	21.68	19.16	22.37	7.78	9.27	7.1	21.07	8.05	-1.388129626	2.65E-13	4.57E-11	EDR2L	XP_010108297.1 protein ENHANCED DISEASE RESISTANCE 2-like [Morus notabilis]	-	-	-	-	-	-	-
Bni13G017595	441	285	278	1041	1206	1392	22.22	13.64	17.51	62.52	48.06	60.22	17.79	56.93333333	1.678207059	3.02E-13	5.11E-11	XTH23	PON97952.1 Xyloglucan endotransglucosylase/hydrolase [Trema orientale]	Environmental Information Processing	Signal transduction	ko04075//Plant hormone signal transduction	K14504	GO:0005618//cell wall;GO:0048046//apoplast	GO:0004553//hydrolase activity, hydrolyzing O-glycosyl compounds;GO:0016762//xyloglucan:xyloglucosyl transferase activity	GO:0005975//carbohydrate metabolic process;GO:0006073//cellular glucan metabolic process
Bni06G009485	1101	616	932	2593	4454	3978	48.67	25.44	47.5	132.11	151.31	135.69	40.53666667	139.7033333	1.785067078	4.14E-13	6.89E-11	At4g34215	XP_002518686.1 probable carbohydrate esterase At4g34215 [Ricinus communis]	-	-	-	-	-	-	-
Bni11G015937	257	177	260	632	1029	1076	10.07	6.48	11.74	28.53	30.97	32.52	9.43	30.67333333	1.70165528	4.39E-13	7.20E-11	--	POO02283.1 cytochrome P450 family protein [Trema orientale]	-	-	-	-	-	-	-
Bni04G006083	2221	2613	2331	1059	1071	1191	97.08	106.98	116.86	53.19	35.19	39.84	106.9733333	42.74	-1.323592389	4.67E-13	7.53E-11	RBL9	XP_010103812.2 RHOMBOID-like protein 9, chloroplastic [Morus notabilis]	-	-	-	-	GO:0005575//cellular_component;GO:0005622//intracellular;GO:0005623//cell;GO:0005737//cytoplasm;GO:0005886//plasma membrane;GO:0005887//integral component of plasma membrane;GO:0009507//chloroplast;GO:0009526//plastid envelope;GO:0009536//plastid;GO:0009941//chloroplast envelope;GO:0016020//membrane;GO:0016021//integral component of membrane;GO:0031090//organelle membrane;GO:0031224//intrinsic co…	GO:0003674//molecular_function;GO:0003824//catalytic activity;GO:0004175//endopeptidase activity;GO:0004252//serine-type endopeptidase activity;GO:0008233//peptidase activity;GO:0008236//serine-type peptidase activity;GO:0016787//hydrolase activity;GO:0017171//serine hydrolase activity;GO:0070011//peptidase activity, acting on L-amino acid peptides	GO:0006464//cellular protein modification process;GO:0006508//proteolysis;GO:0006807//nitrogen compound metabolic process;GO:0008150//biological_process;GO:0008152//metabolic process;GO:0019538//protein metabolic process;GO:0043170//macromolecule metabolic process;GO:0044238//primary metabolic process;GO:0071704//organic substance metabolic process;GO:1901564//organonitrogen compound metabolic pr…
Bni07G011298	403	362	430	116	94	91	7.69	6.45	9.46	2.55	1.38	1.34	7.866666667	1.756666667	-2.162911993	7.43E-13	1.16E-10	CYP76AH1	KAE9459439.1 hypothetical protein C3L33_08637, partial [Rhododendron williamsianum]	-	-	-	-	GO:0005575//cellular_component;GO:0005622//intracellular;GO:0005623//cell;GO:0005737//cytoplasm;GO:0005783//endoplasmic reticulum;GO:0005789//endoplasmic reticulum membrane;GO:0012505//endomembrane system;GO:0016020//membrane;GO:0016021//integral component of membrane;GO:0031224//intrinsic component of membrane;GO:0031984//organelle subcompartment;GO:0042175//nuclear outer membrane-endoplasmic re…	GO:0003674//molecular_function;GO:0003824//catalytic activity;GO:0004497//monooxygenase activity;GO:0005488//binding;GO:0005506//iron ion binding;GO:0016491//oxidoreductase activity;GO:0016705//oxidoreductase activity, acting on paired donors, with incorporation or reduction of molecular oxygen;GO:0016709//oxidoreductase activity, acting on paired donors, with incorporation or reduction of molecu…	GO:0008150//biological_process;GO:0008152//metabolic process;GO:0009058//biosynthetic process;GO:0009719//response to endogenous stimulus;GO:0009725//response to hormone;GO:0009733//response to auxin;GO:0009812//flavonoid metabolic process;GO:0009813//flavonoid biosynthetic process;GO:0010033//response to organic substance;GO:0016192//vesicle-mediated transport;GO:0019748//secondary metabolic pro…
Bni09G013133	13	4	14	90	256	516	0.55	0.17	0.66	4.37	8.29	16.79	0.46	9.816666667	4.415527462	9.48E-13	1.47E-10	DSEL	THG07815.1 hypothetical protein TEA_014446 [Camellia sinensis var. sinensis] [Camellia sinensis]	-	-	-	-	GO:0005575//cellular_component;GO:0005622//intracellular;GO:0005623//cell;GO:0005737//cytoplasm;GO:0005764//lysosome;GO:0009538//photosystem I reaction center;GO:0019012//virion;GO:0044424//intracellular part;GO:0044464//cell part	GO:0003674//molecular_function;GO:0003824//catalytic activity;GO:0004620//phospholipase activity;GO:0008970//phosphatidylcholine 1-acylhydrolase activity;GO:0009055//electron carrier activity;GO:0016298//lipase activity;GO:0016787//hydrolase activity;GO:0016788//hydrolase activity, acting on ester bonds;GO:0047372//acylglycerol lipase activity;GO:0052689//carboxylic ester hydrolase activity	GO:0006629//lipid metabolic process;GO:0006638//neutral lipid metabolic process;GO:0006639//acylglycerol metabolic process;GO:0008150//biological_process;GO:0008152//metabolic process;GO:0009056//catabolic process;GO:0009058//biosynthetic process;GO:0009987//cellular process;GO:0010029//regulation of seed germination;GO:0010187//negative regulation of seed germination;GO:0010876//lipid localizati…
Bni03G004935	1060	1237	798	441	558	439	50.7	53.65	39.06	24.1	19.48	14.22	47.80333333	19.26666667	-1.311004229	9.97E-13	1.53E-10	--	PON72086.1 CCT domain containing protein [Parasponia andersonii]	-	-	-	-	GO:0005575//cellular_component;GO:0005622//intracellular;GO:0005623//cell;GO:0005634//nucleus;GO:0043226//organelle;GO:0043227//membrane-bounded organelle;GO:0043229//intracellular organelle;GO:0043231//intracellular membrane-bounded organelle;GO:0044424//intracellular part;GO:0044464//cell part	GO:0003674//molecular_function;GO:0003700//transcription factor activity, sequence-specific DNA binding;GO:0005488//binding;GO:0005515//protein binding;GO:0008270//zinc ion binding;GO:0043167//ion binding;GO:0043169//cation binding;GO:0046872//metal ion binding;GO:0046914//transition metal ion binding	GO:0006355//regulation of transcription, DNA-templated;GO:0008150//biological_process;GO:0009314//response to radiation;GO:0009416//response to light stimulus;GO:0009628//response to abiotic stimulus;GO:0009648//photoperiodism;GO:0009889//regulation of biosynthetic process;GO:0009890//negative regulation of biosynthetic process;GO:0009892//negative regulation of metabolic process;GO:0009909//regu…
Bni01G001470	146	107	148	342	747	769	6.81	4.64	8	18.41	26.79	27.82	6.483333333	24.34	1.908521514	1.19E-12	1.81E-10	--	XP_010112178.1 uncharacterized protein LOC21392869 [Morus notabilis]	-	-	-	-	-	-	-
Bni11G015338	1330	1430	1698	316	142	183	18.86	18.94	27.75	5.16	1.54	2	21.85	2.9	-2.913508474	1.28E-12	1.94E-10	FRO6	XP_010101613.1 ferric reduction oxidase 7, chloroplastic [Morus notabilis]	-	-	-	-	GO:0005575//cellular_component;GO:0005622//intracellular;GO:0005623//cell;GO:0005737//cytoplasm;GO:0009507//chloroplast;GO:0009526//plastid envelope;GO:0009536//plastid;GO:0009941//chloroplast envelope;GO:0016020//membrane;GO:0016021//integral component of membrane;GO:0031090//organelle membrane;GO:0031224//intrinsic component of membrane;GO:0031967//organelle envelope;GO:0031969//chloroplast mem…	GO:0000293//ferric-chelate reductase activity;GO:0003674//molecular_function;GO:0003824//catalytic activity;GO:0005488//binding;GO:0016491//oxidoreductase activity;GO:0016655//oxidoreductase activity, acting on NAD(P)H, quinone or similar compound as acceptor;GO:0016722//oxidoreductase activity, oxidizing metal ions;GO:0016723//oxidoreductase activity, oxidizing metal ions, NAD or NADP as accepto…	GO:0006091//generation of precursor metabolites and energy;GO:0006810//transport;GO:0006811//ion transport;GO:0006814//sodium ion transport;GO:0008150//biological_process;GO:0008152//metabolic process;GO:0009767//photosynthetic electron transport chain;GO:0009987//cellular process;GO:0010124//phenylacetate catabolic process;GO:0015979//photosynthesis;GO:0019684//photosynthesis, light reaction;GO:…
Bni12G017175	0	0	0	515	924	159	0	0	0	9.66	11.55	2	0.001	7.736666667	12.9174964	1.73E-12	2.57E-10	EXPA16	EXB75909.1 hypothetical protein L484_022586 [Morus notabilis]	-	-	-	-	GO:0005575//cellular_component;GO:0005576//extracellular region;GO:0005618//cell wall;GO:0005623//cell;GO:0016020//membrane;GO:0030312//external encapsulating structure;GO:0044464//cell part;GO:0071944//cell periphery	-	GO:0006949//syncytium formation;GO:0008150//biological_process;GO:0009653//anatomical structure morphogenesis;GO:0009664//plant-type cell wall organization;GO:0009987//cellular process;GO:0016043//cellular component organization;GO:0032502//developmental process;GO:0045229//external encapsulating structure organization;GO:0048646//anatomical structure formation involved in morphogenesis;GO:004885…
Bni03G003996	325	208	245	669	1110	1510	7.3	4.36	6.34	17.32	19.16	26.17	6	20.88333333	1.799317603	1.91E-12	2.82E-10	GATA8	XP_030488344.1 GATA transcription factor 8 [Cannabis sativa]	-	-	-	-	GO:0005575//cellular_component;GO:0005622//intracellular;GO:0005623//cell;GO:0005634//nucleus;GO:0005667//transcription factor complex;GO:0032991//macromolecular complex;GO:0043226//organelle;GO:0043227//membrane-bounded organelle;GO:0043229//intracellular organelle;GO:0043231//intracellular membrane-bounded organelle;GO:0044424//intracellular part;GO:0044464//cell part	GO:0000976//transcription regulatory region sequence-specific DNA binding;GO:0000977//RNA polymerase II regulatory region sequence-specific DNA binding;GO:0000981//RNA polymerase II transcription factor activity, sequence-specific DNA binding;GO:0001012//RNA polymerase II regulatory region DNA binding;GO:0001067//regulatory region nucleic acid binding;GO:0001085//RNA polymerase II transcription f…	GO:0006139//nucleobase-containing compound metabolic process;GO:0006351//transcription, DNA-templated;GO:0006355//regulation of transcription, DNA-templated;GO:0006357//regulation of transcription from RNA polymerase II promoter;GO:0006366//transcription from RNA polymerase II promoter;GO:0006725//cellular aromatic compound metabolic process;GO:0006807//nitrogen compound metabolic process;GO:0007…
Bni01G000302	555	375	308	951	1561	1733	2.5	1.58	1.6	4.94	5.41	6.03	1.893333333	5.46	1.527972522	1.94E-12	2.84E-10	CASBPX2	EXC12811.1 hypothetical protein L484_008202 [Morus notabilis]	Metabolism;Metabolism;Metabolism	Global and overview maps;Global and overview maps;Lipid metabolism	ko01100//Metabolic pathways;ko01110//Biosynthesis of secondary metabolites;ko00100//Steroid biosynthesis	K01853;K01853;K01853	-	-	-
Bni01G000466	149	128	142	417	491	479	4.88	3.66	5.45	12.95	10.76	10.06	4.663333333	11.25666667	1.271346217	2.96E-12	4.22E-10	OFUT11	XP_024018114.1 O-fucosyltransferase 10 [Morus notabilis]	-	-	-	-	GO:0005575//cellular_component;GO:0005622//intracellular;GO:0005623//cell;GO:0005737//cytoplasm;GO:0005739//mitochondrion;GO:0043226//organelle;GO:0043227//membrane-bounded organelle;GO:0043229//intracellular organelle;GO:0043231//intracellular membrane-bounded organelle;GO:0044424//intracellular part;GO:0044444//cytoplasmic part;GO:0044464//cell part	GO:0003674//molecular_function;GO:0003676//nucleic acid binding;GO:0003723//RNA binding;GO:0003824//catalytic activity;GO:0004518//nuclease activity;GO:0004519//endonuclease activity;GO:0005488//binding;GO:0016787//hydrolase activity;GO:0016788//hydrolase activity, acting on ester bonds;GO:0097159//organic cyclic compound binding;GO:1901363//heterocyclic compound binding	GO:0000959//mitochondrial RNA metabolic process;GO:0006139//nucleobase-containing compound metabolic process;GO:0006725//cellular aromatic compound metabolic process;GO:0006807//nitrogen compound metabolic process;GO:0008150//biological_process;GO:0008152//metabolic process;GO:0009451//RNA modification;GO:0009987//cellular process;GO:0016070//RNA metabolic process;GO:0016071//mRNA metabolic proce…
Bni02G002897	15154	20335	18110	6346	5852	4523	623.97	787.98	863.3	304.28	184.5	142.21	758.4166667	210.33	-1.850336028	3.53E-12	4.92E-10	RCA1	KAF3454653.1 hypothetical protein FNV43_RR05101 [Rhamnella rubrinervis]	-	-	-	-	GO:0005575//cellular_component;GO:0005622//intracellular;GO:0005623//cell;GO:0005737//cytoplasm;GO:0009507//chloroplast;GO:0009532//plastid stroma;GO:0009536//plastid;GO:0009570//chloroplast stroma;GO:0043226//organelle;GO:0043227//membrane-bounded organelle;GO:0043229//intracellular organelle;GO:0043231//intracellular membrane-bounded organelle;GO:0044422//organelle part;GO:0044424//intracellula…	GO:0000166//nucleotide binding;GO:0003674//molecular_function;GO:0003677//DNA binding;GO:0003697//single-stranded DNA binding;GO:0004017//adenylate kinase activity;GO:0005488//binding;GO:0005524//ATP binding;GO:0008094//DNA-dependent ATPase activity;GO:0008144//drug binding;GO:0016887//ATPase activity;GO:0017076//purine nucleotide binding;GO:0030554//adenyl nucleotide binding;GO:0032553//ribonucl…	GO:0006281//DNA repair;GO:0006310//DNA recombination;GO:0009151//purine deoxyribonucleotide metabolic process;GO:0009432//SOS response
Bni02G002222	1526	1019	1053	458	509	535	54.38	33.93	43.26	18.81	13.94	14.71	43.85666667	15.82	-1.471046564	4.01E-12	5.53E-10	At5g22090	XP_010101989.1 protein FAF-like, chloroplastic [Morus notabilis]	-	-	-	-	GO:0005575//cellular_component;GO:0005622//intracellular;GO:0005623//cell;GO:0005737//cytoplasm;GO:0009507//chloroplast;GO:0009536//plastid;GO:0043226//organelle;GO:0043227//membrane-bounded organelle;GO:0043229//intracellular organelle;GO:0043231//intracellular membrane-bounded organelle;GO:0044424//intracellular part;GO:0044444//cytoplasmic part;GO:0044464//cell part	-	-
Bni01G000671	221	141	148	398	829	705	8.18	4.77	6.17	16.87	23.38	19.78	6.373333333	20.01	1.650601145	4.20E-12	5.75E-10	IAA26	AMQ09508.1 Aux/IAA transcription factor [Boehmeria nivea]	Environmental Information Processing	Signal transduction	ko04075//Plant hormone signal transduction	K14484	GO:0005575//cellular_component;GO:0005622//intracellular;GO:0005623//cell;GO:0005634//nucleus;GO:0043226//organelle;GO:0043227//membrane-bounded organelle;GO:0043229//intracellular organelle;GO:0043231//intracellular membrane-bounded organelle;GO:0044424//intracellular part;GO:0044464//cell part	GO:0003674//molecular_function;GO:0003700//transcription factor activity, sequence-specific DNA binding	GO:0006139//nucleobase-containing compound metabolic process;GO:0006351//transcription, DNA-templated;GO:0006355//regulation of transcription, DNA-templated;GO:0006725//cellular aromatic compound metabolic process;GO:0006807//nitrogen compound metabolic process;GO:0007154//cell communication;GO:0007165//signal transduction;GO:0008150//biological_process;GO:0008152//metabolic process;GO:0009058//b…
Bni07G010174	268	353	172	26	68	17	14.22	17.5	10.52	1.59	2.77	0.7	14.08	1.686666667	-3.061400545	5.05E-12	6.82E-10	mcfF	XP_010091867.1 mitoferrin [Morus notabilis]	-	-	-	-	GO:0005575//cellular_component;GO:0005622//intracellular;GO:0005623//cell;GO:0005737//cytoplasm;GO:0005739//mitochondrion;GO:0005740//mitochondrial envelope;GO:0005743//mitochondrial inner membrane;GO:0016020//membrane;GO:0016021//integral component of membrane;GO:0019866//organelle inner membrane;GO:0031090//organelle membrane;GO:0031224//intrinsic component of membrane;GO:0031966//mitochondrial…	GO:0003674//molecular_function;GO:0005215//transporter activity;GO:0005381//iron ion transmembrane transporter activity;GO:0008324//cation transmembrane transporter activity;GO:0015075//ion transmembrane transporter activity;GO:0015318//inorganic solute uptake transmembrane transporter activity;GO:0022857//transmembrane transporter activity;GO:0022890//inorganic cation transmembrane transporter a…	GO:0000041//transition metal ion transport;GO:0006810//transport;GO:0006811//ion transport;GO:0006812//cation transport;GO:0006826//iron ion transport;GO:0006839//mitochondrial transport;GO:0008150//biological_process;GO:0030001//metal ion transport;GO:0034220//ion transmembrane transport;GO:0034755//iron ion transmembrane transport;GO:0042592//homeostatic process;GO:0048250//mitochondrial iron i…
Bni10G014796	1103	1171	1628	3285	7571	9309	19.61	19.9	34.47	74.14	110.26	146.96	24.66	110.4533333	2.163192253	5.20E-12	6.96E-10	Lct	KAF3790270.1 Beta-glucosidase 44 [Nymphaea thermarum]	Metabolism;Metabolism;Metabolism;Metabolism;Metabolism	Global and overview maps;Global and overview maps;Biosynthesis of other secondary metabolites;Carbohydrate metabolism;Metabolism of other amino acids	ko01100//Metabolic pathways;ko01110//Biosynthesis of secondary metabolites;ko00940//Phenylpropanoid biosynthesis;ko00500//Starch and sucrose metabolism;ko00460//Cyanoamino acid metabolism	K05350;K05350;K05350;K05350;K05350	GO:0009341//beta-galactosidase complex	GO:0003674//molecular_function;GO:0003824//catalytic activity;GO:0004553//hydrolase activity, hydrolyzing O-glycosyl compounds;GO:0004565//beta-galactosidase activity;GO:0008422//beta-glucosidase activity;GO:0015926//glucosidase activity;GO:0016787//hydrolase activity;GO:0016798//hydrolase activity, acting on glycosyl bonds	GO:0005975//carbohydrate metabolic process;GO:0006012//galactose metabolic process;GO:0008150//biological_process;GO:0008152//metabolic process;GO:0044238//primary metabolic process;GO:0071704//organic substance metabolic process;GO:1901135//carbohydrate derivative metabolic process;GO:1901657//glycosyl compound metabolic process
Bni14G018444	1655	1732	1754	2757	5381	5082	211.34	214	262.7	424.24	524.27	491.37	229.3466667	479.96	1.065384237	5.60E-12	7.43E-10	PLAT2	XP_030496733.1 PLAT domain-containing protein 3 [Cannabis sativa]	-	-	-	-	-	GO:0005515//protein binding	-
Bni03G004843	325	386	324	144	234	184	17.95	19.96	20.8	9.52	9.39	8.1	19.57	9.003333333	-1.120112617	6.68E-12	8.74E-10	CA2	EXC05966.1 Beta-carotene 3-hydroxylase [Morus notabilis]	Metabolism;Metabolism;Metabolism	Global and overview maps;Global and overview maps;Metabolism of terpenoids and polyketides	ko01100//Metabolic pathways;ko01110//Biosynthesis of secondary metabolites;ko00906//Carotenoid biosynthesis	K15746;K15746;K15746	GO:0005575//cellular_component;GO:0005622//intracellular;GO:0005623//cell;GO:0005737//cytoplasm;GO:0009507//chloroplast;GO:0009526//plastid envelope;GO:0009536//plastid;GO:0009941//chloroplast envelope;GO:0016020//membrane;GO:0016021//integral component of membrane;GO:0031090//organelle membrane;GO:0031224//intrinsic component of membrane;GO:0031967//organelle envelope;GO:0031969//chloroplast mem…	GO:0003674//molecular_function;GO:0003824//catalytic activity;GO:0005488//binding;GO:0005506//iron ion binding;GO:0016491//oxidoreductase activity;GO:0016787//hydrolase activity;GO:0043167//ion binding;GO:0043169//cation binding;GO:0046872//metal ion binding;GO:0046914//transition metal ion binding	GO:0006629//lipid metabolic process;GO:0006720//isoprenoid metabolic process;GO:0006721//terpenoid metabolic process;GO:0008150//biological_process;GO:0008152//metabolic process;GO:0008299//isoprenoid biosynthetic process;GO:0008610//lipid biosynthetic process;GO:0009058//biosynthetic process;GO:0009987//cellular process;GO:0016108//tetraterpenoid metabolic process;GO:0016109//tetraterpenoid bios…
Bni14G018602	2281	1532	2133	4728	7633	6948	60.4	37.91	65.12	144.31	155.34	141.98	54.47666667	147.21	1.434165342	7.61E-12	9.89E-10	OFUT39	PON84749.1 O-fucosyltransferase [Trema orientale]	-	-	-	-	GO:0005575//cellular_component;GO:0016020//membrane;GO:0016021//integral component of membrane;GO:0031224//intrinsic component of membrane;GO:0044425//membrane part	GO:0003674//molecular_function;GO:0003824//catalytic activity;GO:0016740//transferase activity;GO:0016757//transferase activity, transferring glycosyl groups	GO:0005975//carbohydrate metabolic process;GO:0005996//monosaccharide metabolic process;GO:0006004//fucose metabolic process;GO:0006464//cellular protein modification process;GO:0006486//protein glycosylation;GO:0006807//nitrogen compound metabolic process;GO:0008150//biological_process;GO:0008152//metabolic process;GO:0009058//biosynthetic process;GO:0009059//macromolecule biosynthetic process;G…
Bni09G013754	523	392	473	916	1946	1873	21.51	15.06	22.43	43.42	61.51	59.45	19.66666667	54.79333333	1.478247918	7.75E-12	9.99E-10	At5g63180	PON91404.1 Pectate lyase [Trema orientale]	Metabolism;Metabolism	Global and overview maps;Carbohydrate metabolism	ko01100//Metabolic pathways;ko00040//Pentose and glucuronate interconversions	K01728;K01728	-	-	-
Bni09G013213	359	406	270	145	230	201	14.66	15.5	12.72	6.82	7.22	6.33	14.29333333	6.79	-1.073858925	8.08E-12	1.02E-09	--	PON87691.1 F-box domain containing protein [Trema orientale]	-	-	-	-	-	GO:0005515//protein binding	-
Bni04G006282	50	35	90	245	1218	1228	1.59	1.05	3.2	8.97	29.83	30.33	1.946666667	23.04333333	3.565271651	8.85E-12	1.11E-09	--	XP_024025545.1 protein IQ-DOMAIN 31 isoform X2 [Morus notabilis]	-	-	-	-	GO:0005575//cellular_component;GO:0005622//intracellular;GO:0005623//cell;GO:0005737//cytoplasm;GO:0005829//cytosol;GO:0005856//cytoskeleton;GO:0005875//microtubule associated complex;GO:0005886//plasma membrane;GO:0015630//microtubule cytoskeleton;GO:0016020//membrane;GO:0032991//macromolecular complex;GO:0043226//organelle;GO:0043228//non-membrane-bounded organelle;GO:0043229//intracellular org…	GO:0005515//protein binding	-
Bni06G009920	2887	2316	2213	1235	1578	1491	77.83	58.23	68.7	38.34	32.76	31.01	68.25333333	34.03666667	-1.00380975	1.08E-11	1.33E-09	--	-	-	-	-	-	-	-	-
Bni07G011015	964	1370	1902	5650	7691	6605	73.83	98.04	167.94	498.77	452.7	390.37	113.27	447.28	1.981412442	1.09E-11	1.34E-09	WAX9A	PON92750.1 Lipid transfer protein/Par allergen [Trema orientale]	-	-	-	-	-	GO:0003674//molecular_function;GO:0005488//binding;GO:0008289//lipid binding	GO:0000003//reproduction;GO:0000902//cell morphogenesis;GO:0000904//cell morphogenesis involved in differentiation;GO:0003006//developmental process involved in reproduction;GO:0006810//transport;GO:0006869//lipid transport;GO:0007275//multicellular organism development;GO:0008150//biological_process;GO:0009653//anatomical structure morphogenesis;GO:0009791//post-embryonic development;GO:0009826/…
Bni05G007715	141	153	127	40	58	35	10.69	10.84	11.1	3.49	3.38	2.05	10.87666667	2.973333333	-1.871083372	1.26E-11	1.53E-09	cwf4	TKY71011.1 Crooked neck protein 1 [Spatholobus suberectus]	Genetic Information Processing	Transcription	ko03040//Spliceosome	K12869	GO:0005634//nucleus	GO:0003700//transcription factor activity, sequence-specific DNA binding;GO:0005515//protein binding;GO:0030515//snoRNA binding	GO:0000462//maturation of SSU-rRNA from tricistronic rRNA transcript (SSU-rRNA, 5.8S rRNA, LSU-rRNA);GO:0006396//RNA processing;GO:0006397//mRNA processing;GO:0006817//phosphate ion transport;GO:0051049//regulation of transport
Bni13G018056	428	277	278	1075	1253	2433	10.15	6.34	7.83	29.83	23.32	45.27	8.106666667	32.80666667	2.016808288	1.33E-11	1.60E-09	VIT_19s0014g04930	GER53347.1 germacrene-D synthase [Striga asiatica]	Metabolism	Metabolism of terpenoids and polyketides	ko00909//Sesquiterpenoid and triterpenoid biosynthesis	K15803	-	GO:0000287//magnesium ion binding;GO:0005515//protein binding;GO:0010333//terpene synthase activity;GO:0016829//lyase activity	GO:0006397//mRNA processing
Bni13G018226	0	0	0	40	167	96	0	0	0	1.4	3.91	2.26	0.001	2.523333333	11.30111508	1.74E-11	2.04E-09	LRK10	EXB81114.1 putative receptor-like protein kinase [Morus notabilis]	-	-	-	-	-	GO:0004672//protein kinase activity;GO:0005524//ATP binding	GO:0006468//protein phosphorylation
Bni06G008565	1044	1079	927	1695	2743	3525	32.85	31.72	33.63	61.47	66.33	85.59	32.73333333	71.13	1.11969764	1.75E-11	2.05E-09	SBT1.6	PON90002.1 Subtilase [Trema orientale]	-	-	-	-	-	GO:0008236//serine-type peptidase activity	GO:0006508//proteolysis;GO:0009306//protein secretion
Bni11G015615	1594	2817	1256	534	839	858	52.19	86.49	47.31	20.11	21.07	21.63	61.99666667	20.93666667	-1.566158881	2.06E-11	2.38E-09	BAM1	PON35804.1 Glycoside hydrolase [Parasponia andersonii]	Metabolism;Metabolism;Metabolism	Global and overview maps;Global and overview maps;Carbohydrate metabolism	ko01100//Metabolic pathways;ko01110//Biosynthesis of secondary metabolites;ko00500//Starch and sucrose metabolism	K01177;K01177;K01177	-	GO:0016161//beta-amylase activity	GO:0000272//polysaccharide catabolic process
Bni11G015932	218	174	187	375	630	568	10.92	8.14	10.8	21.64	24.24	21.95	9.953333333	22.61	1.183709327	2.15E-11	2.46E-09	HIPP32	XP_008390822.1 heavy metal-associated isoprenylated plant protein 33-like [Malus domestica]	-	-	-	-	-	GO:0005507//copper ion binding;GO:0045340//mercury ion binding;GO:0046872//metal ion binding	GO:0006825//copper ion transport;GO:0015694//mercury ion transport
Bni01G000621	303	359	133	37	12	24	11.98	13.27	6.04	1.7	0.37	0.73	10.43	0.933333333	-3.482202926	2.36E-11	2.69E-09	PEX4	XP_030510642.1 protein PEROXIN-4 [Cannabis sativa]	-	-	-	-	GO:0005575//cellular_component;GO:0005622//intracellular;GO:0005623//cell;GO:0005737//cytoplasm;GO:0005777//peroxisome;GO:0005778//peroxisomal membrane;GO:0016020//membrane;GO:0031090//organelle membrane;GO:0031903//microbody membrane;GO:0042579//microbody;GO:0043226//organelle;GO:0043227//membrane-bounded organelle;GO:0043229//intracellular organelle;GO:0043231//intracellular membrane-bounded or…	GO:0000166//nucleotide binding;GO:0003674//molecular_function;GO:0003824//catalytic activity;GO:0004842//ubiquitin-protein transferase activity;GO:0005488//binding;GO:0005515//protein binding;GO:0005524//ATP binding;GO:0008144//drug binding;GO:0016740//transferase activity;GO:0017076//purine nucleotide binding;GO:0019787//ubiquitin-like protein transferase activity;GO:0019899//enzyme binding;GO:0…	GO:0001881//receptor recycling;GO:0006082//organic acid metabolic process;GO:0006464//cellular protein modification process;GO:0006513//protein monoubiquitination;GO:0006605//protein targeting;GO:0006625//protein targeting to peroxisome;GO:0006629//lipid metabolic process;GO:0006631//fatty acid metabolic process;GO:0006635//fatty acid beta-oxidation;GO:0006807//nitrogen compound metabolic process…
Bni12G017063	90	117	112	25	20	19	30.26	28.15	36.21	5	2.76	2.9	31.54	3.553333333	-3.149937723	3.48E-11	3.88E-09	BIC1	KAB1222567.1 hypothetical protein CJ030_MR2G004951 [Morella rubra]	-	-	-	-	GO:0030867//rough endoplasmic reticulum membrane	-	GO:0023041//neuronal signal transduction
Bni05G006898	42	14	56	311	408	402	1.73	0.54	2.66	14.77	12.92	12.78	1.643333333	13.49	3.037193297	4.52E-11	4.97E-09	AGAL2	XP_024024047.1 alpha-galactosidase [Morus notabilis]	Metabolism;Metabolism;Metabolism;Metabolism;Metabolism	Global and overview maps;Lipid metabolism;Carbohydrate metabolism;Lipid metabolism;Glycan biosynthesis and metabolism	ko01100//Metabolic pathways;ko00561//Glycerolipid metabolism;ko00052//Galactose metabolism;ko00600//Sphingolipid metabolism;ko00603//Glycosphingolipid biosynthesis - globo and isoglobo series	K07407;K07407;K07407;K07407;K07407	-	GO:0003674//molecular_function;GO:0003824//catalytic activity;GO:0004553//hydrolase activity, hydrolyzing O-glycosyl compounds;GO:0004557//alpha-galactosidase activity;GO:0015925//galactosidase activity;GO:0016787//hydrolase activity;GO:0016798//hydrolase activity, acting on glycosyl bonds;GO:0052692//raffinose alpha-galactosidase activity	GO:0005975//carbohydrate metabolic process;GO:0008150//biological_process;GO:0008152//metabolic process;GO:0044238//primary metabolic process;GO:0071704//organic substance metabolic process
Bni13G018283	266	172	256	558	1180	1275	7.43	4.5	8.25	17.99	25.37	27.52	6.726666667	23.62666667	1.812452429	4.86E-11	5.32E-09	FLA1	XP_010088447.1 fasciclin-like arabinogalactan protein 1 [Morus notabilis]	-	-	-	-	GO:0005575//cellular_component;GO:0005576//extracellular region;GO:0005618//cell wall;GO:0005623//cell;GO:0005886//plasma membrane;GO:0016020//membrane;GO:0030312//external encapsulating structure;GO:0031224//intrinsic component of membrane;GO:0031225//anchored component of membrane;GO:0031226//intrinsic component of plasma membrane;GO:0044425//membrane part;GO:0044459//plasma membrane part;GO:00…	GO:0003677//DNA binding	GO:0007275//multicellular organism development;GO:0008150//biological_process;GO:0015074//DNA integration;GO:0022622//root system development;GO:0032501//multicellular organismal process;GO:0032502//developmental process;GO:0048364//root development;GO:0048367//shoot system development;GO:0048731//system development;GO:0048856//anatomical structure development;GO:0099402//plant organ development
Bni05G007057	4412	4001	3740	2002	2951	2130	101.76	85.8	98.94	54.28	51.01	37.56	95.5	47.61666667	-1.004034103	5.08E-11	5.52E-09	At1g53440	XP_021813168.1 probable leucine-rich repeat receptor-like serine/threonine-protein kinase At3g14840, partial [Prunus avium]	-	-	-	-	-	GO:0004672//protein kinase activity;GO:0005524//ATP binding;GO:0030247//polysaccharide binding	GO:0006468//protein phosphorylation
Bni06G008566	66	72	83	177	341	372	5.14	5.24	7.45	15.89	20.41	22.36	5.943333333	19.55333333	1.718070368	5.98E-11	6.41E-09	ADF5	PON57781.1 ADF/Cofilin/Destrin [Parasponia andersonii]	-	-	-	-	GO:0005575//cellular_component;GO:0005622//intracellular;GO:0005623//cell;GO:0005737//cytoplasm;GO:0005856//cytoskeleton;GO:0015629//actin cytoskeleton;GO:0043226//organelle;GO:0043228//non-membrane-bounded organelle;GO:0043229//intracellular organelle;GO:0043232//intracellular non-membrane-bounded organelle;GO:0044424//intracellular part;GO:0044464//cell part	GO:0003674//molecular_function;GO:0003779//actin binding;GO:0005488//binding;GO:0005515//protein binding;GO:0008092//cytoskeletal protein binding	GO:0006996//organelle organization;GO:0007010//cytoskeleton organization;GO:0007015//actin filament organization;GO:0008150//biological_process;GO:0008154//actin polymerization or depolymerization;GO:0009987//cellular process;GO:0016043//cellular component organization;GO:0022411//cellular component disassembly;GO:0022607//cellular component assembly;GO:0030029//actin filament-based process;GO:00…
Bni03G004528	1146	1510	883	435	782	518	24.33	29.94	21.61	10.64	12.76	8.48	25.29333333	10.62666667	-1.251068049	6.01E-11	6.41E-09	--	XP_024026025.1 uncharacterized protein LOC21394490 isoform X1 [Morus notabilis]	-	-	-	-	GO:0005575//cellular_component;GO:0005622//intracellular;GO:0005623//cell;GO:0005737//cytoplasm;GO:0005783//endoplasmic reticulum;GO:0005789//endoplasmic reticulum membrane;GO:0012505//endomembrane system;GO:0016020//membrane;GO:0016021//integral component of membrane;GO:0031224//intrinsic component of membrane;GO:0031984//organelle subcompartment;GO:0042175//nuclear outer membrane-endoplasmic re…	GO:0005471//ATP:ADP antiporter activity	GO:0006862//nucleotide transport
Bni09G012815	56	49	44	132	215	287	1.99	1.63	1.81	5.41	5.88	7.88	1.81	6.39	1.819826234	6.17E-11	6.54E-09	At1g68190	XP_010101711.1 zinc finger protein CONSTANS-LIKE 10 [Morus notabilis]	-	-	-	-	GO:0005575//cellular_component;GO:0005622//intracellular;GO:0005623//cell;GO:0005634//nucleus;GO:0043226//organelle;GO:0043227//membrane-bounded organelle;GO:0043229//intracellular organelle;GO:0043231//intracellular membrane-bounded organelle;GO:0044424//intracellular part;GO:0044464//cell part	GO:0003674//molecular_function;GO:0003700//transcription factor activity, sequence-specific DNA binding;GO:0005488//binding;GO:0005515//protein binding;GO:0008270//zinc ion binding;GO:0043167//ion binding;GO:0043169//cation binding;GO:0046872//metal ion binding;GO:0046914//transition metal ion binding	GO:0006355//regulation of transcription, DNA-templated;GO:0008150//biological_process;GO:0009889//regulation of biosynthetic process;GO:0010468//regulation of gene expression;GO:0010556//regulation of macromolecule biosynthetic process;GO:0019219//regulation of nucleobase-containing compound metabolic process;GO:0019222//regulation of metabolic process;GO:0031323//regulation of cellular metabolic…
Bni03G004450	3165	1742	2344	805	1008	1123	52.7	27.1	44.99	15.45	12.9	14.43	41.59666667	14.26	-1.544493941	7.50E-11	7.87E-09	SMXL8	PON86595.1 Butenolide signaling repressing protein-like [Trema orientale]	-	-	-	-	GO:0005575//cellular_component;GO:0005622//intracellular;GO:0005623//cell;GO:0005634//nucleus;GO:0005737//cytoplasm;GO:0009368//endopeptidase Clp complex;GO:0033104//type VI protein secretion system complex;GO:0043226//organelle;GO:0043227//membrane-bounded organelle;GO:0043229//intracellular organelle;GO:0043231//intracellular membrane-bounded organelle;GO:0044424//intracellular part;GO:0044464/…	GO:0000166//nucleotide binding;GO:0003674//molecular_function;GO:0004176//ATP-dependent peptidase activity;GO:0004525//ribonuclease III activity;GO:0005488//binding;GO:0005524//ATP binding;GO:0008144//drug binding;GO:0016887//ATPase activity;GO:0017076//purine nucleotide binding;GO:0030554//adenyl nucleotide binding;GO:0032553//ribonucleotide binding;GO:0032555//purine ribonucleotide binding;GO:0…	GO:0006139//nucleobase-containing compound metabolic process;GO:0006351//transcription, DNA-templated;GO:0006355//regulation of transcription, DNA-templated;GO:0006396//RNA processing;GO:0006457//protein folding;GO:0006508//proteolysis;GO:0006725//cellular aromatic compound metabolic process;GO:0006807//nitrogen compound metabolic process;GO:0006950//response to stress;GO:0008150//biological_proc…
Bni05G007042	1154	1267	1102	438	635	348	45.67	46.88	50.37	20.01	19.35	10.66	47.64	16.67333333	-1.514630856	7.76E-11	8.03E-09	GPT2	PON84866.1 Triose phosphate/phosphoenolpyruvate translocator [Trema orientale]	-	-	-	-	GO:0005575//cellular_component;GO:0005622//intracellular;GO:0005623//cell;GO:0005737//cytoplasm;GO:0005773//vacuole;GO:0005774//vacuolar membrane;GO:0009507//chloroplast;GO:0009526//plastid envelope;GO:0009536//plastid;GO:0009941//chloroplast envelope;GO:0016020//membrane;GO:0016021//integral component of membrane;GO:0031090//organelle membrane;GO:0031224//intrinsic component of membrane;GO:00319…	GO:0000104//succinate dehydrogenase activity;GO:0003674//molecular_function;GO:0005215//transporter activity;GO:0005315//inorganic phosphate transmembrane transporter activity;GO:0005342//organic acid transmembrane transporter activity;GO:0008028//monocarboxylic acid transmembrane transporter activity;GO:0008509//anion transmembrane transporter activity;GO:0008514//organic anion transmembrane tra…	GO:0006099//tricarboxylic acid cycle;GO:0006810//transport;GO:0006811//ion transport;GO:0006820//anion transport;GO:0008150//biological_process;GO:0008152//metabolic process;GO:0008643//carbohydrate transport;GO:0009314//response to radiation;GO:0009416//response to light stimulus;GO:0009605//response to external stimulus;GO:0009607//response to biotic stimulus;GO:0009624//response to nematode;GO…
Bni02G002297	1096	1399	1041	2121	3194	4396	32.8	38.88	36	72.99	72.96	101.03	35.89333333	82.32666667	1.197643905	8.53E-11	8.79E-09	CIPK32	POO01486.1 Calcium/calmodulin-dependent/calcium-dependent protein kinase [Trema orientale]	-	-	-	-	GO:0005575//cellular_component;GO:0005622//intracellular;GO:0005623//cell;GO:0005634//nucleus;GO:0005737//cytoplasm;GO:0005829//cytosol;GO:0005886//plasma membrane;GO:0016020//membrane;GO:0043226//organelle;GO:0043227//membrane-bounded organelle;GO:0043229//intracellular organelle;GO:0043231//intracellular membrane-bounded organelle;GO:0044424//intracellular part;GO:0044444//cytoplasmic part;GO:0…	GO:0000166//nucleotide binding;GO:0003674//molecular_function;GO:0003824//catalytic activity;GO:0004672//protein kinase activity;GO:0004674//protein serine/threonine kinase activity;GO:0005488//binding;GO:0005524//ATP binding;GO:0008144//drug binding;GO:0016301//kinase activity;GO:0016709//oxidoreductase activity, acting on paired donors, with incorporation or reduction of molecular oxygen, NAD(P…	GO:0006464//cellular protein modification process;GO:0006468//protein phosphorylation;GO:0006744//ubiquinone biosynthetic process;GO:0006793//phosphorus metabolic process;GO:0006796//phosphate-containing compound metabolic process;GO:0006807//nitrogen compound metabolic process;GO:0007154//cell communication;GO:0007165//signal transduction;GO:0008150//biological_process;GO:0008152//metabolic proc…
Bni03G004667	3865	2679	3603	8012	10598	11986	51.18	33.15	55.01	122.3	107.86	122.49	46.44666667	117.55	1.339627571	1.02E-10	1.05E-08	PME60	GAY53646.1 hypothetical protein CUMW_150710 [Citrus unshiu]	Metabolism;Metabolism	Global and overview maps;Carbohydrate metabolism	ko01100//Metabolic pathways;ko00040//Pentose and glucuronate interconversions	K01051;K01051	GO:0042597//periplasmic space;GO:0042729//DASH complex;GO:0072686//mitotic spindle	GO:0004857//enzyme inhibitor activity;GO:0030058//amine dehydrogenase activity;GO:0030599//pectinesterase activity	GO:0008608//attachment of spindle microtubules to kinetochore;GO:0009310//amine catabolic process;GO:0042545//cell wall modification
Bni09G013088	1012	1116	1202	1934	3246	3122	43.89	45.23	60.1	96.69	108.2	104.49	49.74	103.1266667	1.051939023	1.11E-10	1.13E-08	DIM	XP_010112301.1 delta(24)-sterol reductase [Morus notabilis]	Metabolism;Metabolism;Metabolism	Global and overview maps;Global and overview maps;Lipid metabolism	ko01100//Metabolic pathways;ko01110//Biosynthesis of secondary metabolites;ko00100//Steroid biosynthesis	K09828;K09828;K09828	GO:0000139//Golgi membrane;GO:0005575//cellular_component;GO:0005622//intracellular;GO:0005623//cell;GO:0005634//nucleus;GO:0005737//cytoplasm;GO:0005773//vacuole;GO:0005774//vacuolar membrane;GO:0005783//endoplasmic reticulum;GO:0005789//endoplasmic reticulum membrane;GO:0005794//Golgi apparatus;GO:0005829//cytosol;GO:0005856//cytoskeleton;GO:0005886//plasma membrane;GO:0012505//endomembrane sys…	GO:0000166//nucleotide binding;GO:0000246//delta24(24-1) sterol reductase activity;GO:0003674//molecular_function;GO:0003823//antigen binding;GO:0003824//catalytic activity;GO:0005488//binding;GO:0005515//protein binding;GO:0005516//calmodulin binding;GO:0008891//glycolate oxidase activity;GO:0016491//oxidoreductase activity;GO:0016614//oxidoreductase activity, acting on CH-OH group of donors;GO:…	GO:0000003//reproduction;GO:0000902//cell morphogenesis;GO:0003006//developmental process involved in reproduction;GO:0005975//carbohydrate metabolic process;GO:0006066//alcohol metabolic process;GO:0006508//proteolysis;GO:0006629//lipid metabolic process;GO:0006694//steroid biosynthetic process;GO:0006695//cholesterol biosynthetic process;GO:0006725//cellular aromatic compound metabolic process;…
Bni01G001237	38	35	51	123	342	308	2.66	2.29	4.12	9.92	18.4	16.63	3.023333333	14.98333333	2.30914666	1.12E-10	1.14E-08	--	XP_017649154.1 PREDICTED: uncharacterized protein LOC108489258 [Gossypium arboreum]	-	-	-	-	-	-	-
Bni01G000382	87	78	60	172	474	552	2.13	1.94	1.78	5.04	9.45	11.44	1.95	8.643333333	2.148113676	1.20E-10	1.21E-08	--	POO00186.1 hypothetical protein TorRG33x02_039640 [Trema orientale]	-	-	-	-	-	-	-
Bni09G012984	100	100	85	205	338	268	7.67	8.85	5.8	19.02	20.59	15.43	7.44	18.34666667	1.302143443	1.30E-10	1.30E-08	BPA1	XP_010093305.1 binding partner of ACD11 1 [Morus notabilis]	-	-	-	-	-	GO:0003674//molecular_function;GO:0003676//nucleic acid binding;GO:0003723//RNA binding;GO:0005488//binding;GO:0097159//organic cyclic compound binding;GO:1901363//heterocyclic compound binding	GO:0008380//RNA splicing
Bni08G011704	1842	1982	1341	872	1032	907	50.78	51.05	42.62	27.71	21.86	19.29	48.15	22.95333333	-1.068832118	1.33E-10	1.31E-08	CNGC13	PON51343.1 Voltage dependent potassium channel [Parasponia andersonii]	Organismal Systems	Environmental adaptation	ko04626//Plant-pathogen interaction	K05391	GO:0005575//cellular_component;GO:0005623//cell;GO:0005886//plasma membrane;GO:0005887//integral component of plasma membrane;GO:0016020//membrane;GO:0016021//integral component of membrane;GO:0031224//intrinsic component of membrane;GO:0031226//intrinsic component of plasma membrane;GO:0044425//membrane part;GO:0044459//plasma membrane part;GO:0044464//cell part;GO:0071944//cell periphery	GO:0000166//nucleotide binding;GO:0003674//molecular_function;GO:0005215//transporter activity;GO:0005216//ion channel activity;GO:0005488//binding;GO:0005515//protein binding;GO:0005516//calmodulin binding;GO:0015075//ion transmembrane transporter activity;GO:0015267//channel activity;GO:0015318//inorganic solute uptake transmembrane transporter activity;GO:0017076//purine nucleotide binding;GO:…	GO:0006810//transport;GO:0006811//ion transport;GO:0008150//biological_process;GO:0034220//ion transmembrane transport;GO:0042391//regulation of membrane potential;GO:0051179//localization;GO:0051234//establishment of localization;GO:0055085//transmembrane transport;GO:0065007//biological regulation;GO:0065008//regulation of biological quality
Bni08G012195	650	447	505	1086	1955	2495	21.91	14.08	19.62	42.19	50.64	64.89	18.53666667	52.57333333	1.503949373	1.34E-10	1.32E-08	LRX4	PON40224.1 LRR domain containing protein [Trema orientale]	-	-	-	-	GO:0005575//cellular_component;GO:0005576//extracellular region;GO:0005618//cell wall;GO:0005623//cell;GO:0005911//cell-cell junction;GO:0009505//plant-type cell wall;GO:0009506//plasmodesma;GO:0030054//cell junction;GO:0030312//external encapsulating structure;GO:0044464//cell part;GO:0055044//symplast;GO:0071944//cell periphery	GO:0003674//molecular_function;GO:0005198//structural molecule activity;GO:0005199//structural constituent of cell wall;GO:0005515//protein binding	GO:0008150//biological_process;GO:0009664//plant-type cell wall organization;GO:0009987//cellular process;GO:0016043//cellular component organization;GO:0045229//external encapsulating structure organization;GO:0071554//cell wall organization or biogenesis;GO:0071555//cell wall organization;GO:0071840//cellular component organization or biogenesis
Bni10G014786	292	225	266	753	874	1580	26.45	19.04	27.78	78.61	60.84	110.43	24.42333333	83.29333333	1.769940914	1.37E-10	1.34E-08	FKBP17-2	XP_010097575.1 peptidyl-prolyl cis-trans isomerase FKBP17-2, chloroplastic [Morus notabilis]	-	-	-	-	GO:0005575//cellular_component;GO:0005622//intracellular;GO:0005623//cell;GO:0005737//cytoplasm;GO:0009507//chloroplast;GO:0009534//chloroplast thylakoid;GO:0009535//chloroplast thylakoid membrane;GO:0009536//plastid;GO:0009543//chloroplast thylakoid lumen;GO:0009579//thylakoid;GO:0016020//membrane;GO:0031976//plastid thylakoid;GO:0031977//thylakoid lumen;GO:0031978//plastid thylakoid lumen;GO:00…	GO:0003674//molecular_function;GO:0003755//peptidyl-prolyl cis-trans isomerase activity;GO:0003824//catalytic activity;GO:0005488//binding;GO:0005527//macrolide binding;GO:0005528//FK506 binding;GO:0008144//drug binding;GO:0008742//L-ribulose-phosphate 4-epimerase activity;GO:0016853//isomerase activity;GO:0016859//cis-trans isomerase activity;GO:0097159//organic cyclic compound binding;GO:190136…	GO:0000413//protein peptidyl-prolyl isomerization;GO:0006457//protein folding;GO:0006464//cellular protein modification process;GO:0006807//nitrogen compound metabolic process;GO:0008150//biological_process;GO:0008152//metabolic process;GO:0009987//cellular process;GO:0018193//peptidyl-amino acid modification;GO:0018208//peptidyl-proline modification;GO:0019538//protein metabolic process;GO:00195…
Bni02G002706	79	69	73	163	327	263	2.83	2.34	3.04	6.78	9.43	7.44	2.736666667	7.883333333	1.526386056	1.50E-10	1.45E-08	RF2b	XP_010108472.1 transcription factor RF2b [Morus notabilis]	-	-	-	-	GO:0005575//cellular_component;GO:0005622//intracellular;GO:0005623//cell;GO:0005634//nucleus;GO:0005737//cytoplasm;GO:0005815//microtubule organizing center;GO:0043226//organelle;GO:0043227//membrane-bounded organelle;GO:0043229//intracellular organelle;GO:0043231//intracellular membrane-bounded organelle;GO:0044424//intracellular part;GO:0044464//cell part	GO:0003674//molecular_function;GO:0003676//nucleic acid binding;GO:0003677//DNA binding;GO:0003700//transcription factor activity, sequence-specific DNA binding;GO:0005488//binding;GO:0005524//ATP binding;GO:0008565//protein transporter activity;GO:0097159//organic cyclic compound binding;GO:1901363//heterocyclic compound binding	GO:0006139//nucleobase-containing compound metabolic process;GO:0006260//DNA replication;GO:0006351//transcription, DNA-templated;GO:0006355//regulation of transcription, DNA-templated;GO:0006725//cellular aromatic compound metabolic process;GO:0006807//nitrogen compound metabolic process;GO:0007059//chromosome segregation;GO:0007094//mitotic spindle assembly checkpoint;GO:0008150//biological_pro…
Bni08G012665	62	77	38	250	352	1011	1.17	1.35	0.83	5.45	5.11	14.75	1.116666667	8.436666667	2.917474507	1.70E-10	1.63E-08	dnaJ	POO03222.1 Terminal organelle assembly protein [Trema orientale]	-	-	-	-	GO:0005575//cellular_component;GO:0005622//intracellular;GO:0005623//cell;GO:0005737//cytoplasm;GO:0005783//endoplasmic reticulum;GO:0005789//endoplasmic reticulum membrane;GO:0012505//endomembrane system;GO:0016020//membrane;GO:0016021//integral component of membrane;GO:0031224//intrinsic component of membrane;GO:0031984//organelle subcompartment;GO:0042175//nuclear outer membrane-endoplasmic re…	GO:0005515//protein binding;GO:0031071//cysteine desulfurase activity	GO:0006457//protein folding;GO:0006810//transport;GO:0008104//protein localization;GO:0008150//biological_process;GO:0009408//response to heat;GO:0015031//protein transport;GO:0015833//peptide transport;GO:0016226//iron-sulfur cluster assembly;GO:0033036//macromolecule localization;GO:0042886//amide transport;GO:0045184//establishment of protein localization;GO:0051179//localization;GO:0051234//e…
Bni08G011676	139	67	102	291	708	773	12.47	5.63	10.55	30.13	48.92	53.63	9.55	44.22666667	2.211343873	1.73E-10	1.65E-08	AGP20	XP_022770538.1 arabinogalactan peptide 20-like [Durio zibethinus]	-	-	-	-	-	-	-
Bni10G015081	432	421	407	927	1070	1531	8.4	7.87	8.27	21.35	16.88	23.69	8.18	20.64	1.335270222	1.78E-10	1.68E-08	ISA1	KAF3437290.1 hypothetical protein FNV43_RR20043 [Rhamnella rubrinervis]	Metabolism;Metabolism;Metabolism	Global and overview maps;Global and overview maps;Carbohydrate metabolism	ko01100//Metabolic pathways;ko01110//Biosynthesis of secondary metabolites;ko00500//Starch and sucrose metabolism	K01214;K01214;K01214	GO:0005575//cellular_component;GO:0005622//intracellular;GO:0005623//cell;GO:0005737//cytoplasm;GO:0009507//chloroplast;GO:0009536//plastid;GO:0010368//chloroplast isoamylase complex;GO:0032991//macromolecular complex;GO:0043033//isoamylase complex;GO:0043226//organelle;GO:0043227//membrane-bounded organelle;GO:0043229//intracellular organelle;GO:0043231//intracellular membrane-bounded organelle;…	GO:0003674//molecular_function;GO:0003824//catalytic activity;GO:0003844//1,4-alpha-glucan branching enzyme activity;GO:0004133//glycogen debranching enzyme activity;GO:0004553//hydrolase activity, hydrolyzing O-glycosyl compounds;GO:0008788//alpha,alpha-phosphotrehalase activity;GO:0016787//hydrolase activity;GO:0016798//hydrolase activity, acting on glycosyl bonds;GO:0019156//isoamylase activit…	GO:0000271//polysaccharide biosynthetic process;GO:0000272//polysaccharide catabolic process;GO:0005975//carbohydrate metabolic process;GO:0005976//polysaccharide metabolic process;GO:0005977//glycogen metabolic process;GO:0005978//glycogen biosynthetic process;GO:0005980//glycogen catabolic process;GO:0005982//starch metabolic process;GO:0005983//starch catabolic process;GO:0005991//trehalose me…
Bni03G004329	357	326	368	827	1010	1499	18.91	16.14	22.48	50.5	41.12	61.29	19.17666667	50.97	1.410296384	2.10E-10	1.96E-08	NANA	PON79583.1 Aspartic peptidase [Trema orientale]	-	-	-	-	GO:0005575//cellular_component;GO:0005576//extracellular region;GO:0005622//intracellular;GO:0005623//cell;GO:0005737//cytoplasm;GO:0009507//chloroplast;GO:0009536//plastid;GO:0043226//organelle;GO:0043227//membrane-bounded organelle;GO:0043229//intracellular organelle;GO:0043231//intracellular membrane-bounded organelle;GO:0044424//intracellular part;GO:0044444//cytoplasmic part;GO:0044464//cell…	GO:0003674//molecular_function;GO:0003824//catalytic activity;GO:0004175//endopeptidase activity;GO:0004190//aspartic-type endopeptidase activity;GO:0008233//peptidase activity;GO:0016787//hydrolase activity;GO:0070001//aspartic-type peptidase activity;GO:0070011//peptidase activity, acting on L-amino acid peptides	GO:0005975//carbohydrate metabolic process;GO:0006508//proteolysis;GO:0006807//nitrogen compound metabolic process;GO:0007154//cell communication;GO:0007165//signal transduction;GO:0007623//circadian rhythm;GO:0008150//biological_process;GO:0008152//metabolic process;GO:0009056//catabolic process;GO:0009057//macromolecule catabolic process;GO:0009743//response to carbohydrate;GO:0009744//response…
Bni03G003749	111	56	117	342	571	776	1.59	0.75	1.93	5.64	6.28	8.58	1.423333333	6.833333333	2.263315935	2.20E-10	2.03E-08	SBT4.8	EXC19365.1 hypothetical protein L484_010382 [Morus notabilis]	-	-	-	-	GO:0005575//cellular_component;GO:0005576//extracellular region	GO:0003674//molecular_function;GO:0003824//catalytic activity;GO:0004175//endopeptidase activity;GO:0004252//serine-type endopeptidase activity;GO:0008233//peptidase activity;GO:0008236//serine-type peptidase activity;GO:0016787//hydrolase activity;GO:0017171//serine hydrolase activity;GO:0070011//peptidase activity, acting on L-amino acid peptides	GO:0006508//proteolysis;GO:0006807//nitrogen compound metabolic process;GO:0008150//biological_process;GO:0008152//metabolic process;GO:0009306//protein secretion;GO:0019538//protein metabolic process;GO:0043170//macromolecule metabolic process;GO:0044238//primary metabolic process;GO:0071704//organic substance metabolic process;GO:1901564//organonitrogen compound metabolic process
Bni01G001879	701	585	499	265	341	259	14.07	10.94	11.56	6.15	5.03	3.98	12.19	5.053333333	-1.270390873	2.21E-10	2.04E-08	NLP4	XP_024020072.1 protein NLP4-like [Morus notabilis]	-	-	-	-	-	GO:0003677//DNA binding;GO:0005515//protein binding	-
Bni08G012043	110	90	89	191	348	317	7.74	5.91	7.22	15.48	18.81	17.2	6.956666667	17.16333333	1.30286167	2.44E-10	2.21E-08	At4g26220	XP_006371950.1 probable caffeoyl-CoA O-methyltransferase At4g26220 isoform X2 [Populus trichocarpa]	Metabolism;Metabolism;Metabolism;Metabolism;Metabolism	Global and overview maps;Global and overview maps;Biosynthesis of other secondary metabolites;Biosynthesis of other secondary metabolites;Biosynthesis of other secondary metabolites	ko01100//Metabolic pathways;ko01110//Biosynthesis of secondary metabolites;ko00940//Phenylpropanoid biosynthesis;ko00941//Flavonoid biosynthesis;ko00945//Stilbenoid, diarylheptanoid and gingerol biosynthesis	K00588;K00588;K00588;K00588;K00588	-	GO:0008171//O-methyltransferase activity	-
Bni03G004705	147	65	128	403	650	799	7.16	2.96	7.18	22.62	24.32	30.02	5.766666667	25.65333333	2.153336761	2.58E-10	2.33E-08	NEET	XP_010109084.1 CDGSH iron-sulfur domain-containing protein NEET isoform X2 [Morus notabilis]	-	-	-	-	GO:0005575//cellular_component;GO:0005622//intracellular;GO:0005623//cell;GO:0005737//cytoplasm;GO:0005739//mitochondrion;GO:0005740//mitochondrial envelope;GO:0005741//mitochondrial outer membrane;GO:0005783//endoplasmic reticulum;GO:0005789//endoplasmic reticulum membrane;GO:0009507//chloroplast;GO:0009532//plastid stroma;GO:0009536//plastid;GO:0009570//chloroplast stroma;GO:0012505//endomembra…	GO:0003674//molecular_function;GO:0005488//binding;GO:0005515//protein binding;GO:0042802//identical protein binding;GO:0042803//protein homodimerization activity;GO:0043167//ion binding;GO:0043169//cation binding;GO:0046872//metal ion binding;GO:0046983//protein dimerization activity;GO:0048037//cofactor binding;GO:0051536//iron-sulfur cluster binding;GO:0051537//2 iron, 2 sulfur cluster binding…	GO:0000422//mitophagy;GO:0006914//autophagy;GO:0006996//organelle organization;GO:0007005//mitochondrion organization;GO:0007275//multicellular organism development;GO:0007568//aging;GO:0008150//biological_process;GO:0008152//metabolic process;GO:0009056//catabolic process;GO:0009894//regulation of catabolic process;GO:0009987//cellular process;GO:0010150//leaf senescence;GO:0010259//multicellula…
Bni06G009666	462	297	546	1216	2191	2849	10.4	6.25	14.18	31.56	37.92	49.51	10.27666667	39.66333333	1.948433539	2.80E-10	2.48E-08	AS1	RZC66431.1 hypothetical protein C5167_010121 [Papaver somniferum]	Metabolism;Metabolism;Metabolism;Metabolism	Global and overview maps;Global and overview maps;Amino acid metabolism;Biosynthesis of other secondary metabolites	ko01100//Metabolic pathways;ko01110//Biosynthesis of secondary metabolites;ko00350//Tyrosine metabolism;ko00950//Isoquinoline alkaloid biosynthesis	K00422;K00422;K00422;K00422	GO:0030077//plasma membrane light-harvesting complex	GO:0004097//catechol oxidase activity;GO:0016491//oxidoreductase activity;GO:0045156//electron transporter, transferring electrons within the cyclic electron transport pathway of photosynthesis activity	GO:0019684//photosynthesis, light reaction;GO:0045893//positive regulation of transcription, DNA-templated;GO:0055114//oxidation-reduction process
Bni05G007454	531	505	595	1213	2531	1574	12.62	10.71	15.01	32.55	45.59	28.18	12.78	35.44	1.471490768	3.01E-10	2.63E-08	ALE2	PON96149.1 Mitogen-activated protein kinase kinase kinase [Trema orientale]	-	-	-	-	-	GO:0004672//protein kinase activity;GO:0005524//ATP binding	GO:0006468//protein phosphorylation
Bni07G010346	2689	1855	2251	5340	11236	20569	191.83	123.65	185.14	439.1	616.04	1132.35	166.8733333	729.1633333	2.127488588	3.24E-10	2.81E-08	--	XP_010101846.1 uncharacterized protein LOC21406395 [Morus notabilis]	-	-	-	-	-	-	-
Bni05G007386	51	13	149	2531	6546	7562	3.04	0.72	10.24	173.88	299.86	347.81	4.666666667	273.85	5.874849649	3.48E-10	3.00E-08	APS1	PON81096.1 Acid phosphatase [Trema orientale]	-	-	-	-	-	GO:0016787//hydrolase activity	GO:0008152//metabolic process
Bni06G008602	197	173	200	359	640	696	9.07	7.44	10.61	19.04	22.64	24.72	9.04	22.13333333	1.291826063	3.50E-10	3.00E-08	PLA2-ALPHA	XP_024019935.1 phospholipase A2-alpha isoform X1 [Morus notabilis]	Metabolism;Metabolism;Metabolism;Metabolism;Metabolism;Metabolism;Metabolism	Global and overview maps;Global and overview maps;Lipid metabolism;Lipid metabolism;Lipid metabolism;Lipid metabolism;Lipid metabolism	ko01100//Metabolic pathways;ko01110//Biosynthesis of secondary metabolites;ko00564//Glycerophospholipid metabolism;ko00592//alpha-Linolenic acid metabolism;ko00565//Ether lipid metabolism;ko00590//Arachidonic acid metabolism;ko00591//Linoleic acid metabolism	K01047;K01047;K01047;K01047;K01047;K01047;K01047	-	GO:0004623//phospholipase A2 activity	GO:0006644//phospholipid metabolic process;GO:0050482//arachidonic acid secretion
Bni04G006114	460	523	237	64	121	34	14.98	15.91	8.9	2.4	3.03	0.85	13.26333333	2.093333333	-2.663569435	3.53E-10	3.01E-08	POX1	PON45856.1 Proline oxidase family [Trema orientale]	Metabolism;Metabolism;Metabolism	Global and overview maps;Global and overview maps;Amino acid metabolism	ko01100//Metabolic pathways;ko01110//Biosynthesis of secondary metabolites;ko00330//Arginine and proline metabolism	K00318;K00318;K00318	GO:0005575//cellular_component;GO:0005622//intracellular;GO:0005623//cell;GO:0005737//cytoplasm;GO:0005739//mitochondrion;GO:0005759//mitochondrial matrix;GO:0031974//membrane-enclosed lumen;GO:0043226//organelle;GO:0043227//membrane-bounded organelle;GO:0043229//intracellular organelle;GO:0043231//intracellular membrane-bounded organelle;GO:0043233//organelle lumen;GO:0044422//organelle part;GO:…	GO:0000166//nucleotide binding;GO:0003674//molecular_function;GO:0003824//catalytic activity;GO:0004657//proline dehydrogenase activity;GO:0005488//binding;GO:0016491//oxidoreductase activity;GO:0016645//oxidoreductase activity, acting on the CH-NH group of donors;GO:0036094//small molecule binding;GO:0043167//ion binding;GO:0043168//anion binding;GO:0048037//cofactor binding;GO:0050660//flavin a…	GO:0001101//response to acid chemical;GO:0006082//organic acid metabolic process;GO:0006520//cellular amino acid metabolic process;GO:0006536//glutamate metabolic process;GO:0006537//glutamate biosynthetic process;GO:0006560//proline metabolic process;GO:0006562//proline catabolic process;GO:0006807//nitrogen compound metabolic process;GO:0006950//response to stress;GO:0006970//response to osmoti…
Bni08G012258	1240	907	1174	2236	3391	3606	44.56	30.36	48.92	92.64	95.48	101.96	41.28	96.69333333	1.227973454	4.32E-10	3.67E-08	--	XP_010099012.1 uncharacterized protein LOC21408358 [Morus notabilis]	-	-	-	-	-	-	-
Bni07G011171	1827	3822	1607	616	1106	696	50.67	99.04	51.38	19.69	23.57	14.89	67.03	19.38333333	-1.789990243	4.51E-10	3.81E-08	AAE3	XP_024031305.1 LOW QUALITY PROTEIN: oxalate--CoA ligase [Morus notabilis]	Metabolism;Metabolism	Global and overview maps;Carbohydrate metabolism	ko01100//Metabolic pathways;ko00630//Glyoxylate and dicarboxylate metabolism	K22133;K22133	GO:0005575//cellular_component;GO:0005622//intracellular;GO:0005623//cell;GO:0005737//cytoplasm;GO:0005777//peroxisome;GO:0005778//peroxisomal membrane;GO:0005782//peroxisomal matrix;GO:0016020//membrane;GO:0016021//integral component of membrane;GO:0031090//organelle membrane;GO:0031224//intrinsic component of membrane;GO:0031903//microbody membrane;GO:0031907//microbody lumen;GO:0031974//membra…	GO:0003674//molecular_function;GO:0003676//nucleic acid binding;GO:0003723//RNA binding;GO:0003729//mRNA binding;GO:0003824//catalytic activity;GO:0003987//acetate-CoA ligase activity;GO:0004043//L-aminoadipate-semialdehyde dehydrogenase activity;GO:0005488//binding;GO:0008668//(2,3-dihydroxybenzoyl)adenylate synthase activity;GO:0008756//o-succinylbenzoate-CoA ligase activity;GO:0016405//CoA-lig…	GO:0006082//organic acid metabolic process;GO:0006084//acetyl-CoA metabolic process;GO:0006139//nucleobase-containing compound metabolic process;GO:0006163//purine nucleotide metabolic process;GO:0006637//acyl-CoA metabolic process;GO:0006725//cellular aromatic compound metabolic process;GO:0006732//coenzyme metabolic process;GO:0006753//nucleoside phosphate metabolic process;GO:0006790//sulfur c…
Bni02G002213	558	794	544	237	404	440	21.87	29.07	24.58	10.71	12.17	13.31	25.17333333	12.06333333	-1.061267657	4.73E-10	3.95E-08	DNAJ1	XP_008443634.1 PREDICTED: dnaJ protein homolog [Cucumis melo]	Genetic Information Processing	Folding, sorting and degradation	ko04141//Protein processing in endoplasmic reticulum	K09503	GO:0005575//cellular_component;GO:0005623//cell;GO:0005886//plasma membrane;GO:0016020//membrane;GO:0044464//cell part;GO:0071944//cell periphery	GO:0000166//nucleotide binding;GO:0003674//molecular_function;GO:0005488//binding;GO:0005515//protein binding;GO:0005524//ATP binding;GO:0008144//drug binding;GO:0016151//nickel cation binding;GO:0017076//purine nucleotide binding;GO:0030554//adenyl nucleotide binding;GO:0031072//heat shock protein binding;GO:0032553//ribonucleotide binding;GO:0032555//purine ribonucleotide binding;GO:0032559//ad…	GO:0006457//protein folding;GO:0006950//response to stress;GO:0008150//biological_process;GO:0009266//response to temperature stimulus;GO:0009408//response to heat;GO:0009628//response to abiotic stimulus;GO:0009987//cellular process;GO:0050896//response to stimulus;GO:0051604//protein maturation
Bni07G010611	169	179	182	458	587	485	6.5	6.43	8.06	20.34	17.34	14.42	6.996666667	17.36666667	1.311581206	4.74E-10	3.95E-08	GALT31A	XP_024026845.1 beta-1,6-galactosyltransferase GALT31A isoform X1 [Morus notabilis]	-	-	-	-	GO:0000139//Golgi membrane;GO:0005575//cellular_component;GO:0005622//intracellular;GO:0005623//cell;GO:0005737//cytoplasm;GO:0005794//Golgi apparatus;GO:0012505//endomembrane system;GO:0016020//membrane;GO:0016021//integral component of membrane;GO:0031090//organelle membrane;GO:0031224//intrinsic component of membrane;GO:0031984//organelle subcompartment;GO:0043226//organelle;GO:0043227//membra…	GO:0003674//molecular_function;GO:0003824//catalytic activity;GO:0008378//galactosyltransferase activity;GO:0016740//transferase activity;GO:0016757//transferase activity, transferring glycosyl groups;GO:0016758//transferase activity, transferring hexosyl groups	GO:0000003//reproduction;GO:0003006//developmental process involved in reproduction;GO:0006464//cellular protein modification process;GO:0006486//protein glycosylation;GO:0006807//nitrogen compound metabolic process;GO:0007275//multicellular organism development;GO:0008150//biological_process;GO:0008152//metabolic process;GO:0009058//biosynthetic process;GO:0009059//macromolecule biosynthetic pro…
Bni08G012447	515	508	465	766	1500	1671	10.39	9.58	10.82	17.81	23.26	26.02	10.26333333	22.36333333	1.123635876	5.65E-10	4.59E-08	GAUT1	XP_010106747.1 polygalacturonate 4-alpha-galacturonosyltransferase isoform X1 [Morus notabilis]	Metabolism;Metabolism	Global and overview maps;Carbohydrate metabolism	ko01100//Metabolic pathways;ko00520//Amino sugar and nucleotide sugar metabolism	K13648;K13648	GO:0000139//Golgi membrane;GO:0005575//cellular_component;GO:0005622//intracellular;GO:0005623//cell;GO:0005737//cytoplasm;GO:0005768//endosome;GO:0005794//Golgi apparatus;GO:0005802//trans-Golgi network;GO:0012505//endomembrane system;GO:0016020//membrane;GO:0016021//integral component of membrane;GO:0031090//organelle membrane;GO:0031224//intrinsic component of membrane;GO:0031410//cytoplasmic …	GO:0003674//molecular_function;GO:0003824//catalytic activity;GO:0008194//UDP-glycosyltransferase activity;GO:0016740//transferase activity;GO:0016757//transferase activity, transferring glycosyl groups;GO:0016758//transferase activity, transferring hexosyl groups;GO:0047262//polygalacturonate 4-alpha-galacturonosyltransferase activity	GO:0000271//polysaccharide biosynthetic process;GO:0005975//carbohydrate metabolic process;GO:0005976//polysaccharide metabolic process;GO:0008150//biological_process;GO:0008152//metabolic process;GO:0009058//biosynthetic process;GO:0009059//macromolecule biosynthetic process;GO:0009664//plant-type cell wall organization;GO:0009832//plant-type cell wall biogenesis;GO:0009987//cellular process;GO:…
Bni06G009867	266	324	163	68	118	69	9.93	11.3	7.01	2.93	3.39	1.99	9.413333333	2.77	-1.764819707	6.03E-10	4.85E-08	PSKR1	XP_010108403.1 phytosulfokine receptor 1 [Morus notabilis]	-	-	-	-	GO:0005575//cellular_component;GO:0005623//cell;GO:0005886//plasma membrane;GO:0016020//membrane;GO:0016021//integral component of membrane;GO:0031224//intrinsic component of membrane;GO:0044425//membrane part;GO:0044464//cell part;GO:0071944//cell periphery	GO:0000166//nucleotide binding;GO:0003674//molecular_function;GO:0003824//catalytic activity;GO:0004672//protein kinase activity;GO:0004674//protein serine/threonine kinase activity;GO:0005488//binding;GO:0005515//protein binding;GO:0005524//ATP binding;GO:0008144//drug binding;GO:0016301//kinase activity;GO:0016740//transferase activity;GO:0016772//transferase activity, transferring phosphorus-c…	GO:0006464//cellular protein modification process;GO:0006468//protein phosphorylation;GO:0006793//phosphorus metabolic process;GO:0006796//phosphate-containing compound metabolic process;GO:0006807//nitrogen compound metabolic process;GO:0008150//biological_process;GO:0008152//metabolic process;GO:0009987//cellular process;GO:0016310//phosphorylation;GO:0019538//protein metabolic process;GO:00362…
Bni10G014548	91	50	105	248	786	712	10.04	3.49	9.11	21.96	47.38	52.06	7.546666667	40.46666667	2.422822558	6.48E-10	5.18E-08	TOR1L3	PON86101.1 Coatomer beta subunit [Trema orientale]	-	-	-	-	GO:0005575//cellular_component;GO:0005615//extracellular space;GO:0005622//intracellular;GO:0005623//cell;GO:0005856//cytoskeleton;GO:0005874//microtubule;GO:0015630//microtubule cytoskeleton;GO:0043226//organelle;GO:0043228//non-membrane-bounded organelle;GO:0043229//intracellular organelle;GO:0043232//intracellular non-membrane-bounded organelle;GO:0044422//organelle part;GO:0044424//intracellu…	GO:0003674//molecular_function;GO:0004674//protein serine/threonine kinase activity;GO:0005488//binding;GO:0005515//protein binding;GO:0008017//microtubule binding;GO:0008092//cytoskeletal protein binding;GO:0015631//tubulin binding	GO:0010506//regulation of autophagy
Bni13G017428	14	12	53	522	417	325	0.84	0.63	3.61	35.52	18.92	14.77	1.693333333	23.07	3.768080103	7.62E-10	6.02E-08	CHN14	XP_030496514.1 endochitinase-like [Cannabis sativa]	Metabolism;Environmental Information Processing;Metabolism	Global and overview maps;Signal transduction;Carbohydrate metabolism	ko01100//Metabolic pathways;ko04016//MAPK signaling pathway - plant;ko00520//Amino sugar and nucleotide sugar metabolism	K20547;K20547;K20547	-	GO:0004568//chitinase activity;GO:0008061//chitin binding	GO:0006032//chitin catabolic process;GO:0016998//cell wall macromolecule catabolic process
Bni05G007778	737	870	629	257	501	266	15.45	17.04	15.2	6.21	8.07	4.3	15.89666667	6.193333333	-1.359936281	8.92E-10	6.87E-08	--	XP_010093286.1 gamma-taxilin [Morus notabilis]	-	-	-	-	-	GO:0005524//ATP binding	GO:0007059//chromosome segregation;GO:0030261//chromosome condensation
Bni01G000440	64	52	87	786	514	354	4.75	3.61	7.44	67.23	29.31	20.27	5.266666667	38.93666667	2.886167324	8.98E-10	6.88E-08	PGIP	XP_007203885.1 polygalacturonase inhibitor [Prunus persica]	-	-	-	-	-	GO:0005515//protein binding	-
Bni05G007892	1092	1023	573	305	562	442	42.3	37.03	25.59	13.62	16.73	13.21	34.97333333	14.52	-1.268213854	9.93E-10	7.58E-08	GA2OX1	ALS88211.1 gibberellin 2-oxidase 2 [Artocarpus altilis]	Metabolism;Metabolism	Global and overview maps;Metabolism of terpenoids and polyketides	ko01110//Biosynthesis of secondary metabolites;ko00904//Diterpenoid biosynthesis	K04125;K04125	-	GO:0003674//molecular_function;GO:0003824//catalytic activity;GO:0005488//binding;GO:0016491//oxidoreductase activity;GO:0016705//oxidoreductase activity, acting on paired donors, with incorporation or reduction of molecular oxygen;GO:0016706//oxidoreductase activity, acting on paired donors, with incorporation or reduction of molecular oxygen, 2-oxoglutarate as one donor, and incorporation of on…	GO:0006082//organic acid metabolic process;GO:0006629//lipid metabolic process;GO:0006720//isoprenoid metabolic process;GO:0006721//terpenoid metabolic process;GO:0008150//biological_process;GO:0008152//metabolic process;GO:0008299//isoprenoid biosynthetic process;GO:0008610//lipid biosynthetic process;GO:0009058//biosynthetic process;GO:0009685//gibberellin metabolic process;GO:0009686//gibberel…
Bni11G015427	54	78	64	477	363	284	2.62	3.54	3.59	26.72	13.56	10.65	3.25	16.97666667	2.385041593	1.02E-09	7.72E-08	--	XP_010095330.1 uncharacterized protein LOC21392636 [Morus notabilis]	-	-	-	-	-	-	-
Bni06G009508	898	755	861	1378	2351	2408	15.84	12.44	17.5	28.01	31.86	32.77	15.26	30.88	1.01691779	1.15E-09	8.71E-08	FPP7	PON82031.1 Filament-like protein [Trema orientale]	-	-	-	-	-	GO:0005524//ATP binding	GO:0007059//chromosome segregation;GO:0030261//chromosome condensation
Bni04G005951	622	459	403	1252	1416	2439	19.16	13.21	14.31	44.46	33.53	57.98	15.56	45.32333333	1.542411909	1.26E-09	9.44E-08	COL9	AHI45075.1 COL domain class transcription factor [Boehmeria nivea]	-	-	-	-	GO:0005575//cellular_component;GO:0005622//intracellular;GO:0005623//cell;GO:0005634//nucleus;GO:0043226//organelle;GO:0043227//membrane-bounded organelle;GO:0043229//intracellular organelle;GO:0043231//intracellular membrane-bounded organelle;GO:0044424//intracellular part;GO:0044464//cell part	GO:0003674//molecular_function;GO:0003700//transcription factor activity, sequence-specific DNA binding;GO:0005488//binding;GO:0005515//protein binding;GO:0008270//zinc ion binding;GO:0043167//ion binding;GO:0043169//cation binding;GO:0046872//metal ion binding;GO:0046914//transition metal ion binding	GO:0006355//regulation of transcription, DNA-templated;GO:0007623//circadian rhythm;GO:0008150//biological_process;GO:0009889//regulation of biosynthetic process;GO:0010468//regulation of gene expression;GO:0010556//regulation of macromolecule biosynthetic process;GO:0019219//regulation of nucleobase-containing compound metabolic process;GO:0019222//regulation of metabolic process;GO:0031323//reg…
Bni07G010449	1021	2096	744	272	546	322	41.15	78.92	34.56	12.63	16.92	10.02	51.54333333	13.19	-1.966341275	1.27E-09	9.49E-08	--	PON38590.1 HAD hydrolase, subfamily IA [Parasponia andersonii]	-	-	-	-	-	GO:0008967//phosphoglycolate phosphatase activity;GO:0016787//hydrolase activity;GO:0016791//phosphatase activity;GO:0016862//intramolecular oxidoreductase activity, interconverting keto- and enol-groups;GO:0018784//(S)-2-haloacid dehalogenase activity	GO:0006805//xenobiotic metabolic process;GO:0008152//metabolic process;GO:0009853//photorespiration;GO:0015671//oxygen transport;GO:0019509//L-methionine biosynthetic process from methylthioadenosine;GO:0043094//cellular metabolic compound salvage
Bni01G001071	4468	5303	2603	1322	1573	804	111.81	124.47	74.88	37.84	28	14.38	103.72	26.74	-1.955622741	1.30E-09	9.63E-08	OPR11	RWR78704.1 12-oxophytodienoate reductase 1 [Cinnamomum micranthum f. kanehirae]	Metabolism;Metabolism;Metabolism	Global and overview maps;Global and overview maps;Lipid metabolism	ko01100//Metabolic pathways;ko01110//Biosynthesis of secondary metabolites;ko00592//alpha-Linolenic acid metabolism	K05894;K05894;K05894	GO:0005575//cellular_component;GO:0005622//intracellular;GO:0005623//cell;GO:0005886//plasma membrane;GO:0044464//cell part	GO:0000166//nucleotide binding;GO:0003674//molecular_function;GO:0003677//DNA binding;GO:0003824//catalytic activity;GO:0005488//binding;GO:0010181//FMN binding;GO:0015221//lipopolysaccharide transmembrane transporter activity;GO:0016491//oxidoreductase activity;GO:0032553//ribonucleotide binding;GO:0036094//small molecule binding;GO:0043167//ion binding;GO:0043168//anion binding;GO:0048037//cofa…	GO:0006082//organic acid metabolic process;GO:0006355//regulation of transcription, DNA-templated;GO:0006629//lipid metabolic process;GO:0006631//fatty acid metabolic process;GO:0006633//fatty acid biosynthetic process;GO:0008150//biological_process;GO:0008152//metabolic process;GO:0008610//lipid biosynthetic process;GO:0009058//biosynthetic process;GO:0009987//cellular process;GO:0015920//lipopo…
Bni13G018087	642	633	641	1199	1765	2567	11.33	10.44	13.04	24.39	23.94	34.96	11.60333333	27.76333333	1.258641478	1.30E-09	9.63E-08	PNSL3	XP_010092309.1 photosynthetic NDH subunit of lumenal location 3, chloroplastic [Morus notabilis]	Metabolism	Energy metabolism	ko00195//Photosynthesis	K08901	GO:0005575//cellular_component;GO:0005622//intracellular;GO:0005623//cell;GO:0005737//cytoplasm;GO:0009344//nitrite reductase complex [NAD(P)H];GO:0009507//chloroplast;GO:0009521//photosystem;GO:0009523//photosystem II;GO:0009532//plastid stroma;GO:0009534//chloroplast thylakoid;GO:0009535//chloroplast thylakoid membrane;GO:0009536//plastid;GO:0009570//chloroplast stroma;GO:0009579//thylakoid;GO:…	GO:0003674//molecular_function;GO:0003824//catalytic activity;GO:0005488//binding;GO:0005509//calcium ion binding;GO:0009055//electron carrier activity;GO:0016491//oxidoreductase activity;GO:0043167//ion binding;GO:0043169//cation binding;GO:0045156//electron transporter, transferring electrons within the cyclic electron transport pathway of photosynthesis activity;GO:0046872//metal ion binding	GO:0006091//generation of precursor metabolites and energy;GO:0008150//biological_process;GO:0008152//metabolic process;GO:0009405//pathogenesis;GO:0009767//photosynthetic electron transport chain;GO:0009987//cellular process;GO:0015979//photosynthesis;GO:0019684//photosynthesis, light reaction;GO:0022900//electron transport chain;GO:0044179//hemolysis in other organism;GO:0044237//cellular metab…
Bni09G013344	6	10	25	81	276	337	0.43	0.41	1.27	5.7	12.94	14.03	0.703333333	10.89	3.952651551	1.31E-09	9.64E-08	tag	XP_024018235.1 uncharacterized protein LOC21409147 [Morus notabilis]	Genetic Information Processing	Replication and repair	ko03410//Base excision repair	K01246	-	GO:0000166//nucleotide binding;GO:0003674//molecular_function;GO:0003824//catalytic activity;GO:0003905//alkylbase DNA N-glycosylase activity;GO:0003922//GMP synthase (glutamine-hydrolyzing) activity;GO:0005488//binding;GO:0005524//ATP binding;GO:0008144//drug binding;GO:0008725//DNA-3-methyladenine glycosylase activity;GO:0016462//pyrophosphatase activity;GO:0016787//hydrolase activity;GO:001679…	GO:0006082//organic acid metabolic process;GO:0006139//nucleobase-containing compound metabolic process;GO:0006163//purine nucleotide metabolic process;GO:0006164//purine nucleotide biosynthetic process;GO:0006177//GMP biosynthetic process;GO:0006259//DNA metabolic process;GO:0006281//DNA repair;GO:0006284//base-excision repair;GO:0006520//cellular amino acid metabolic process;GO:0006541//glutami…
Bni06G009919	273	117	314	830	1754	2112	6.31	2.53	8.37	22.12	31.16	37.68	5.736666667	30.32	2.401985157	1.36E-09	9.87E-08	BXL4	XP_010103839.1 beta-xylosidase/alpha-L-arabinofuranosidase 2 [Morus notabilis]	Metabolism;Metabolism	Global and overview maps;Carbohydrate metabolism	ko01100//Metabolic pathways;ko00520//Amino sugar and nucleotide sugar metabolism	K15920;K15920	GO:0005575//cellular_component;GO:0005576//extracellular region	GO:0003674//molecular_function;GO:0003824//catalytic activity;GO:0004553//hydrolase activity, hydrolyzing O-glycosyl compounds;GO:0009044//xylan 1,4-beta-xylosidase activity;GO:0016787//hydrolase activity;GO:0016798//hydrolase activity, acting on glycosyl bonds;GO:0046556//alpha-L-arabinofuranosidase activity;GO:0097599//xylanase activity	GO:0000272//polysaccharide catabolic process;GO:0005975//carbohydrate metabolic process;GO:0005976//polysaccharide metabolic process;GO:0008150//biological_process;GO:0008152//metabolic process;GO:0009056//catabolic process;GO:0009057//macromolecule catabolic process;GO:0009987//cellular process;GO:0010383//cell wall polysaccharide metabolic process;GO:0010410//hemicellulose metabolic process;GO:…
Bni04G006470	692	527	407	1018	1767	2279	24.78	17.63	16.8	42.02	48.63	62.97	19.73666667	51.20666667	1.375453296	1.41E-09	1.02E-07	CIA2	XP_010111661.2 uncharacterized protein LOC21400676 isoform X2 [Morus notabilis]	-	-	-	-	GO:0005575//cellular_component;GO:0005622//intracellular;GO:0005623//cell;GO:0005634//nucleus;GO:0005737//cytoplasm;GO:0009507//chloroplast;GO:0009536//plastid;GO:0016021//integral component of membrane;GO:0043226//organelle;GO:0043227//membrane-bounded organelle;GO:0043229//intracellular organelle;GO:0043231//intracellular membrane-bounded organelle;GO:0044424//intracellular part;GO:0044444//cyt…	GO:0004190//aspartic-type endopeptidase activity;GO:0005515//protein binding	GO:0006355//regulation of transcription, DNA-templated;GO:0006605//protein targeting;GO:0006810//transport;GO:0006886//intracellular protein transport;GO:0008104//protein localization;GO:0008150//biological_process;GO:0009889//regulation of biosynthetic process;GO:0010468//regulation of gene expression;GO:0010556//regulation of macromolecule biosynthetic process;GO:0015031//protein transport;GO:0…
Bni07G010896	51	32	29	0	0	0	2.38	1.41	1.56	0	0	0	1.783333333	0.001	-10.80036068	1.44E-09	1.03E-07	PHL11	XP_010110423.2 myb family transcription factor PHL11 [Morus notabilis]	-	-	-	-	GO:0005575//cellular_component;GO:0005622//intracellular;GO:0005623//cell;GO:0005634//nucleus;GO:0043226//organelle;GO:0043227//membrane-bounded organelle;GO:0043229//intracellular organelle;GO:0043231//intracellular membrane-bounded organelle;GO:0044424//intracellular part;GO:0044464//cell part	GO:0003674//molecular_function;GO:0003676//nucleic acid binding;GO:0003677//DNA binding;GO:0003700//transcription factor activity, sequence-specific DNA binding;GO:0005488//binding;GO:0097159//organic cyclic compound binding;GO:1901363//heterocyclic compound binding	GO:0000003//reproduction;GO:0003006//developmental process involved in reproduction;GO:0006139//nucleobase-containing compound metabolic process;GO:0006351//transcription, DNA-templated;GO:0006355//regulation of transcription, DNA-templated;GO:0006725//cellular aromatic compound metabolic process;GO:0006807//nitrogen compound metabolic process;GO:0007275//multicellular organism development;GO:000…
Bni05G007181	326	203	291	942	934	1145	15.97	8.21	36.78	54.34	36.2	45.69	20.32	45.41	1.160109635	1.50E-09	1.07E-07	PLP3	XP_010109635.1 patatin-like protein 3 [Morus notabilis]	-	-	-	-	-	-	GO:0006629//lipid metabolic process
Bni13G018273	591	785	456	254	413	305	59.19	73.46	52.65	29.32	31.79	23.57	61.76666667	28.22666667	-1.129769707	1.56E-09	1.11E-07	--	XP_015867175.1 uncharacterized protein LOC107404702 [Ziziphus jujuba]	-	-	-	-	-	GO:0015036//disulfide oxidoreductase activity	GO:0055114//oxidation-reduction process
Bni01G001244	16	6	24	108	150	218	0.69	0.26	1.22	5.07	4.91	7.02	0.723333333	5.666666667	2.969767799	1.74E-09	1.21E-07	--	XP_007224165.1 trihelix transcription factor GTL2 [Prunus persica]	-	-	-	-	GO:0005575//cellular_component;GO:0005622//intracellular;GO:0005623//cell;GO:0005634//nucleus;GO:0016020//membrane;GO:0043226//organelle;GO:0043227//membrane-bounded organelle;GO:0043229//intracellular organelle;GO:0043231//intracellular membrane-bounded organelle;GO:0044424//intracellular part;GO:0044464//cell part	GO:0003674//molecular_function;GO:0003676//nucleic acid binding;GO:0003677//DNA binding;GO:0003700//transcription factor activity, sequence-specific DNA binding;GO:0005262//calcium channel activity;GO:0005488//binding;GO:0097159//organic cyclic compound binding;GO:1901363//heterocyclic compound binding	GO:0006139//nucleobase-containing compound metabolic process;GO:0006351//transcription, DNA-templated;GO:0006355//regulation of transcription, DNA-templated;GO:0006725//cellular aromatic compound metabolic process;GO:0006807//nitrogen compound metabolic process;GO:0008150//biological_process;GO:0008152//metabolic process;GO:0009058//biosynthetic process;GO:0009059//macromolecule biosynthetic proc…
Bni12G017299	225	252	263	90	157	129	8.88	9.3	11.97	4.1	4.76	3.93	10.05	4.263333333	-1.237141738	2.13E-09	1.47E-07	RVE8	XP_024024228.1 protein REVEILLE 8 isoform X1 [Morus notabilis]	-	-	-	-	GO:0005739//mitochondrion	GO:0047961//glycine N-acyltransferase activity	-
Bni05G007752	1741	2067	1482	1073	1444	1425	47.43	55.47	46.04	25.49	24.01	21.66	49.64666667	23.72	-1.065592847	2.44E-09	1.67E-07	--	EXB77064.1 hypothetical protein L484_014191 [Morus notabilis]	-	-	-	-	-	-	-
Bni11G015908	0	0	0	14	149	104	0	0	0	0.52	3.54	2.5	0.001	2.186666667	11.0945176	2.52E-09	1.71E-07	RANGAP2	XP_010102432.1 RAN GTPase-activating protein 2 [Morus notabilis]	Genetic Information Processing	Translation	ko03013//RNA transport	K14319	GO:0005575//cellular_component;GO:0005622//intracellular;GO:0005623//cell;GO:0005634//nucleus;GO:0005635//nuclear envelope;GO:0005737//cytoplasm;GO:0005773//vacuole;GO:0005774//vacuolar membrane;GO:0005783//endoplasmic reticulum;GO:0005819//spindle;GO:0005856//cytoskeleton;GO:0009507//chloroplast;GO:0009524//phragmoplast;GO:0009536//plastid;GO:0012505//endomembrane system;GO:0015630//microtubule …	GO:0003674//molecular_function;GO:0005096//GTPase activator activity;GO:0005515//protein binding;GO:0008047//enzyme activator activity;GO:0008375//acetylglucosaminyltransferase activity;GO:0030234//enzyme regulator activity;GO:0030695//GTPase regulator activity;GO:0060589//nucleoside-triphosphatase regulator activity;GO:0098772//molecular function regulator	GO:0006810//transport;GO:0006913//nucleocytoplasmic transport;GO:0006950//response to stress;GO:0006970//response to osmotic stress;GO:0008150//biological_process;GO:0009628//response to abiotic stimulus;GO:0009651//response to salt stress;GO:0042710//biofilm formation;GO:0043085//positive regulation of catalytic activity;GO:0043087//regulation of GTPase activity;GO:0043547//positive regulation o…
Bni08G012162	565	602	593	207	443	389	22.98	22.79	27.47	9.88	13.85	12.08	24.41333333	11.93666667	-1.032269272	2.57E-09	1.74E-07	At5g25630	EXB94673.1 hypothetical protein L484_001881 [Morus notabilis]	-	-	-	-	GO:0005739//mitochondrion	GO:0016740//transferase activity;GO:0042802//identical protein binding	GO:0019475//L-lysine catabolic process to acetate
Bni09G013484	553	495	342	179	323	228	10.63	8.91	7.49	3.92	4.71	3.37	9.01	4	-1.171527106	2.60E-09	1.75E-07	GSTU10	XP_024031047.1 uncharacterized protein LOC21385048 [Morus notabilis]	-	-	-	-	-	GO:0005515//protein binding;GO:0015035//protein disulfide oxidoreductase activity;GO:0016034//maleylacetoacetate isomerase activity	GO:0006559//L-phenylalanine catabolic process;GO:0006572//tyrosine catabolic process;GO:0006749//glutathione metabolic process
Bni14G018835	219	194	158	46	115	70	15.82	13.1	13.16	3.83	6.39	3.9	14.02666667	4.706666667	-1.575394616	2.81E-09	1.89E-07	MAPKKK20	XP_024019590.1 mitogen-activated protein kinase kinase kinase 17 [Morus notabilis]	-	-	-	-	-	GO:0004672//protein kinase activity;GO:0005524//ATP binding	GO:0006468//protein phosphorylation
Bni05G007709	1197	1467	960	605	659	582	65.34	74.82	60.41	38.06	27.65	24.52	66.85666667	30.07666667	-1.152426742	2.90E-09	1.94E-07	AOX4	PON91317.1 Alternative oxidase [Trema orientale]	-	-	-	-	GO:0005575//cellular_component;GO:0005622//intracellular;GO:0005623//cell;GO:0005737//cytoplasm;GO:0009507//chloroplast;GO:0009509//chromoplast;GO:0009526//plastid envelope;GO:0009534//chloroplast thylakoid;GO:0009535//chloroplast thylakoid membrane;GO:0009536//plastid;GO:0009579//thylakoid;GO:0016020//membrane;GO:0016021//integral component of membrane;GO:0031090//organelle membrane;GO:0031224//…	GO:0003674//molecular_function;GO:0003824//catalytic activity;GO:0004497//monooxygenase activity;GO:0005488//binding;GO:0009916//alternative oxidase activity;GO:0016491//oxidoreductase activity;GO:0016679//oxidoreductase activity, acting on diphenols and related substances as donors;GO:0016682//oxidoreductase activity, acting on diphenols and related substances as donors, oxygen as acceptor;GO:00…	GO:0006629//lipid metabolic process;GO:0006720//isoprenoid metabolic process;GO:0006721//terpenoid metabolic process;GO:0006744//ubiquinone biosynthetic process;GO:0006996//organelle organization;GO:0008150//biological_process;GO:0008152//metabolic process;GO:0008299//isoprenoid biosynthetic process;GO:0008610//lipid biosynthetic process;GO:0009058//biosynthetic process;GO:0009657//plastid organi…
Bni02G002443	205	238	289	503	1053	871	8.82	9.57	14.34	24.96	34.83	28.93	10.91	29.57333333	1.438645763	3.03E-09	2.02E-07	BURP3	KDP22140.1 hypothetical protein JCGZ_25971 [Jatropha curcas]	-	-	-	-	-	-	-
Bni07G010316	37	47	40	96	288	287	1.21	1.42	1.49	3.58	7.22	7.22	1.373333333	6.006666667	2.128882769	3.05E-09	2.03E-07	ANTR3	XP_010101818.1 probable anion transporter 3, chloroplastic [Morus notabilis]	-	-	-	-	GO:0005575//cellular_component;GO:0005622//intracellular;GO:0005623//cell;GO:0005737//cytoplasm;GO:0005887//integral component of plasma membrane;GO:0009507//chloroplast;GO:0009526//plastid envelope;GO:0009536//plastid;GO:0009941//chloroplast envelope;GO:0016020//membrane;GO:0016021//integral component of membrane;GO:0031090//organelle membrane;GO:0031224//intrinsic component of membrane;GO:00319…	GO:0003674//molecular_function;GO:0005215//transporter activity;GO:0005315//inorganic phosphate transmembrane transporter activity;GO:0008028//monocarboxylic acid transmembrane transporter activity;GO:0015291//secondary active transmembrane transporter activity;GO:0015307//drug:proton antiporter activity;GO:0015318//inorganic solute uptake transmembrane transporter activity;GO:0022804//active tra…	GO:0006810//transport;GO:0006811//ion transport;GO:0006820//anion transport;GO:0006855//drug transmembrane transport;GO:0008150//biological_process;GO:0008643//carbohydrate transport;GO:0015718//monocarboxylic acid transport;GO:0034220//ion transmembrane transport;GO:0042493//response to drug;GO:0042908//xenobiotic transport;GO:0051179//localization;GO:0051234//establishment of localization;GO:00…
Bni06G009179	337	228	307	92	114	148	10.81	6.83	11.35	3.4	2.94	3.67	9.663333333	3.336666667	-1.534113359	3.25E-09	2.14E-07	HSFA6b	XP_010087101.1 heat stress transcription factor A-6b [Morus notabilis]	-	-	-	-	GO:0005575//cellular_component;GO:0005622//intracellular;GO:0005623//cell;GO:0005634//nucleus;GO:0005672//transcription factor TFIIA complex;GO:0005737//cytoplasm;GO:0043226//organelle;GO:0043227//membrane-bounded organelle;GO:0043229//intracellular organelle;GO:0043231//intracellular membrane-bounded organelle;GO:0044424//intracellular part;GO:0044464//cell part	GO:0003674//molecular_function;GO:0003676//nucleic acid binding;GO:0003677//DNA binding;GO:0003700//transcription factor activity, sequence-specific DNA binding;GO:0005488//binding;GO:0043565//sequence-specific DNA binding;GO:0097159//organic cyclic compound binding;GO:1901363//heterocyclic compound binding	GO:0006139//nucleobase-containing compound metabolic process;GO:0006351//transcription, DNA-templated;GO:0006355//regulation of transcription, DNA-templated;GO:0006367//transcription initiation from RNA polymerase II promoter;GO:0006725//cellular aromatic compound metabolic process;GO:0006807//nitrogen compound metabolic process;GO:0008150//biological_process;GO:0008152//metabolic process;GO:0009…
Bni01G000021	8329	5347	7070	14296	21406	22095	137.51	82.39	134.4	271.84	271.53	281.39	118.1	274.92	1.2190029	3.41E-09	2.23E-07	CESA2	AIA61439.1 cellulose synthase [Boehmeria nivea]	-	-	-	-	GO:0005575//cellular_component;GO:0005622//intracellular;GO:0005623//cell;GO:0005737//cytoplasm;GO:0005794//Golgi apparatus;GO:0005886//plasma membrane;GO:0005887//integral component of plasma membrane;GO:0010330//cellulose synthase complex;GO:0012505//endomembrane system;GO:0016020//membrane;GO:0016021//integral component of membrane;GO:0031224//intrinsic component of membrane;GO:0031226//intrin…	GO:0003674//molecular_function;GO:0003824//catalytic activity;GO:0005488//binding;GO:0008194//UDP-glycosyltransferase activity;GO:0008375//acetylglucosaminyltransferase activity;GO:0016740//transferase activity;GO:0016757//transferase activity, transferring glycosyl groups;GO:0016758//transferase activity, transferring hexosyl groups;GO:0016759//cellulose synthase activity;GO:0016760//cellulose s…	GO:0000226//microtubule cytoskeleton organization;GO:0000271//polysaccharide biosynthetic process;GO:0000278//mitotic cell cycle;GO:0000281//mitotic cytokinesis;GO:0000910//cytokinesis;GO:0005975//carbohydrate metabolic process;GO:0005976//polysaccharide metabolic process;GO:0006073//cellular glucan metabolic process;GO:0006996//organelle organization;GO:0007010//cytoskeleton organization;GO:0007…
Bni06G008709	68	85	94	205	311	424	1.93	2.25	3.08	6.71	6.78	9.29	2.42	7.593333333	1.649726294	3.42E-09	2.23E-07	ROPGEF1	XP_010103295.1 rop guanine nucleotide exchange factor 1 [Morus notabilis]	-	-	-	-	GO:0005575//cellular_component;GO:0005622//intracellular;GO:0005623//cell;GO:0005737//cytoplasm;GO:0005829//cytosol;GO:0005886//plasma membrane;GO:0016020//membrane;GO:0016324//apical plasma membrane;GO:0044424//intracellular part;GO:0044425//membrane part;GO:0044444//cytoplasmic part;GO:0044459//plasma membrane part;GO:0044464//cell part;GO:0045177//apical part of cell;GO:0071944//cell periphery…	GO:0003674//molecular_function;GO:0005085//guanyl-nucleotide exchange factor activity;GO:0005088//Ras guanyl-nucleotide exchange factor activity;GO:0005089//Rho guanyl-nucleotide exchange factor activity;GO:0005488//binding;GO:0005515//protein binding;GO:0017016//Ras GTPase binding;GO:0017048//Rho GTPase binding;GO:0019899//enzyme binding;GO:0031267//small GTPase binding;GO:0051020//GTPase bindin…	GO:0000003//reproduction;GO:0000902//cell morphogenesis;GO:0000904//cell morphogenesis involved in differentiation;GO:0001558//regulation of cell growth;GO:0003006//developmental process involved in reproduction;GO:0008150//biological_process;GO:0009653//anatomical structure morphogenesis;GO:0009826//unidimensional cell growth;GO:0009856//pollination;GO:0009860//pollen tube growth;GO:0009932//cel…
Bni01G001151	123	244	150	582	632	638	1.68	3.12	2.37	9.39	6.76	6.85	2.39	7.666666667	1.681588837	3.86E-09	2.50E-07	BAT1	PON91550.1 Amino acid/polyamine transporter [Trema orientale]	-	-	-	-	GO:0016020//membrane	GO:0022857//transmembrane transporter activity	GO:0055085//transmembrane transport
Bni09G013624	117	126	126	220	419	447	3.32	3.34	4.14	7.22	9.15	9.8	3.6	8.723333333	1.276882612	3.98E-09	2.56E-07	--	PON59286.1 NHL repeat [Parasponia andersonii]	-	-	-	-	-	GO:0005515//protein binding	-
Bni06G009366	208	267	208	98	143	110	15.91	19.09	18.35	8.64	8.41	6.5	17.78333333	7.85	-1.179761211	4.40E-09	2.79E-07	EID1	XP_010110922.1 phytochrome A-associated F-box protein [Morus notabilis]	-	-	-	-	GO:0005575//cellular_component;GO:0005622//intracellular;GO:0005623//cell;GO:0005634//nucleus;GO:0043226//organelle;GO:0043227//membrane-bounded organelle;GO:0043229//intracellular organelle;GO:0043231//intracellular membrane-bounded organelle;GO:0044424//intracellular part;GO:0044464//cell part	GO:0003674//molecular_function;GO:0003824//catalytic activity;GO:0004842//ubiquitin-protein transferase activity;GO:0005515//protein binding;GO:0016740//transferase activity;GO:0019787//ubiquitin-like protein transferase activity	GO:0000003//reproduction;GO:0003006//developmental process involved in reproduction;GO:0006464//cellular protein modification process;GO:0006807//nitrogen compound metabolic process;GO:0007154//cell communication;GO:0007165//signal transduction;GO:0007275//multicellular organism development;GO:0007602//phototransduction;GO:0008150//biological_process;GO:0008152//metabolic process;GO:0009314//resp…
Bni02G003010	605	508	638	1053	1752	1723	10.69	8.38	12.99	21.44	23.78	23.49	10.68666667	22.90333333	1.099745658	4.41E-09	2.79E-07	KIN5D	XP_024019126.1 kinesin-like protein KIN-5D [Morus notabilis]	-	-	-	-	GO:0005575//cellular_component;GO:0005622//intracellular;GO:0005623//cell;GO:0005737//cytoplasm;GO:0005819//spindle;GO:0005856//cytoskeleton;GO:0005871//kinesin complex;GO:0005874//microtubule;GO:0005875//microtubule associated complex;GO:0015630//microtubule cytoskeleton;GO:0032991//macromolecular complex;GO:0043226//organelle;GO:0043228//non-membrane-bounded organelle;GO:0043229//intracellular …	GO:0000166//nucleotide binding;GO:0003674//molecular_function;GO:0003774//motor activity;GO:0003777//microtubule motor activity;GO:0003824//catalytic activity;GO:0005488//binding;GO:0005515//protein binding;GO:0005524//ATP binding;GO:0008017//microtubule binding;GO:0008092//cytoskeletal protein binding;GO:0008144//drug binding;GO:0008574//ATP-dependent microtubule motor activity, plus-end-directe…	GO:0006928//movement of cell or subcellular component;GO:0007017//microtubule-based process;GO:0007018//microtubule-based movement;GO:0007059//chromosome segregation;GO:0008150//biological_process;GO:0009987//cellular process;GO:0030261//chromosome condensation
Bni06G009524	177	131	96	375	528	1067	4.95	3.42	3.09	12.09	11.35	23.02	3.82	15.48666667	2.01938211	4.43E-09	2.79E-07	COR27	XP_024028963.1 uncharacterized protein LOC21410139 isoform X1 [Morus notabilis]	-	-	-	-	-	-	-
MSTRG.12360	179	70	116	391	707	630	9.94	3.63	7.43	25.03	30.17	27	7	27.4	1.968749066	6.28E-09	3.88E-07	--	-	-	-	-	-	-	-	-
Bni08G011534	53	27	68	344	537	237	2.47	1.18	3.65	18.48	19.23	8.52	2.433333333	15.41	2.662860993	6.40E-09	3.93E-07	CYCU2-1	XP_010089246.1 cyclin-U2-1 [Morus notabilis]	-	-	-	-	-	GO:0003674//molecular_function;GO:0005488//binding;GO:0005515//protein binding;GO:0019899//enzyme binding;GO:0019900//kinase binding;GO:0019901//protein kinase binding	GO:0000079//regulation of cyclin-dependent protein serine/threonine kinase activity;GO:0001932//regulation of protein phosphorylation;GO:0007049//cell cycle;GO:0008150//biological_process;GO:0009987//cellular process;GO:0019220//regulation of phosphate metabolic process;GO:0019222//regulation of metabolic process;GO:0031323//regulation of cellular metabolic process;GO:0031399//regulation of prote…
Bni14G018459	6010	8335	4469	2676	4585	3366	240.25	310.9	205.41	123.22	139.25	101.34	252.1866667	121.27	-1.056269303	6.87E-09	4.18E-07	INPS1	PON47827.1 Myo-inositol-1-phosphate synthase [Trema orientale]	Metabolism;Metabolism;Metabolism	Global and overview maps;Global and overview maps;Carbohydrate metabolism	ko01100//Metabolic pathways;ko01110//Biosynthesis of secondary metabolites;ko00562//Inositol phosphate metabolism	K01858;K01858;K01858	-	GO:0004512//inositol-3-phosphate synthase activity	GO:0006021//inositol biosynthetic process;GO:0008654//phospholipid biosynthetic process
BniUnG019468	253	573	259	43	140	51	12.99	27.48	15.33	2.54	5.52	2.02	18.6	3.36	-2.468769483	7.00E-09	4.25E-07	UGT43	PON54009.1 UDP-glucuronosyl/UDP-glucosyltransferase [Trema orientale]	-	-	-	-	-	GO:0008194//UDP-glycosyltransferase activity	GO:0044419//interspecies interaction between organisms
Bni08G012217	69	48	83	219	349	674	4.15	2.71	5.8	15.23	16.21	31.44	4.22	20.96	2.312323813	7.05E-09	4.26E-07	--	-	-	-	-	-	-	-	-
Bni06G008637	243	172	192	474	566	728	6.74	4.43	5.94	14.98	11.83	15.55	5.703333333	14.12	1.30786283	7.78E-09	4.66E-07	PERK9	PON89986.1 Phosphorylase kinase, gamma catalytic subunit [Trema orientale]	-	-	-	-	GO:0005575//cellular_component;GO:0005623//cell;GO:0005886//plasma membrane;GO:0016020//membrane;GO:0044464//cell part;GO:0071944//cell periphery	GO:0000166//nucleotide binding;GO:0003674//molecular_function;GO:0003824//catalytic activity;GO:0004672//protein kinase activity;GO:0004674//protein serine/threonine kinase activity;GO:0004675//transmembrane receptor protein serine/threonine kinase activity;GO:0004888//transmembrane signaling receptor activity;GO:0005488//binding;GO:0005524//ATP binding;GO:0008144//drug binding;GO:0016301//kinase…	GO:0006464//cellular protein modification process;GO:0006468//protein phosphorylation;GO:0006793//phosphorus metabolic process;GO:0006796//phosphate-containing compound metabolic process;GO:0006807//nitrogen compound metabolic process;GO:0007154//cell communication;GO:0007165//signal transduction;GO:0007166//cell surface receptor signaling pathway;GO:0007167//enzyme linked receptor protein signal…
Bni10G014724	523	398	474	870	1273	1512	11.71	8.33	12.24	22.45	21.9	26.12	10.76	23.49	1.126368635	7.80E-09	4.66E-07	RKL1	PON60720.1 Mitogen-activated protein kinase kinase kinase [Trema orientale]	-	-	-	-	GO:0005575//cellular_component;GO:0005622//intracellular;GO:0005623//cell;GO:0005737//cytoplasm;GO:0005773//vacuole;GO:0005774//vacuolar membrane;GO:0005886//plasma membrane;GO:0005911//cell-cell junction;GO:0009506//plasmodesma;GO:0016020//membrane;GO:0016021//integral component of membrane;GO:0030054//cell junction;GO:0031090//organelle membrane;GO:0031224//intrinsic component of membrane;GO:00…	GO:0000166//nucleotide binding;GO:0003674//molecular_function;GO:0003824//catalytic activity;GO:0004672//protein kinase activity;GO:0005488//binding;GO:0005515//protein binding;GO:0005524//ATP binding;GO:0008144//drug binding;GO:0008948//oxaloacetate decarboxylase activity;GO:0015081//sodium ion transmembrane transporter activity;GO:0016301//kinase activity;GO:0016740//transferase activity;GO:001…	GO:0006464//cellular protein modification process;GO:0006468//protein phosphorylation;GO:0006793//phosphorus metabolic process;GO:0006796//phosphate-containing compound metabolic process;GO:0006807//nitrogen compound metabolic process;GO:0008150//biological_process;GO:0008152//metabolic process;GO:0009987//cellular process;GO:0016310//phosphorylation;GO:0019538//protein metabolic process;GO:00362…
Bni06G009016	52	31	39	102	276	257	1.25	0.75	1.13	2.83	4.92	4.72	1.043333333	4.156666667	1.994226903	8.15E-09	4.84E-07	Dennd5b	XP_010091827.1 uncharacterized protein LOC21398974 isoform X1 [Morus notabilis]	-	-	-	-	-	-	-
Bni09G013225	183	188	194	59	83	41	8.15	7.83	9.96	3.03	2.84	1.41	8.646666667	2.426666667	-1.833168124	8.26E-09	4.89E-07	--	PON81552.1 hypothetical protein TorRG33x02_226750 [Trema orientale]	-	-	-	-	-	-	-
Bni06G008954	50	59	124	692	1592	4273	10.6	11.7	30.36	169.39	259.9	700.31	17.55333333	376.5333333	4.422960662	1.13E-08	6.58E-07	--	XP_024018825.1 uncharacterized protein LOC21402204 isoform X3 [Morus notabilis]	-	-	-	-	GO:0005576//extracellular region	GO:0004867//serine-type endopeptidase inhibitor activity	-
Bni07G010141	348	365	254	94	201	96	12.05	11.81	10.14	3.75	5.35	2.57	11.33333333	3.89	-1.542730185	1.16E-08	6.75E-07	WRKY24	PON53593.1 WRKY domain containing protein [Parasponia andersonii]	Organismal Systems;Environmental Information Processing	Environmental adaptation;Signal transduction	ko04626//Plant-pathogen interaction;ko04016//MAPK signaling pathway - plant	K13424;K13424	-	GO:0003700//transcription factor activity, sequence-specific DNA binding;GO:0043565//sequence-specific DNA binding	GO:0006355//regulation of transcription, DNA-templated
Bni13G018262	1146	1135	880	483	487	347	8.19	7.58	7.25	3.98	2.67	1.91	7.673333333	2.853333333	-1.427205132	1.49E-08	8.42E-07	RLP7	PON33231.1 LRR domain containing protein, partial [Parasponia andersonii]	-	-	-	-	-	GO:0005515//protein binding	-
Bni05G006951	2155	2716	1616	979	1504	967	131.3	154.62	113.52	68.75	70.43	45.47	133.1466667	61.55	-1.113185549	1.57E-08	8.76E-07	2-Sep	XP_024023639.1 stress enhanced protein 2, chloroplastic isoform X1 [Morus notabilis]	-	-	-	-	GO:0005575//cellular_component;GO:0005622//intracellular;GO:0005623//cell;GO:0005737//cytoplasm;GO:0009507//chloroplast;GO:0009521//photosystem;GO:0009523//photosystem II;GO:0009534//chloroplast thylakoid;GO:0009535//chloroplast thylakoid membrane;GO:0009536//plastid;GO:0009579//thylakoid;GO:0016020//membrane;GO:0016021//integral component of membrane;GO:0031224//intrinsic component of membrane;G…	GO:0003674//molecular_function;GO:0005488//binding;GO:0016168//chlorophyll binding;GO:0043167//ion binding;GO:0043168//anion binding;GO:0046906//tetrapyrrole binding;GO:0048037//cofactor binding;GO:0097159//organic cyclic compound binding;GO:1901363//heterocyclic compound binding	GO:0006091//generation of precursor metabolites and energy;GO:0006950//response to stress;GO:0008150//biological_process;GO:0008152//metabolic process;GO:0009314//response to radiation;GO:0009411//response to UV;GO:0009416//response to light stimulus;GO:0009611//response to wounding;GO:0009628//response to abiotic stimulus;GO:0009642//response to light intensity;GO:0009644//response to high light…
Bni04G005819	421	302	478	846	1583	1680	8.26	5.54	10.81	19.13	23.87	25.44	8.203333333	22.81333333	1.475595102	1.59E-08	8.82E-07	RHM1	XP_010109352.1 trifunctional UDP-glucose 4,6-dehydratase/UDP-4-keto-6-deoxy-D-glucose 3,5-epimerase/UDP-4-keto-L-rhamnose-reductase RHM1 [Morus notabilis]	Metabolism;Metabolism	Global and overview maps;Carbohydrate metabolism	ko01100//Metabolic pathways;ko00520//Amino sugar and nucleotide sugar metabolism	K12450;K12450	GO:0005575//cellular_component;GO:0005622//intracellular;GO:0005623//cell;GO:0005737//cytoplasm;GO:0005829//cytosol;GO:0005911//cell-cell junction;GO:0009506//plasmodesma;GO:0030054//cell junction;GO:0044424//intracellular part;GO:0044444//cytoplasmic part;GO:0044464//cell part;GO:0055044//symplast	GO:0003674//molecular_function;GO:0003824//catalytic activity;GO:0003854//3-beta-hydroxy-delta5-steroid dehydrogenase activity;GO:0003978//UDP-glucose 4-epimerase activity;GO:0008446//GDP-mannose 4,6-dehydratase activity;GO:0008460//dTDP-glucose 4,6-dehydratase activity;GO:0008712//ADP-glyceromanno-heptose 6-epimerase activity;GO:0008831//dTDP-4-dehydrorhamnose reductase activity;GO:0010280//UDP-…	GO:0000271//polysaccharide biosynthetic process;GO:0005975//carbohydrate metabolic process;GO:0006012//galactose metabolic process;GO:0006139//nucleobase-containing compound metabolic process;GO:0006694//steroid biosynthetic process;GO:0006725//cellular aromatic compound metabolic process;GO:0006793//phosphorus metabolic process;GO:0006807//nitrogen compound metabolic process;GO:0006810//transpor…
Bni12G016368	318	291	256	552	791	1245	8.32	6.98	7.92	16.57	15.86	24.85	7.74	19.09333333	1.30266352	1.66E-08	9.12E-07	OMT3	RXH99148.1 hypothetical protein DVH24_011473 [Malus domestica]	Metabolism	Biosynthesis of other secondary metabolites	ko00945//Stilbenoid, diarylheptanoid and gingerol biosynthesis	K16040	-	GO:0008083//growth factor activity;GO:0008168//methyltransferase activity;GO:0008171//O-methyltransferase activity;GO:0008276//protein methyltransferase activity;GO:0008757//S-adenosylmethionine-dependent methyltransferase activity;GO:0016835//carbon-oxygen lyase activity;GO:0046025//precorrin-6Y C5,15-methyltransferase (decarboxylating) activity;GO:0046983//protein dimerization activity	GO:0006412//translation;GO:0006480//N-terminal protein amino acid methylation;GO:0008152//metabolic process;GO:0008299//isoprenoid biosynthetic process;GO:0009102//biotin biosynthetic process;GO:0016051//carbohydrate biosynthetic process;GO:0018364//peptidyl-glutamine methylation;GO:0019509//L-methionine biosynthetic process from methylthioadenosine;GO:0042273//ribosomal large subunit biogenesis;…
Bni09G013825	34	29	39	82	387	338	0.96	0.76	1.27	2.66	8.38	7.35	0.996666667	6.13	2.62070409	1.80E-08	9.84E-07	MAP65-8	XP_024027609.1 65-kDa microtubule-associated protein 8 isoform X3 [Morus notabilis]	-	-	-	-	GO:0000922//spindle pole;GO:0005575//cellular_component;GO:0005622//intracellular;GO:0005623//cell;GO:0005634//nucleus;GO:0005737//cytoplasm;GO:0005819//spindle;GO:0005840//ribosome;GO:0005856//cytoskeleton;GO:0005874//microtubule;GO:0009524//phragmoplast;GO:0015630//microtubule cytoskeleton;GO:0022626//cytosolic ribosome;GO:0043226//organelle;GO:0043227//membrane-bounded organelle;GO:0043228//no…	GO:0003674//molecular_function;GO:0005085//guanyl-nucleotide exchange factor activity;GO:0005488//binding;GO:0005515//protein binding;GO:0008017//microtubule binding;GO:0008092//cytoskeletal protein binding;GO:0015631//tubulin binding;GO:0045182//translation regulator activity	GO:0000226//microtubule cytoskeleton organization;GO:0006996//organelle organization;GO:0007010//cytoskeleton organization;GO:0007017//microtubule-based process;GO:0007049//cell cycle;GO:0007264//small GTPase mediated signal transduction;GO:0008150//biological_process;GO:0009386//translational attenuation;GO:0009987//cellular process;GO:0016043//cellular component organization;GO:0051301//cell di…
Bni01G001784	66	134	6	0	0	0	1.63	3.09	0.16	0	0	0	1.626666667	0.001	-10.66770293	1.81E-08	9.85E-07	--	XP_010109999.1 uncharacterized protein LOC21404726 [Morus notabilis]	-	-	-	-	GO:0005634//nucleus	-	-
Bni08G011626	120	84	166	347	617	682	7.07	4.63	11.28	23.57	27.95	31.02	7.66	27.51333333	1.84471464	1.84E-08	9.97E-07	FLA10	XP_010092859.1 fasciclin-like arabinogalactan protein 8 [Morus notabilis]	-	-	-	-	-	-	-
Bni08G012518	305	467	418	705	4283	3096	29.43	42.1	46.5	78.4	317.6	230.52	39.34333333	208.84	2.408206965	1.90E-08	1.03E-06	--	-	-	-	-	-	-	-	-
Bni06G009544	1820	1916	1534	899	1043	744	74.23	73.02	72.13	42.27	32.7	23.42	73.12666667	32.79666667	-1.156848409	1.98E-08	1.07E-06	CXE2	KAE9447207.1 hypothetical protein C3L33_20906, partial [Rhododendron williamsianum]	-	-	-	-	GO:0005576//extracellular region	GO:0016787//hydrolase activity	-
Bni09G012724	8	1	4	33	100	163	0.52	0.06	0.3	2.46	4.96	8.13	0.293333333	5.183333333	4.143267246	2.00E-08	1.07E-06	DSEL	PON71023.1 Fungal lipase-like domain containing protein [Trema orientale]	-	-	-	-	GO:0005575//cellular_component;GO:0005622//intracellular;GO:0005623//cell;GO:0005737//cytoplasm;GO:0044424//intracellular part;GO:0044464//cell part	GO:0003674//molecular_function;GO:0003824//catalytic activity;GO:0004620//phospholipase activity;GO:0008970//phosphatidylcholine 1-acylhydrolase activity;GO:0016298//lipase activity;GO:0016787//hydrolase activity;GO:0016788//hydrolase activity, acting on ester bonds;GO:0047372//acylglycerol lipase activity;GO:0052689//carboxylic ester hydrolase activity	GO:0006629//lipid metabolic process;GO:0006638//neutral lipid metabolic process;GO:0006639//acylglycerol metabolic process;GO:0008150//biological_process;GO:0008152//metabolic process;GO:0009056//catabolic process;GO:0009987//cellular process;GO:0010029//regulation of seed germination;GO:0010187//negative regulation of seed germination;GO:0010876//lipid localization;GO:0016042//lipid catabolic pr…
Bni06G009738	184	237	151	304	537	537	8.38	10.08	7.93	15.96	18.79	18.87	8.796666667	17.87333333	1.022779869	2.02E-08	1.08E-06	BZIP18	PON36961.1 Basic-leucine zipper transcription factor [Parasponia andersonii]	-	-	-	-	GO:0005575//cellular_component;GO:0005622//intracellular;GO:0005623//cell;GO:0005634//nucleus;GO:0005737//cytoplasm;GO:0005829//cytosol;GO:0043226//organelle;GO:0043227//membrane-bounded organelle;GO:0043229//intracellular organelle;GO:0043231//intracellular membrane-bounded organelle;GO:0044424//intracellular part;GO:0044444//cytoplasmic part;GO:0044464//cell part	GO:0003674//molecular_function;GO:0003676//nucleic acid binding;GO:0003677//DNA binding;GO:0003700//transcription factor activity, sequence-specific DNA binding;GO:0005488//binding;GO:0005524//ATP binding;GO:0097159//organic cyclic compound binding;GO:1901363//heterocyclic compound binding	GO:0006139//nucleobase-containing compound metabolic process;GO:0006351//transcription, DNA-templated;GO:0006355//regulation of transcription, DNA-templated;GO:0006725//cellular aromatic compound metabolic process;GO:0006807//nitrogen compound metabolic process;GO:0007059//chromosome segregation;GO:0008150//biological_process;GO:0008152//metabolic process;GO:0009058//biosynthetic process;GO:00090…
Bni04G005652	77	39	23	1	4	1	5.69	2.69	1.96	0.09	0.23	0.06	3.446666667	0.126666667	-4.766092957	2.16E-08	1.14E-06	--	PON88025.1 hypothetical protein TorRG33x02_162270 [Trema orientale]	-	-	-	-	-	-	-
Bni14G019159	4308	6107	4088	2378	3423	2357	84.2	110.99	91.83	53.44	51	35.44	95.67333333	46.62666667	-1.036961568	2.20E-08	1.16E-06	SSL6	PON49998.1 Strictosidine synthase [Parasponia andersonii]	-	-	-	-	GO:0005575//cellular_component;GO:0005622//intracellular;GO:0005623//cell;GO:0005737//cytoplasm;GO:0005783//endoplasmic reticulum;GO:0009986//cell surface;GO:0012505//endomembrane system;GO:0016020//membrane;GO:0016021//integral component of membrane;GO:0031224//intrinsic component of membrane;GO:0043226//organelle;GO:0043227//membrane-bounded organelle;GO:0043229//intracellular organelle;GO:0043…	GO:0003674//molecular_function;GO:0003824//catalytic activity;GO:0004064//arylesterase activity;GO:0005515//protein binding;GO:0016787//hydrolase activity;GO:0016788//hydrolase activity, acting on ester bonds;GO:0016829//lyase activity;GO:0016840//carbon-nitrogen lyase activity;GO:0016843//amine-lyase activity;GO:0016844//strictosidine synthase activity;GO:0052689//carboxylic ester hydrolase acti…	GO:0008150//biological_process;GO:0008152//metabolic process;GO:0009058//biosynthetic process
Bni04G006382	25	22	14	61	142	108	0.81	0.67	0.53	2.29	3.55	2.71	0.67	2.85	2.088728919	2.23E-08	1.17E-06	At3g27950	XP_024029514.1 GDSL esterase/lipase At3g27950 isoform X1 [Morus notabilis]	-	-	-	-	GO:0005575//cellular_component;GO:0005576//extracellular region;GO:0005618//cell wall;GO:0005623//cell;GO:0005911//cell-cell junction;GO:0009505//plant-type cell wall;GO:0009506//plasmodesma;GO:0030054//cell junction;GO:0030312//external encapsulating structure;GO:0044464//cell part;GO:0055044//symplast;GO:0071944//cell periphery	GO:0003674//molecular_function;GO:0003824//catalytic activity;GO:0016787//hydrolase activity;GO:0016788//hydrolase activity, acting on ester bonds	GO:0006629//lipid metabolic process;GO:0008150//biological_process;GO:0008152//metabolic process;GO:0009056//catabolic process;GO:0016042//lipid catabolic process;GO:0044238//primary metabolic process;GO:0071704//organic substance metabolic process;GO:1901575//organic substance catabolic process
Bni07G010679	499	292	371	835	1514	2343	35.6	19.46	30.51	68.66	83.01	128.99	28.52333333	93.55333333	1.713646468	2.29E-08	1.20E-06	--	-	-	-	-	-	-	-	-
BniUnG019321	280	207	163	583	639	651	16.59	11.44	11.13	39.77	29.1	29.77	13.05333333	32.88	1.332792035	2.38E-08	1.24E-06	XTH23	PON97952.1 Xyloglucan endotransglucosylase/hydrolase [Trema orientale]	Environmental Information Processing	Signal transduction	ko04075//Plant hormone signal transduction	K14504	GO:0005618//cell wall;GO:0048046//apoplast	GO:0004553//hydrolase activity, hydrolyzing O-glycosyl compounds;GO:0016762//xyloglucan:xyloglucosyl transferase activity	GO:0005975//carbohydrate metabolic process;GO:0006073//cellular glucan metabolic process
Bni07G010965	153	125	110	239	373	465	12.08	9.14	10.14	21.41	22.37	28.1	10.45333333	23.96	1.196664849	2.59E-08	1.35E-06	--	XP_010113055.1 uncharacterized protein LOC21405587 [Morus notabilis]	-	-	-	-	GO:0005887//integral component of plasma membrane	-	-
Bni03G004073	3094	3204	1919	1071	1873	1025	86.1	83.31	61.56	34.35	40.06	22.01	76.99	32.14	-1.260301142	2.63E-08	1.37E-06	--	PON42220.1 Major facilitator [Trema orientale]	-	-	-	-	GO:0005575//cellular_component;GO:0005622//intracellular;GO:0005623//cell;GO:0005737//cytoplasm;GO:0005773//vacuole;GO:0005774//vacuolar membrane;GO:0016020//membrane;GO:0016021//integral component of membrane;GO:0031090//organelle membrane;GO:0031224//intrinsic component of membrane;GO:0043226//organelle;GO:0043227//membrane-bounded organelle;GO:0043229//intracellular organelle;GO:0043231//intra…	GO:0022857//transmembrane transporter activity	GO:0006810//transport;GO:0008150//biological_process;GO:0051179//localization;GO:0051234//establishment of localization;GO:0055085//transmembrane transport
Bni07G010981	304	221	307	586	962	820	9.44	6.41	10.99	21	22.98	19.68	8.946666667	21.22	1.246002485	2.67E-08	1.39E-06	--	XP_010098029.1 sialidase [Morus notabilis]	-	-	-	-	-	-	-
Bni03G004842	94	73	81	157	303	295	3.46	2.45	3.13	6.74	7.9	8.23	3.013333333	7.623333333	1.339061688	2.80E-08	1.45E-06	murC	XP_030501288.1 uncharacterized protein LOC115716599 [Cannabis sativa]	-	-	-	-	GO:0005737//cytoplasm	GO:0004326//tetrahydrofolylpolyglutamate synthase activity;GO:0005524//ATP binding;GO:0008763//UDP-N-acetylmuramate-L-alanine ligase activity;GO:0008764//UDP-N-acetylmuramoylalanine-D-glutamate ligase activity;GO:0008841//dihydrofolate synthase activity;GO:0016874//ligase activity;GO:0016881//acid-amino acid ligase activity;GO:0047480//UDP-N-acetylmuramoyl-tripeptide-D-alanyl-D-alanine ligase act…	GO:0006760//folic acid-containing compound metabolic process;GO:0009058//biosynthetic process;GO:0009252//peptidoglycan biosynthetic process;GO:0046654//tetrahydrofolate biosynthetic process;GO:0051235//maintenance of location
MSTRG.17780	225	232	270	557	1541	770	13.4	12.91	18.54	38.24	70.53	35.39	14.95	48.05333333	1.684491026	2.92E-08	1.49E-06	tlp	protein P21-like [Morus notabilis]	-	-	-	-	-	GO:0005488//binding	GO:0001906//cell killing;GO:0050832//defense response to fungus
Bni03G004107	194	246	200	335	596	664	6.15	7.29	7.31	12.24	14.52	16.25	6.916666667	14.33666667	1.051560795	2.92E-08	1.49E-06	--	PON42015.1 hypothetical protein TorRG33x02_336850 [Trema orientale]	-	-	-	-	-	-	-
Bni01G001554	2819	3159	1814	1168	1877	1236	65.87	68.97	48.87	31.46	33.71	22.29	61.23666667	29.15333333	-1.070734906	3.17E-08	1.61E-06	At4g33300	XP_010089935.1 probable disease resistance protein At4g33300 [Morus notabilis]	-	-	-	-	GO:0005887//integral component of plasma membrane;GO:0055051//ATP-binding cassette (ABC) transporter complex, integrated substrate binding	GO:0005524//ATP binding;GO:0033230//cysteine-transporting ATPase activity;GO:0043531//ADP binding	GO:0033228//cysteine export
Bni06G008826	1531	1287	1648	2814	4327	6095	173.02	135.9	214.71	366.55	375.81	531.53	174.5433333	424.63	1.282621047	3.19E-08	1.61E-06	PSAL	XP_010095590.1 photosystem I reaction center subunit XI, chloroplastic [Morus notabilis]	Metabolism	Energy metabolism	ko00195//Photosynthesis	K02699	GO:0005575//cellular_component;GO:0005622//intracellular;GO:0005623//cell;GO:0005737//cytoplasm;GO:0009507//chloroplast;GO:0009521//photosystem;GO:0009522//photosystem I;GO:0009526//plastid envelope;GO:0009532//plastid stroma;GO:0009534//chloroplast thylakoid;GO:0009535//chloroplast thylakoid membrane;GO:0009536//plastid;GO:0009538//photosystem I reaction center;GO:0009570//chloroplast stroma;GO:…	GO:0003674//molecular_function;GO:0005488//binding;GO:0005515//protein binding;GO:0019904//protein domain specific binding	GO:0008150//biological_process;GO:0008152//metabolic process;GO:0009987//cellular process;GO:0015979//photosynthesis;GO:0044237//cellular metabolic process
Bni06G008986	1	0	9	43	189	235	0.15	0	1.55	7.4	21.69	27.08	0.566666667	18.72333333	5.046193151	3.60E-08	1.80E-06	--	-	-	-	-	-	-	-	-
Bni13G017944	381	441	335	175	166	131	6.58	7.12	6.67	3.48	2.2	1.75	6.79	2.476666667	-1.455011864	3.72E-08	1.86E-06	RPM1	PON65810.1 NB-ARC domain, LRR domain containing protein [Trema orientale]	Organismal Systems	Environmental adaptation	ko04626//Plant-pathogen interaction	K13457	-	GO:0005515//protein binding;GO:0005524//ATP binding;GO:0016887//ATPase activity;GO:0043531//ADP binding	-
Bni03G004146	203	182	166	286	544	598	7.98	6.69	7.52	12.96	16.44	18.14	7.396666667	15.84666667	1.099232236	3.86E-08	1.92E-06	ATL12	PON85117.1 43kDa postsynaptic protein [Trema orientale]	-	-	-	-	GO:0000109//nucleotide-excision repair complex;GO:0005575//cellular_component;GO:0005680//anaphase-promoting complex;GO:0016020//membrane;GO:0016021//integral component of membrane;GO:0031224//intrinsic component of membrane;GO:0044425//membrane part	GO:0003674//molecular_function;GO:0003824//catalytic activity;GO:0004842//ubiquitin-protein transferase activity;GO:0005488//binding;GO:0008270//zinc ion binding;GO:0016740//transferase activity;GO:0019787//ubiquitin-like protein transferase activity;GO:0043167//ion binding;GO:0043169//cation binding;GO:0046872//metal ion binding;GO:0061630//ubiquitin protein ligase activity;GO:0061659//ubiquitin…	GO:0006289//nucleotide-excision repair;GO:0006464//cellular protein modification process;GO:0006508//proteolysis;GO:0006511//ubiquitin-dependent protein catabolic process;GO:0006807//nitrogen compound metabolic process;GO:0008150//biological_process;GO:0008152//metabolic process;GO:0009056//catabolic process;GO:0009057//macromolecule catabolic process;GO:0009987//cellular process;GO:0010498//prot…
Bni13G018355	926	743	561	285	563	485	25.5	18.71	17.21	8.62	11.45	9.78	20.47333333	9.95	-1.040977581	3.86E-08	1.92E-06	THO3	XP_010061402.1 PREDICTED: THO complex subunit 3 [Eucalyptus grandis]	Genetic Information Processing;Genetic Information Processing	Transcription;Translation	ko03040//Spliceosome;ko03013//RNA transport	K12880;K12880	GO:0000151//ubiquitin ligase complex;GO:0000228//nuclear chromosome;GO:0000346//transcription export complex;GO:0000347//THO complex;GO:0000445//THO complex part of transcription export complex;GO:0000781//chromosome, telomeric region;GO:0000784//nuclear chromosome, telomeric region;GO:0005575//cellular_component;GO:0005622//intracellular;GO:0005623//cell;GO:0005634//nucleus;GO:0005654//nucleopla…	GO:0003674//molecular_function;GO:0003676//nucleic acid binding;GO:0003723//RNA binding;GO:0005198//structural molecule activity;GO:0005488//binding;GO:0005515//protein binding;GO:0097159//organic cyclic compound binding;GO:1901363//heterocyclic compound binding	GO:0006139//nucleobase-containing compound metabolic process;GO:0006396//RNA processing;GO:0006397//mRNA processing;GO:0006403//RNA localization;GO:0006405//RNA export from nucleus;GO:0006406//mRNA export from nucleus;GO:0006611//protein export from nucleus;GO:0006725//cellular aromatic compound metabolic process;GO:0006807//nitrogen compound metabolic process;GO:0006810//transport;GO:0006886//in…
Bni01G000497	150	164	130	63	93	91	7.93	8.1	7.92	3.84	3.78	3.71	7.983333333	3.776666667	-1.079877795	3.95E-08	1.96E-06	MOT1	EXB60474.1 hypothetical protein L484_014928 [Morus notabilis]	-	-	-	-	GO:0005575//cellular_component;GO:0005622//intracellular;GO:0005623//cell;GO:0005737//cytoplasm;GO:0005739//mitochondrion;GO:0005740//mitochondrial envelope;GO:0005773//vacuole;GO:0016020//membrane;GO:0016021//integral component of membrane;GO:0031090//organelle membrane;GO:0031224//intrinsic component of membrane;GO:0031966//mitochondrial membrane;GO:0031967//organelle envelope;GO:0031975//envel…	GO:0003674//molecular_function;GO:0005215//transporter activity;GO:0008509//anion transmembrane transporter activity;GO:0015075//ion transmembrane transporter activity;GO:0015098//molybdate ion transmembrane transporter activity;GO:0015103//inorganic anion transmembrane transporter activity;GO:0015318//inorganic solute uptake transmembrane transporter activity;GO:0022857//transmembrane transporte…	GO:0006810//transport;GO:0006811//ion transport;GO:0006820//anion transport;GO:0008150//biological_process;GO:0015689//molybdate ion transport;GO:0015698//inorganic anion transport;GO:0034220//ion transmembrane transport;GO:0051179//localization;GO:0051234//establishment of localization;GO:0055085//transmembrane transport;GO:0098656//anion transmembrane transport
Bni13G018041	3174	3997	1809	967	1591	746	94.55	111.64	62.19	33.21	36.04	17.02	89.46	28.75666667	-1.637346303	4.08E-08	2.01E-06	At4g27290	XP_018731024.1 PREDICTED: receptor-like serine/threonine-protein kinase SD1-8 [Eucalyptus grandis]	-	-	-	-	-	GO:0004672//protein kinase activity;GO:0004674//protein serine/threonine kinase activity;GO:0005524//ATP binding	GO:0006468//protein phosphorylation;GO:0048544//recognition of pollen
Bni03G004669	396	510	309	103	255	115	31.79	38.55	28.61	10.01	15.74	7.1	32.98333333	10.95	-1.590806337	4.12E-08	2.02E-06	--	-	-	-	-	-	-	GO:0004857//enzyme inhibitor activity	-
Bni08G012508	26	38	16	83	246	140	1.78	2.44	1.27	6.57	12.97	7.41	1.83	8.983333333	2.295407219	4.32E-08	2.12E-06	TBL41	XP_010093465.2 protein trichome birefringence-like 41 [Morus notabilis]	-	-	-	-	GO:0005575//cellular_component;GO:0005622//intracellular;GO:0005623//cell;GO:0005737//cytoplasm;GO:0005794//Golgi apparatus;GO:0012505//endomembrane system;GO:0016020//membrane;GO:0016021//integral component of membrane;GO:0031224//intrinsic component of membrane;GO:0043226//organelle;GO:0043227//membrane-bounded organelle;GO:0043229//intracellular organelle;GO:0043231//intracellular membrane-bou…	GO:0003674//molecular_function;GO:0003824//catalytic activity;GO:0008374//O-acyltransferase activity;GO:0016407//acetyltransferase activity;GO:0016413//O-acetyltransferase activity;GO:0016740//transferase activity;GO:0016746//transferase activity, transferring acyl groups;GO:0016747//transferase activity, transferring acyl groups other than amino-acyl groups	GO:0008150//biological_process;GO:0009987//cellular process;GO:0071554//cell wall organization or biogenesis
Bni11G015464	441	619	338	183	208	132	22.99	28.74	18.94	10.01	8.04	5.2	23.55666667	7.75	-1.603867193	4.66E-08	2.27E-06	--	-	-	-	-	-	-	GO:0016829//lyase activity	-
Bni02G003233	68	73	58	175	205	363	4.75	4.76	4.67	14.08	11	19.55	4.726666667	14.87666667	1.654156274	4.68E-08	2.28E-06	NDL2	XP_010090261.1 protein NDL2 [Morus notabilis]	-	-	-	-	-	GO:0004414//homoserine O-acetyltransferase activity;GO:0047570//3-oxoadipate enol-lactonase activity;GO:0070205//2-succinyl-6-hydroxy-2,4-cyclohexadiene-1-carboxylate synthase activity	GO:0009086//methionine biosynthetic process;GO:0009234//menaquinone biosynthetic process;GO:0042952//beta-ketoadipate pathway
Bni07G010728	152	240	53	12	1	1	4.57	6.75	1.84	0.42	0.02	0.02	4.386666667	0.153333333	-4.838381818	4.78E-08	2.32E-06	CHX1	XP_010101822.1 cation/H(+) antiporter 2 [Morus notabilis]	-	-	-	-	GO:0005575//cellular_component;GO:0005623//cell;GO:0012505//endomembrane system;GO:0016020//membrane;GO:0016021//integral component of membrane;GO:0031224//intrinsic component of membrane;GO:0044425//membrane part;GO:0044464//cell part	GO:0003674//molecular_function;GO:0005215//transporter activity;GO:0005451//monovalent cation:proton antiporter activity;GO:0008324//cation transmembrane transporter activity;GO:0015075//ion transmembrane transporter activity;GO:0015077//monovalent inorganic cation transmembrane transporter activity;GO:0015078//hydrogen ion transmembrane transporter activity;GO:0015291//secondary active transmemb…	GO:0006810//transport;GO:0006811//ion transport;GO:0006812//cation transport;GO:0006813//potassium ion transport;GO:0006885//regulation of pH;GO:0008150//biological_process;GO:0015672//monovalent inorganic cation transport;GO:0015992//proton transport;GO:0030001//metal ion transport;GO:0034220//ion transmembrane transport;GO:0042592//homeostatic process;GO:0048878//chemical homeostasis;GO:0050801…
Bni02G003240	115	148	200	370	640	662	3.28	3.95	6.58	12.17	14.04	14.67	4.603333333	13.62666667	1.565681877	4.95E-08	2.39E-06	NEK1	PON87122.1 Serine/threonine protein kinase [Trema orientale]	-	-	-	-	-	GO:0000166//nucleotide binding;GO:0003674//molecular_function;GO:0003824//catalytic activity;GO:0004672//protein kinase activity;GO:0004674//protein serine/threonine kinase activity;GO:0005488//binding;GO:0005524//ATP binding;GO:0008144//drug binding;GO:0016301//kinase activity;GO:0016740//transferase activity;GO:0016772//transferase activity, transferring phosphorus-containing groups;GO:0016773/…	GO:0006464//cellular protein modification process;GO:0006468//protein phosphorylation;GO:0006793//phosphorus metabolic process;GO:0006796//phosphate-containing compound metabolic process;GO:0006807//nitrogen compound metabolic process;GO:0008150//biological_process;GO:0008152//metabolic process;GO:0009987//cellular process;GO:0016310//phosphorylation;GO:0019538//protein metabolic process;GO:00362…
Bni06G009917	73	62	94	226	361	803	3.9	3.09	5.79	13.91	14.82	33.09	4.26	20.60666667	2.274185818	5.09E-08	2.44E-06	NAKR2	XP_010103837.1 heavy metal-associated isoprenylated plant protein 3 [Morus notabilis]	-	-	-	-	-	GO:0005507//copper ion binding;GO:0045340//mercury ion binding;GO:0046872//metal ion binding	GO:0006825//copper ion transport;GO:0015694//mercury ion transport
Bni06G008952	2	1	6	32	65	124	0.55	0.26	1.89	10.13	13.67	26.21	0.9	16.67	4.211185293	5.11E-08	2.44E-06	--	XP_024018810.1 uncharacterized protein LOC112090826 [Morus notabilis]	-	-	-	-	GO:0005576//extracellular region	GO:0004867//serine-type endopeptidase inhibitor activity	-
Bni02G003117	16	19	20	47	278	220	0.46	0.51	0.66	1.54	6.09	4.84	0.543333333	4.156666667	2.935517596	5.12E-08	2.44E-06	--	POO01194.1 Ternary complex factor MIP1, leucine-zipper [Trema orientale]	-	-	-	-	-	-	GO:0006886//intracellular protein transport;GO:0016192//vesicle-mediated transport
Bni06G009509	983	1391	819	411	808	508	35.11	44.93	29.38	16.5	22.3	12.64	36.47333333	17.14666667	-1.088913913	5.24E-08	2.49E-06	WSD1	PON82033.1 O-acyltransferase [Trema orientale]	-	-	-	-	-	GO:0003824//catalytic activity;GO:0004144//diacylglycerol O-acyltransferase activity	GO:0045017//glycerolipid biosynthetic process
Bni11G016155	240	170	180	81	100	96	36.27	24.01	31.36	14.11	11.62	11.2	30.54666667	12.31	-1.311184196	5.52E-08	2.62E-06	CP1	PON64934.1 Parvalbumin [Parasponia andersonii]	Organismal Systems;Environmental Information Processing;Environmental Information Processing	Environmental adaptation;Signal transduction;Signal transduction	ko04626//Plant-pathogen interaction;ko04016//MAPK signaling pathway - plant;ko04070//Phosphatidylinositol signaling system	K02183;K02183;K02183	GO:0005575//cellular_component;GO:0005622//intracellular;GO:0005623//cell;GO:0005634//nucleus;GO:0005737//cytoplasm;GO:0005829//cytosol;GO:0044424//intracellular part;GO:0044444//cytoplasmic part;GO:0044464//cell part	GO:0003674//molecular_function;GO:0003677//DNA binding;GO:0005488//binding;GO:0005509//calcium ion binding;GO:0008270//zinc ion binding;GO:0043167//ion binding;GO:0043169//cation binding;GO:0046872//metal ion binding	GO:0006352//DNA-templated transcription, initiation;GO:0006950//response to stress;GO:0006970//response to osmotic stress;GO:0006972//hyperosmotic response;GO:0008150//biological_process;GO:0009628//response to abiotic stimulus;GO:0009651//response to salt stress;GO:0042128//nitrate assimilation;GO:0042538//hyperosmotic salinity response;GO:0050896//response to stimulus
Bni06G008953	165	129	306	1483	4147	11988	35.06	25.6	74.93	363.02	676.83	1964.63	45.19666667	1001.493333	4.469792632	5.61E-08	2.65E-06	--	XP_024018824.1 Bowman-Birk type proteinase inhibitor isoform X2 [Morus notabilis]	-	-	-	-	GO:0005576//extracellular region	GO:0004867//serine-type endopeptidase inhibitor activity	-
Bni01G000137	100	99	84	163	309	362	2.42	2.24	2.34	4.54	5.74	6.76	2.333333333	5.68	1.283498508	5.64E-08	2.66E-06	TBL7	XP_010110479.2 protein trichome berefringence-like 7 [Morus notabilis]	-	-	-	-	GO:0005887//integral component of plasma membrane;GO:0016021//integral component of membrane	GO:0008236//serine-type peptidase activity	GO:0009306//protein secretion;GO:0045667//regulation of osteoblast differentiation;GO:0070072//vacuolar proton-transporting V-type ATPase complex assembly
Bni07G010433	109	94	109	342	567	283	3.82	3.08	4.4	13.81	15.26	7.65	3.766666667	12.24	1.700243286	5.79E-08	2.72E-06	EXPA6	XP_010111457.1 expansin-A6 [Morus notabilis]	-	-	-	-	-	-	-
Bni01G001453	512	448	680	1046	3213	4516	27.97	22.87	42.82	65.86	134.89	190.36	31.22	130.37	2.062069481	6.01E-08	2.80E-06	--	XP_030496726.1 uncharacterized protein At4g06744-like [Cannabis sativa]	-	-	-	-	-	GO:0005515//protein binding	-
Bni07G011034	507	418	551	217	288	287	17.39	13.39	21.79	8.58	7.59	7.6	17.52333333	7.923333333	-1.145097832	6.03E-08	2.80E-06	CIPK14	XP_021827824.1 CBL-interacting serine/threonine-protein kinase 14 [Prunus avium]	-	-	-	-	GO:0005575//cellular_component;GO:0005622//intracellular;GO:0005623//cell;GO:0005634//nucleus;GO:0005737//cytoplasm;GO:0005773//vacuole;GO:0005911//cell-cell junction;GO:0009506//plasmodesma;GO:0030054//cell junction;GO:0043226//organelle;GO:0043227//membrane-bounded organelle;GO:0043229//intracellular organelle;GO:0043231//intracellular membrane-bounded organelle;GO:0044424//intracellular part;G…	GO:0000166//nucleotide binding;GO:0003674//molecular_function;GO:0003824//catalytic activity;GO:0004672//protein kinase activity;GO:0004674//protein serine/threonine kinase activity;GO:0005488//binding;GO:0005524//ATP binding;GO:0008144//drug binding;GO:0016301//kinase activity;GO:0016709//oxidoreductase activity, acting on paired donors, with incorporation or reduction of molecular oxygen, NAD(P…	GO:0006464//cellular protein modification process;GO:0006468//protein phosphorylation;GO:0006744//ubiquinone biosynthetic process;GO:0006793//phosphorus metabolic process;GO:0006796//phosphate-containing compound metabolic process;GO:0006807//nitrogen compound metabolic process;GO:0007154//cell communication;GO:0007165//signal transduction;GO:0008150//biological_process;GO:0008152//metabolic proc…
Bni02G002693	162	149	134	234	565	556	4.19	3.6	4	6.98	11.24	11.1	3.93	9.773333333	1.314321385	6.54E-08	3.02E-06	At5g58300	XP_010094441.1 probable inactive receptor kinase At5g58300 [Morus notabilis]	-	-	-	-	GO:0005575//cellular_component;GO:0005623//cell;GO:0005886//plasma membrane;GO:0016020//membrane;GO:0016021//integral component of membrane;GO:0031224//intrinsic component of membrane;GO:0044425//membrane part;GO:0044464//cell part;GO:0071944//cell periphery	GO:0000166//nucleotide binding;GO:0003674//molecular_function;GO:0003824//catalytic activity;GO:0004672//protein kinase activity;GO:0005488//binding;GO:0005515//protein binding;GO:0005524//ATP binding;GO:0008144//drug binding;GO:0016301//kinase activity;GO:0016740//transferase activity;GO:0016772//transferase activity, transferring phosphorus-containing groups;GO:0016773//phosphotransferase activ…	GO:0006464//cellular protein modification process;GO:0006468//protein phosphorylation;GO:0006793//phosphorus metabolic process;GO:0006796//phosphate-containing compound metabolic process;GO:0006807//nitrogen compound metabolic process;GO:0008150//biological_process;GO:0008152//metabolic process;GO:0009987//cellular process;GO:0016310//phosphorylation;GO:0019538//protein metabolic process;GO:00362…
Bni11G015394	4383	2739	4411	8208	13083	13779	191.11	111.59	221.74	412.52	438.42	463.63	174.8133333	438.19	1.325741335	6.69E-08	3.08E-06	CTL1	XP_010069371.1 PREDICTED: chitinase-like protein 1 [Eucalyptus grandis]	-	-	-	-	GO:0005575//cellular_component;GO:0005576//extracellular region;GO:0005622//intracellular;GO:0005623//cell;GO:0005737//cytoplasm;GO:0005794//Golgi apparatus;GO:0012505//endomembrane system;GO:0043226//organelle;GO:0043227//membrane-bounded organelle;GO:0043229//intracellular organelle;GO:0043231//intracellular membrane-bounded organelle;GO:0044424//intracellular part;GO:0044444//cytoplasmic part;…	GO:0001871//pattern binding;GO:0003674//molecular_function;GO:0004568//chitinase activity;GO:0005488//binding;GO:0030246//carbohydrate binding;GO:0030247//polysaccharide binding	GO:0000160//phosphorelay signal transduction system;GO:0000271//polysaccharide biosynthetic process;GO:0001101//response to acid chemical;GO:0005975//carbohydrate metabolic process;GO:0005976//polysaccharide metabolic process;GO:0006022//aminoglycan metabolic process;GO:0006026//aminoglycan catabolic process;GO:0006030//chitin metabolic process;GO:0006032//chitin catabolic process;GO:0006040//ami…
Bni03G004548	383	314	353	643	985	1433	9.75	7.47	10.36	18.86	19.27	28.14	9.193333333	22.09	1.264733463	7.10E-08	3.24E-06	IRK	XP_010103654.1 probable LRR receptor-like serine/threonine-protein kinase IRK [Morus notabilis]	-	-	-	-	GO:0005575//cellular_component;GO:0005623//cell;GO:0005886//plasma membrane;GO:0016020//membrane;GO:0016021//integral component of membrane;GO:0031224//intrinsic component of membrane;GO:0044425//membrane part;GO:0044464//cell part;GO:0071944//cell periphery	GO:0000166//nucleotide binding;GO:0003674//molecular_function;GO:0003824//catalytic activity;GO:0004672//protein kinase activity;GO:0005488//binding;GO:0005515//protein binding;GO:0005524//ATP binding;GO:0008144//drug binding;GO:0016301//kinase activity;GO:0016740//transferase activity;GO:0016772//transferase activity, transferring phosphorus-containing groups;GO:0016773//phosphotransferase activ…	GO:0006464//cellular protein modification process;GO:0006468//protein phosphorylation;GO:0006793//phosphorus metabolic process;GO:0006796//phosphate-containing compound metabolic process;GO:0006807//nitrogen compound metabolic process;GO:0008150//biological_process;GO:0008152//metabolic process;GO:0009987//cellular process;GO:0016310//phosphorylation;GO:0019538//protein metabolic process;GO:00362…
Bni05G007448	1009	1190	868	2082	3004	6333	17.23	18.99	17.08	40.97	39.42	83.44	17.76666667	54.61	1.619992125	7.10E-08	3.24E-06	BGAL1	XP_010106660.1 beta-galactosidase 1 [Morus notabilis]	-	-	-	-	GO:0005575//cellular_component;GO:0005576//extracellular region;GO:0005618//cell wall;GO:0005622//intracellular;GO:0005623//cell;GO:0005737//cytoplasm;GO:0005773//vacuole;GO:0005911//cell-cell junction;GO:0009341//beta-galactosidase complex;GO:0009505//plant-type cell wall;GO:0009506//plasmodesma;GO:0030054//cell junction;GO:0030312//external encapsulating structure;GO:0043226//organelle;GO:00432…	GO:0003674//molecular_function;GO:0003824//catalytic activity;GO:0004553//hydrolase activity, hydrolyzing O-glycosyl compounds;GO:0004565//beta-galactosidase activity;GO:0005488//binding;GO:0015925//galactosidase activity;GO:0016787//hydrolase activity;GO:0016798//hydrolase activity, acting on glycosyl bonds;GO:0030246//carbohydrate binding	GO:0005975//carbohydrate metabolic process;GO:0008150//biological_process;GO:0008152//metabolic process;GO:0044238//primary metabolic process;GO:0071704//organic substance metabolic process
Bni09G013922	326	444	338	666	1239	837	5.95	7.57	7.11	14.01	17.38	11.79	6.876666667	14.39333333	1.065619422	7.26E-08	3.31E-06	--	PON91757.1 Splicing factor-like protein [Trema orientale]	-	-	-	-	-	GO:0003676//nucleic acid binding	GO:0008380//RNA splicing
Bni07G010239	106	80	57	165	528	368	4.41	3.11	2.73	7.91	16.87	11.8	3.416666667	12.19333333	1.835431165	7.28E-08	3.31E-06	At3g11180	PON92241.1 Isopenicillin N synthase [Trema orientale]	-	-	-	-	GO:0005575//cellular_component;GO:0005622//intracellular;GO:0005623//cell;GO:0005737//cytoplasm;GO:0005829//cytosol;GO:0044424//intracellular part;GO:0044444//cytoplasmic part;GO:0044464//cell part	GO:0003674//molecular_function;GO:0003824//catalytic activity;GO:0005488//binding;GO:0016491//oxidoreductase activity;GO:0016787//hydrolase activity;GO:0016810//hydrolase activity, acting on carbon-nitrogen (but not peptide) bonds;GO:0019842//vitamin binding;GO:0030246//carbohydrate binding;GO:0031406//carboxylic acid binding;GO:0031418//L-ascorbic acid binding;GO:0036094//small molecule binding;…	GO:0008150//biological_process;GO:0008152//metabolic process;GO:0009058//biosynthetic process;GO:0009718//anthocyanin-containing compound biosynthetic process;GO:0009812//flavonoid metabolic process;GO:0009813//flavonoid biosynthetic process;GO:0009966//regulation of signal transduction;GO:0010646//regulation of cell communication;GO:0023051//regulation of signaling;GO:0042440//pigment metabolic …
Bni08G011760	570	452	597	1200	1419	1867	44.46	31.59	50.72	102.08	79.45	107.02	42.25666667	96.18333333	1.186607958	7.80E-08	3.52E-06	--	PON97564.1 hypothetical protein TorRG33x02_067660 [Trema orientale]	-	-	-	-	GO:0016020//membrane	-	-
Bni12G017182	160	191	143	452	430	896	5.88	6.56	6.06	19.16	12.15	25.42	6.166666667	18.91	1.616586593	7.97E-08	3.58E-06	RZPF34	XP_024022996.1 E3 ubiquitin-protein ligase RZFP34 [Morus notabilis]	Genetic Information Processing	Folding, sorting and degradation	ko04120//Ubiquitin mediated proteolysis	K10144	GO:0000151//ubiquitin ligase complex;GO:0005575//cellular_component;GO:0005622//intracellular;GO:0005623//cell;GO:0005634//nucleus;GO:0005654//nucleoplasm;GO:0005737//cytoplasm;GO:0005829//cytosol;GO:0016604//nuclear body;GO:0016607//nuclear speck;GO:0031974//membrane-enclosed lumen;GO:0031981//nuclear lumen;GO:0032991//macromolecular complex;GO:0043226//organelle;GO:0043227//membrane-bounded org…	GO:0002039//p53 binding;GO:0003674//molecular_function;GO:0003824//catalytic activity;GO:0004842//ubiquitin-protein transferase activity;GO:0005102//receptor binding;GO:0005488//binding;GO:0005515//protein binding;GO:0008270//zinc ion binding;GO:0016740//transferase activity;GO:0019787//ubiquitin-like protein transferase activity;GO:0042802//identical protein binding;GO:0042803//protein homodimer…	GO:0006464//cellular protein modification process;GO:0006508//proteolysis;GO:0006511//ubiquitin-dependent protein catabolic process;GO:0006807//nitrogen compound metabolic process;GO:0008150//biological_process;GO:0008152//metabolic process;GO:0009056//catabolic process;GO:0009057//macromolecule catabolic process;GO:0009893//positive regulation of metabolic process;GO:0009894//regulation of catab…
Bni05G008076	54	91	53	6	22	8	5.06	7.97	5.73	0.65	1.59	0.58	6.253333333	0.94	-2.73389276	8.16E-08	3.66E-06	--	-	-	-	-	-	GO:0005576//extracellular region	GO:0008289//lipid binding	GO:0006869//lipid transport;GO:0042157//lipoprotein metabolic process
Bni11G015461	1945	2646	1540	1042	1094	976	35.02	44.09	32.31	22.74	14.99	14.09	37.14	17.27333333	-1.1044273	8.71E-08	3.88E-06	UGT75C1	KAA8527887.1 hypothetical protein F0562_035244 [Nyssa sinensis]	-	-	-	-	-	GO:0008194//UDP-glycosyltransferase activity;GO:0016757//transferase activity, transferring glycosyl groups;GO:0016758//transferase activity, transferring hexosyl groups	GO:0005975//carbohydrate metabolic process;GO:0009058//biosynthetic process;GO:0030259//lipid glycosylation
Bni05G007325	1083	691	981	2122	2693	2877	48.22	28.75	50.35	108.9	92.15	98.85	42.44	99.96666667	1.23602246	8.92E-08	3.95E-06	--	XP_024022533.1 uncharacterized protein LOC21408872 [Morus notabilis]	-	-	-	-	-	-	-
Bni07G010573	1320	1078	1179	585	609	466	34.59	26.35	35.63	17.75	12.29	9.41	32.19	13.15	-1.291549777	1.00E-07	4.40E-06	YSL1	PON92809.1 Oligopeptide transporter [Trema orientale]	-	-	-	-	GO:0005575//cellular_component;GO:0005623//cell;GO:0005886//plasma membrane;GO:0016020//membrane;GO:0016021//integral component of membrane;GO:0031224//intrinsic component of membrane;GO:0044425//membrane part;GO:0044464//cell part;GO:0071944//cell periphery	GO:0015198//oligopeptide transporter activity	GO:0000003//reproduction;GO:0003006//developmental process involved in reproduction;GO:0006810//transport;GO:0006811//ion transport;GO:0006857//oligopeptide transport;GO:0007275//multicellular organism development;GO:0008150//biological_process;GO:0009791//post-embryonic development;GO:0010035//response to inorganic substance;GO:0010038//response to metal ion;GO:0010039//response to iron ion;GO:0…
Bni01G000369	26	12	14	60	121	176	2.52	1.09	1.57	6.71	9.02	13.17	1.726666667	9.633333333	2.48004549	1.01E-07	4.43E-06	--	PON36520.1 hypothetical protein PanWU01x14_327780 [Parasponia andersonii]	-	-	-	-	-	-	-
Bni02G003109	533	466	381	682	1660	1263	46.84	38.26	38.6	69.08	112.12	85.65	41.23333333	88.95	1.109183511	1.05E-07	4.56E-06	--	EXC22908.1 hypothetical protein L484_007517 [Morus notabilis]	-	-	-	-	-	-	-
Bni09G013885	301	276	290	471	846	1096	5.12	4.38	5.69	9.24	11.05	14.38	5.063333333	11.55666667	1.190565967	1.06E-07	4.58E-06	LRR1	TXG55984.1 hypothetical protein EZV62_017297 [Acer yangbiense]	-	-	-	-	-	GO:0005515//protein binding	-
Bni02G003454	142	117	164	289	612	889	31.52	24.26	41.96	73.93	104.39	152.26	32.58	110.1933333	1.757978435	1.13E-07	4.89E-06	PSBT	XP_010102358.1 photosystem II 5 kDa protein, chloroplastic [Morus notabilis]	-	-	-	-	GO:0005737//cytoplasm	-	-
Bni09G013426	353	296	378	624	1076	1441	6.59	5.08	8.05	13.22	14.87	20.25	6.573333333	16.11333333	1.293557921	1.14E-07	4.92E-06	PAT22	XP_010108730.1 probable protein S-acyltransferase 22 [Morus notabilis]	-	-	-	-	GO:0005575//cellular_component;GO:0005622//intracellular;GO:0005623//cell;GO:0005737//cytoplasm;GO:0005886//plasma membrane;GO:0012506//vesicle membrane;GO:0016020//membrane;GO:0016021//integral component of membrane;GO:0030659//cytoplasmic vesicle membrane;GO:0031090//organelle membrane;GO:0031224//intrinsic component of membrane;GO:0031410//cytoplasmic vesicle;GO:0031982//vesicle;GO:0043226//or…	GO:0003674//molecular_function;GO:0003824//catalytic activity;GO:0016409//palmitoyltransferase activity;GO:0016417//S-acyltransferase activity;GO:0016740//transferase activity;GO:0016746//transferase activity, transferring acyl groups;GO:0016747//transferase activity, transferring acyl groups other than amino-acyl groups;GO:0019706//protein-cysteine S-palmitoyltransferase activity;GO:0019707//pro…	-
Bni13G018264	2288	2222	1578	921	1390	776	22.83	20.72	18.16	10.59	11.14	6.22	20.57	9.316666667	-1.142656012	1.16E-07	4.96E-06	ABCC3	GAY47665.1 hypothetical protein CUMW_106090, partial [Citrus unshiu]	-	-	-	-	GO:0005575//cellular_component;GO:0005737//cytoplasm;GO:0005887//integral component of plasma membrane;GO:0009368//endopeptidase Clp complex;GO:0009380//excinuclease repair complex;GO:0009898//cytoplasmic side of plasma membrane;GO:0016021//integral component of membrane;GO:0030257//type III protein secretion system complex;GO:0043190//ATP-binding cassette (ABC) transporter complex;GO:0055051//AT…	GO:0000166//nucleotide binding;GO:0003677//DNA binding;GO:0003924//GTPase activity;GO:0003999//adenine phosphoribosyltransferase activity;GO:0004252//serine-type endopeptidase activity;GO:0005260//channel-conductance-controlling ATPase activity;GO:0005319//lipid transporter activity;GO:0005524//ATP binding;GO:0005525//GTP binding;GO:0008565//protein transporter activity;GO:0009381//excinuclease A…	GO:0000910//cytokinesis;GO:0006166//purine ribonucleoside salvage;GO:0006289//nucleotide-excision repair;GO:0006400//tRNA modification;GO:0006508//proteolysis;GO:0006777//Mo-molybdopterin cofactor biosynthetic process;GO:0006810//transport;GO:0006817//phosphate ion transport;GO:0006824//cobalt ion transport;GO:0006855//drug transmembrane transport;GO:0006869//lipid transport;GO:0007601//visual pe…
Bni09G013457	232	131	161	485	546	996	19.46	10.27	15.57	46.9	35.2	64.48	15.1	48.86	1.694105314	1.22E-07	5.18E-06	PNSL2	XP_018845256.1 PREDICTED: photosynthetic NDH subunit of lumenal location 2, chloroplastic [Juglans regia]	Metabolism	Energy metabolism	ko00195//Photosynthesis	K08901	GO:0005575//cellular_component;GO:0005622//intracellular;GO:0005623//cell;GO:0005737//cytoplasm;GO:0009344//nitrite reductase complex [NAD(P)H];GO:0009507//chloroplast;GO:0009521//photosystem;GO:0009523//photosystem II;GO:0009534//chloroplast thylakoid;GO:0009535//chloroplast thylakoid membrane;GO:0009536//plastid;GO:0009539//photosystem II reaction center;GO:0009543//chloroplast thylakoid lumen;…	GO:0003674//molecular_function;GO:0003824//catalytic activity;GO:0005488//binding;GO:0005509//calcium ion binding;GO:0009055//electron carrier activity;GO:0016491//oxidoreductase activity;GO:0043167//ion binding;GO:0043169//cation binding;GO:0045156//electron transporter, transferring electrons within the cyclic electron transport pathway of photosynthesis activity;GO:0046872//metal ion binding	GO:0006091//generation of precursor metabolites and energy;GO:0008150//biological_process;GO:0008152//metabolic process;GO:0009767//photosynthetic electron transport chain;GO:0009987//cellular process;GO:0015979//photosynthesis;GO:0019684//photosynthesis, light reaction;GO:0022900//electron transport chain;GO:0042549//photosystem II stabilization;GO:0044237//cellular metabolic process;GO:0055114/…
MSTRG.6553	380	368	252	139	242	154	7.87	7.2	6.05	3.35	3.87	2.49	7.04	3.236666667	-1.121066634	1.24E-07	5.24E-06	RPP13	disease resistance protein RPM1 [Morus notabilis]	Organismal Systems	Environmental adaptation	ko04626//Plant-pathogen interaction	K13457	-	-	-
Bni08G011571	2	8	12	191	135	886	0.07	0.27	0.5	7.95	3.75	24.7	0.28	12.13333333	5.437405312	1.36E-07	5.72E-06	PECS-2.1	XP_010098938.1 pectinesterase 2 [Morus notabilis]	Metabolism;Metabolism	Global and overview maps;Carbohydrate metabolism	ko01100//Metabolic pathways;ko00040//Pentose and glucuronate interconversions	K01051;K01051	GO:0005575//cellular_component;GO:0005576//extracellular region;GO:0005618//cell wall;GO:0005623//cell;GO:0016020//membrane;GO:0030312//external encapsulating structure;GO:0044464//cell part;GO:0071944//cell periphery	GO:0003674//molecular_function;GO:0003824//catalytic activity;GO:0004857//enzyme inhibitor activity;GO:0016787//hydrolase activity;GO:0016788//hydrolase activity, acting on ester bonds;GO:0016835//carbon-oxygen lyase activity;GO:0030234//enzyme regulator activity;GO:0030599//pectinesterase activity;GO:0045330//aspartyl esterase activity;GO:0046910//pectinesterase inhibitor activity;GO:0052689//ca…	GO:0000272//polysaccharide catabolic process;GO:0005975//carbohydrate metabolic process;GO:0005976//polysaccharide metabolic process;GO:0006040//amino sugar metabolic process;GO:0006950//response to stress;GO:0006952//defense response;GO:0008150//biological_process;GO:0008152//metabolic process;GO:0009056//catabolic process;GO:0009057//macromolecule catabolic process;GO:0009254//peptidoglycan tur…
Bni06G008307	191	285	233	414	647	632	4.28	5.97	6	10.68	11.13	10.92	5.416666667	10.91	1.010173884	1.37E-07	5.73E-06	PAE6	XP_024018177.1 pectin acetylesterase 12 isoform X1 [Morus notabilis]	-	-	-	-	-	GO:0016787//hydrolase activity	-
Bni04G005160	592	209	449	1125	2632	2291	60.77	20.05	53.14	133.11	207.64	181.48	44.65333333	174.0766667	1.962883056	1.38E-07	5.74E-06	FLA9	XP_010093970.1 fasciclin-like arabinogalactan protein 13 [Morus notabilis]	-	-	-	-	GO:0005576//extracellular region;GO:0042600//chorion	GO:0005213//structural constituent of chorion	GO:0007304//chorion-containing eggshell formation
Bni12G016558	931	1525	796	488	623	646	28.77	44.03	28.35	17.38	14.79	15.4	33.71666667	15.85666667	-1.088372389	1.44E-07	5.99E-06	NPF3.1	EXC30679.1 putative nitrite transporter [Morus notabilis]	-	-	-	-	GO:0005575//cellular_component;GO:0005622//intracellular;GO:0005623//cell;GO:0005886//plasma membrane;GO:0016020//membrane;GO:0016021//integral component of membrane;GO:0031224//intrinsic component of membrane;GO:0031982//vesicle;GO:0043226//organelle;GO:0043227//membrane-bounded organelle;GO:0043229//intracellular organelle;GO:0044424//intracellular part;GO:0044425//membrane part;GO:0044464//cel…	GO:0003674//molecular_function;GO:0005215//transporter activity;GO:0005337//nucleoside transmembrane transporter activity;GO:0015333//peptide:proton symporter activity;GO:0022857//transmembrane transporter activity	GO:0006082//organic acid metabolic process;GO:0006807//nitrogen compound metabolic process;GO:0006810//transport;GO:0008150//biological_process;GO:0008152//metabolic process;GO:0009987//cellular process;GO:0010336//gibberellic acid homeostasis;GO:0015833//peptide transport;GO:0015858//nucleoside transport;GO:0042126//nitrate metabolic process;GO:0042128//nitrate assimilation;GO:0042592//homeostat…
Bni07G010323	11	9	12	47	76	165	1.25	0.96	1.58	6.18	6.66	14.52	1.263333333	9.12	2.851798477	1.51E-07	6.19E-06	At4g14100	XP_007043758.1 PREDICTED: uncharacterized protein At4g14100 [Theobroma cacao]	-	-	-	-	-	-	-
Bni01G000952	15	10	11	45	76	77	0.48	0.3	0.41	1.66	1.87	1.9	0.396666667	1.81	2.189990624	1.73E-07	7.07E-06	AOP1.2	RWR77465.1 Oxoglutarate/iron-dependent dioxygenase [Cinnamomum micranthum f. kanehirae]	-	-	-	-	-	GO:0003674//molecular_function;GO:0003824//catalytic activity;GO:0005488//binding;GO:0016491//oxidoreductase activity;GO:0016705//oxidoreductase activity, acting on paired donors, with incorporation or reduction of molecular oxygen;GO:0016706//oxidoreductase activity, acting on paired donors, with incorporation or reduction of molecular oxygen, 2-oxoglutarate as one donor, and incorporation of on…	GO:0000003//reproduction;GO:0000902//cell morphogenesis;GO:0001101//response to acid chemical;GO:0003006//developmental process involved in reproduction;GO:0006082//organic acid metabolic process;GO:0006629//lipid metabolic process;GO:0006720//isoprenoid metabolic process;GO:0006721//terpenoid metabolic process;GO:0007154//cell communication;GO:0007165//signal transduction;GO:0007275//multicellul…
Bni04G006238	139	87	71	226	374	571	8.58	5.02	5.05	16.08	17.75	27.21	6.216666667	20.34666667	1.710579332	1.81E-07	7.33E-06	MYB106	XP_010088130.1 transcription factor MYB16 [Morus notabilis]	-	-	-	-	-	-	-
Bni13G018042	1130	1360	738	429	380	233	36.29	40.82	27.33	15.89	9.38	5.77	34.81333333	10.34666667	-1.7504739	1.99E-07	8.04E-06	SD18	PON33402.1 S-receptor-like serine/threonine-protein kinase [Parasponia andersonii]	-	-	-	-	-	GO:0004672//protein kinase activity;GO:0004674//protein serine/threonine kinase activity;GO:0005524//ATP binding	GO:0006468//protein phosphorylation;GO:0048544//recognition of pollen
Bni07G010788	5	7	10	15	274	319	0.34	0.44	0.78	1.17	14.3	16.72	0.52	10.73	4.366994643	2.02E-07	8.10E-06	FDC2	XP_024026521.1 uncharacterized protein LOC21406051 [Morus notabilis]	Metabolism	Energy metabolism	ko00195//Photosynthesis	K02639	-	GO:0003674//molecular_function;GO:0003824//catalytic activity;GO:0005488//binding;GO:0009055//electron carrier activity;GO:0016491//oxidoreductase activity;GO:0043167//ion binding;GO:0043169//cation binding;GO:0046872//metal ion binding;GO:0048037//cofactor binding;GO:0051536//iron-sulfur cluster binding;GO:0051537//2 iron, 2 sulfur cluster binding;GO:0051540//metal cluster binding	GO:0006091//generation of precursor metabolites and energy;GO:0008150//biological_process;GO:0008152//metabolic process;GO:0009987//cellular process;GO:0010124//phenylacetate catabolic process;GO:0016226//iron-sulfur cluster assembly;GO:0022900//electron transport chain;GO:0044237//cellular metabolic process;GO:0055114//oxidation-reduction process
Bni12G017124	146	139	165	302	459	690	15.99	14.22	20.83	38.11	38.62	58.3	17.01333333	45.01	1.403579736	2.08E-07	8.34E-06	PRXIIE	XP_023540807.1 peroxiredoxin-2E-2, chloroplastic-like [Cucurbita pepo subsp. pepo] [Cucurbita pepo]	-	-	-	-	GO:0005575//cellular_component;GO:0005618//cell wall;GO:0005622//intracellular;GO:0005623//cell;GO:0005737//cytoplasm;GO:0009505//plant-type cell wall;GO:0009507//chloroplast;GO:0009526//plastid envelope;GO:0009532//plastid stroma;GO:0009536//plastid;GO:0009570//chloroplast stroma;GO:0009579//thylakoid;GO:0009941//chloroplast envelope;GO:0030312//external encapsulating structure;GO:0031967//organ…	GO:0003674//molecular_function;GO:0003824//catalytic activity;GO:0004601//peroxidase activity;GO:0016209//antioxidant activity;GO:0016491//oxidoreductase activity;GO:0016684//oxidoreductase activity, acting on peroxide as acceptor;GO:0051920//peroxiredoxin activity	GO:0006950//response to stress;GO:0006952//defense response;GO:0006979//response to oxidative stress;GO:0008150//biological_process;GO:0008152//metabolic process;GO:0009605//response to external stimulus;GO:0009607//response to biotic stimulus;GO:0009617//response to bacterium;GO:0009636//response to toxic substance;GO:0009987//cellular process;GO:0019725//cellular homeostasis;GO:0042221//respons…
Bni10G014331	32	10	23	154	109	230	0.49	0.14	0.41	2.7	1.28	2.71	0.346666667	2.23	2.685422683	2.11E-07	8.43E-06	XAT2	KZM97478.1 hypothetical protein DCAR_015160 [Daucus carota subsp. sativus] [Daucus carota]	-	-	-	-	GO:0042729//DASH complex;GO:0072686//mitotic spindle	GO:0003677//DNA binding;GO:0003899//DNA-directed RNA polymerase activity;GO:0004519//endonuclease activity;GO:0016757//transferase activity, transferring glycosyl groups	GO:0000278//mitotic cell cycle;GO:0006351//transcription, DNA-templated;GO:0030908//protein splicing
Bni02G003436	1847	1525	1114	552	1096	562	41.82	32.26	29.07	14.4	19.07	9.82	34.38333333	14.43	-1.252638116	2.16E-07	8.63E-06	--	PON89132.1 hypothetical protein TorRG33x02_149950 [Trema orientale]	-	-	-	-	-	-	-
Bni04G005974	484	207	450	1204	1925	1513	28.12	11.24	30.14	80.63	85.96	67.84	23.16666667	78.14333333	1.75407232	2.31E-07	9.18E-06	FLA2	PON46033.1 FAS1 domain containing protein [Parasponia andersonii]	-	-	-	-	GO:0005575//cellular_component;GO:0005622//intracellular;GO:0005623//cell;GO:0005737//cytoplasm;GO:0005773//vacuole;GO:0005774//vacuolar membrane;GO:0005886//plasma membrane;GO:0016020//membrane;GO:0031090//organelle membrane;GO:0031224//intrinsic component of membrane;GO:0031225//anchored component of membrane;GO:0031226//intrinsic component of plasma membrane;GO:0043226//organelle;GO:0043227//m…	-	-
Bni04G005997	70	38	50	134	221	322	1.78	0.9	1.47	3.93	4.33	6.33	1.383333333	4.863333333	1.813796642	2.38E-07	9.44E-06	At3g22104	PON48544.1 Voltage dependent potassium channel [Parasponia andersonii]	-	-	-	-	-	GO:0005515//protein binding	GO:0006464//cellular protein modification process;GO:0006807//nitrogen compound metabolic process;GO:0008150//biological_process;GO:0008152//metabolic process;GO:0009987//cellular process;GO:0016567//protein ubiquitination;GO:0019538//protein metabolic process;GO:0032446//protein modification by small protein conjugation;GO:0036211//protein modification process;GO:0043170//macromolecule metabolic…
Bni03G003767	592	728	355	75	298	94	25.45	29.25	17.6	3.72	9.85	3.12	24.1	5.563333333	-2.115011692	2.46E-07	9.68E-06	SRG1	OMP08403.1 Oxoglutarate/iron-dependent dioxygenase [Corchorus olitorius]	-	-	-	-	-	GO:0003674//molecular_function;GO:0003824//catalytic activity;GO:0005488//binding;GO:0016491//oxidoreductase activity;GO:0016679//oxidoreductase activity, acting on diphenols and related substances as donors;GO:0016682//oxidoreductase activity, acting on diphenols and related substances as donors, oxygen as acceptor;GO:0043167//ion binding;GO:0043169//cation binding;GO:0046872//metal ion binding	GO:0007275//multicellular organism development;GO:0007568//aging;GO:0008150//biological_process;GO:0008152//metabolic process;GO:0010150//leaf senescence;GO:0032501//multicellular organismal process;GO:0032502//developmental process;GO:0048366//leaf development;GO:0048367//shoot system development;GO:0048731//system development;GO:0048827//phyllome development;GO:0048856//anatomical structure dev…
Bni09G013076	151	206	142	58	107	63	3.46	4.4	3.76	1.53	1.89	1.11	3.873333333	1.51	-1.359027113	2.49E-07	9.76E-06	--	-	-	-	-	-	-	-	-
Bni11G015352	340	238	239	567	735	1201	22.28	14.57	18.05	42.82	37.01	60.72	18.3	46.85	1.356205399	2.53E-07	9.87E-06	VEP1	TXG71627.1 hypothetical protein EZV62_000206 [Acer yangbiense]	-	-	-	-	-	GO:0003824//catalytic activity	-
Bni01G000995	1000	796	725	1181	2766	2394	150.22	111.73	125.56	204.49	319.33	277.52	129.17	267.1133333	1.048180952	2.56E-07	9.92E-06	--	XP_022962421.1 protein DOWNSTREAM OF FLC-like [Cucurbita moschata]	-	-	-	-	-	-	-
Bni06G009223	318	285	351	512	1009	1024	13.52	11.32	17.2	25.08	32.96	33.58	14.01333333	30.54	1.123899894	2.60E-07	1.00E-05	CYCP3-1	XP_024017336.1 cyclin-P3-1 [Morus notabilis]	-	-	-	-	-	GO:0003674//molecular_function;GO:0005488//binding;GO:0005515//protein binding;GO:0019899//enzyme binding;GO:0019900//kinase binding;GO:0019901//protein kinase binding	GO:0000079//regulation of cyclin-dependent protein serine/threonine kinase activity;GO:0001932//regulation of protein phosphorylation;GO:0007049//cell cycle;GO:0008150//biological_process;GO:0009987//cellular process;GO:0019220//regulation of phosphate metabolic process;GO:0019222//regulation of metabolic process;GO:0031323//regulation of cellular metabolic process;GO:0031399//regulation of prote…
Bni02G002746	2115	2077	1312	865	1196	734	55.16	50.61	39.45	26	23.97	14.77	48.40666667	21.58	-1.165510887	2.61E-07	1.00E-05	WRKY24	XP_017983501.1 PREDICTED: probable WRKY transcription factor 33 [Theobroma cacao]	Organismal Systems;Environmental Information Processing	Environmental adaptation;Signal transduction	ko04626//Plant-pathogen interaction;ko04016//MAPK signaling pathway - plant	K13424;K13424	GO:0005575//cellular_component;GO:0005622//intracellular;GO:0005623//cell;GO:0005634//nucleus;GO:0043226//organelle;GO:0043227//membrane-bounded organelle;GO:0043229//intracellular organelle;GO:0043231//intracellular membrane-bounded organelle;GO:0044424//intracellular part;GO:0044464//cell part	GO:0001067//regulatory region nucleic acid binding;GO:0003674//molecular_function;GO:0003676//nucleic acid binding;GO:0003677//DNA binding;GO:0003700//transcription factor activity, sequence-specific DNA binding;GO:0005488//binding;GO:0043565//sequence-specific DNA binding;GO:0044212//transcription regulatory region DNA binding;GO:0097159//organic cyclic compound binding;GO:1901363//heterocyclic …	GO:0001101//response to acid chemical;GO:0006139//nucleobase-containing compound metabolic process;GO:0006351//transcription, DNA-templated;GO:0006355//regulation of transcription, DNA-templated;GO:0006725//cellular aromatic compound metabolic process;GO:0006790//sulfur compound metabolic process;GO:0006807//nitrogen compound metabolic process;GO:0006950//response to stress;GO:0006952//defense re…
Bni04G006121	80	117	109	15	45	42	3.5	4.78	5.5	0.76	1.51	1.42	4.593333333	1.23	-1.900883167	2.65E-07	1.02E-05	COL2	PON37584.1 Zinc finger-domain containing protein [Trema orientale]	-	-	-	-	GO:0005575//cellular_component;GO:0005622//intracellular;GO:0005623//cell;GO:0005634//nucleus;GO:0043226//organelle;GO:0043227//membrane-bounded organelle;GO:0043229//intracellular organelle;GO:0043231//intracellular membrane-bounded organelle;GO:0044424//intracellular part;GO:0044464//cell part	GO:0003674//molecular_function;GO:0003676//nucleic acid binding;GO:0003677//DNA binding;GO:0003700//transcription factor activity, sequence-specific DNA binding;GO:0005488//binding;GO:0005515//protein binding;GO:0008270//zinc ion binding;GO:0043167//ion binding;GO:0043169//cation binding;GO:0046872//metal ion binding;GO:0046914//transition metal ion binding;GO:0097159//organic cyclic compound bin…	GO:0000003//reproduction;GO:0003006//developmental process involved in reproduction;GO:0006139//nucleobase-containing compound metabolic process;GO:0006351//transcription, DNA-templated;GO:0006355//regulation of transcription, DNA-templated;GO:0006725//cellular aromatic compound metabolic process;GO:0006807//nitrogen compound metabolic process;GO:0006996//organelle organization;GO:0007275//multic…
Bni13G018088	185	152	167	605	434	1220	11.57	8.88	12.04	43.6	20.86	58.87	10.83	41.11	1.924456129	2.75E-07	1.05E-05	CXXS1	PON55933.1 Basic helix-loop-helix transcription factor [Trema orientale]	-	-	-	-	GO:0005575//cellular_component;GO:0005622//intracellular;GO:0005623//cell;GO:0005737//cytoplasm;GO:0005829//cytosol;GO:0044424//intracellular part;GO:0044444//cytoplasmic part;GO:0044464//cell part	GO:0003674//molecular_function;GO:0003756//protein disulfide isomerase activity;GO:0003824//catalytic activity;GO:0004791//thioredoxin-disulfide reductase activity;GO:0004800//thyroxine 5'-deiodinase activity;GO:0015035//protein disulfide oxidoreductase activity;GO:0015036//disulfide oxidoreductase activity;GO:0016209//antioxidant activity;GO:0016491//oxidoreductase activity;GO:0016651//oxidoredu…	GO:0006457//protein folding;GO:0006662//glycerol ether metabolic process;GO:0006950//response to stress;GO:0006979//response to oxidative stress;GO:0008150//biological_process;GO:0008152//metabolic process;GO:0009636//response to toxic substance;GO:0009987//cellular process;GO:0018904//ether metabolic process;GO:0019725//cellular homeostasis;GO:0033554//cellular response to stress;GO:0034599//cel…
Bni07G010283	139	59	153	416	872	526	16.52	6.55	20.96	56.98	79.63	48.23	14.67666667	61.61333333	2.069718245	2.79E-07	1.06E-05	JAL19	AAY35064.1 lectin KM+ [Artocarpus integer]	-	-	-	-	-	GO:0046025//precorrin-6Y C5,15-methyltransferase (decarboxylating) activity	GO:0046140//corrin biosynthetic process
Bni09G013044	249	358	211	113	136	87	9.38	12.61	9.17	4.91	3.94	2.53	10.38666667	3.793333333	-1.453194676	2.96E-07	1.12E-05	GAD4	PON54117.1 Glutamate decarboxylase [Trema orientale]	Metabolism;Metabolism;Metabolism;Metabolism;Metabolism;Metabolism	Global and overview maps;Global and overview maps;Amino acid metabolism;Metabolism of other amino acids;Carbohydrate metabolism;Metabolism of other amino acids	ko01100//Metabolic pathways;ko01110//Biosynthesis of secondary metabolites;ko00250//Alanine, aspartate and glutamate metabolism;ko00410//beta-Alanine metabolism;ko00650//Butanoate metabolism;ko00430//Taurine and hypotaurine metabolism	K01580;K01580;K01580;K01580;K01580;K01580	GO:0005575//cellular_component;GO:0005622//intracellular;GO:0005623//cell;GO:0005737//cytoplasm;GO:0005829//cytosol;GO:0044424//intracellular part;GO:0044444//cytoplasmic part;GO:0044464//cell part	GO:0003674//molecular_function;GO:0003824//catalytic activity;GO:0004351//glutamate decarboxylase activity;GO:0004837//tyrosine decarboxylase activity;GO:0005488//binding;GO:0005515//protein binding;GO:0005516//calmodulin binding;GO:0008144//drug binding;GO:0016829//lyase activity;GO:0016830//carbon-carbon lyase activity;GO:0016831//carboxy-lyase activity;GO:0019842//vitamin binding;GO:0030170//p…	GO:0006082//organic acid metabolic process;GO:0006520//cellular amino acid metabolic process;GO:0006536//glutamate metabolic process;GO:0006540//glutamate decarboxylation to succinate;GO:0006807//nitrogen compound metabolic process;GO:0008150//biological_process;GO:0008152//metabolic process;GO:0009064//glutamine family amino acid metabolic process;GO:0009987//cellular process;GO:0010035//respons…
Bni04G006001	945	372	987	2510	3530	4667	48.23	17.74	58.08	147.67	138.47	183.82	41.35	156.6533333	1.921616234	3.06E-07	1.15E-05	XTH9	XP_010109574.2 xyloglucan endotransglucosylase/hydrolase protein 9 [Morus notabilis]	-	-	-	-	GO:0005575//cellular_component;GO:0005576//extracellular region;GO:0005618//cell wall;GO:0005623//cell;GO:0030312//external encapsulating structure;GO:0044464//cell part;GO:0048046//apoplast;GO:0071944//cell periphery	GO:0003674//molecular_function;GO:0003824//catalytic activity;GO:0004553//hydrolase activity, hydrolyzing O-glycosyl compounds;GO:0016740//transferase activity;GO:0016757//transferase activity, transferring glycosyl groups;GO:0016758//transferase activity, transferring hexosyl groups;GO:0016762//xyloglucan:xyloglucosyl transferase activity;GO:0016787//hydrolase activity;GO:0016798//hydrolase acti…	GO:0005975//carbohydrate metabolic process;GO:0005976//polysaccharide metabolic process;GO:0006073//cellular glucan metabolic process;GO:0008150//biological_process;GO:0008152//metabolic process;GO:0009987//cellular process;GO:0010383//cell wall polysaccharide metabolic process;GO:0010410//hemicellulose metabolic process;GO:0010411//xyloglucan metabolic process;GO:0016043//cellular component orga…
Bni06G009022	0	0	0	8	48	93	0	0	0	0.31	1.18	2.31	0.001	1.266666667	10.3068212	3.14E-07	1.18E-05	SBT1.2	XP_010091819.1 subtilisin-like protease SBT1.2 [Morus notabilis]	-	-	-	-	GO:0005575//cellular_component;GO:0005576//extracellular region;GO:0005623//cell;GO:0005886//plasma membrane;GO:0009897//external side of plasma membrane;GO:0009986//cell surface;GO:0016020//membrane;GO:0044425//membrane part;GO:0044459//plasma membrane part;GO:0044464//cell part;GO:0048046//apoplast;GO:0071944//cell periphery;GO:0098552//side of membrane	GO:0003674//molecular_function;GO:0003824//catalytic activity;GO:0004175//endopeptidase activity;GO:0004252//serine-type endopeptidase activity;GO:0008233//peptidase activity;GO:0008236//serine-type peptidase activity;GO:0016787//hydrolase activity;GO:0017171//serine hydrolase activity;GO:0070011//peptidase activity, acting on L-amino acid peptides	GO:0006508//proteolysis;GO:0006807//nitrogen compound metabolic process;GO:0007275//multicellular organism development;GO:0008150//biological_process;GO:0008152//metabolic process;GO:0009306//protein secretion;GO:0009653//anatomical structure morphogenesis;GO:0009791//post-embryonic development;GO:0009888//tissue development;GO:0010016//shoot system morphogenesis;GO:0010103//stomatal complex morp…
Bni01G000734	381	362	364	166	170	111	44.07	39.12	48.54	22.13	15.11	9.91	43.91	15.71666667	-1.482254264	3.26E-07	1.22E-05	--	XP_009342575.1 PREDICTED: uncharacterized protein LOC103934548 isoform X1 [Pyrus x bretschneideri]	-	-	-	-	GO:0005666//DNA-directed RNA polymerase III complex	GO:0003677//DNA binding	GO:0006383//transcription from RNA polymerase III promoter
Bni10G014834	1279	967	735	363	721	392	25.35	17.91	16.8	8.3	10.99	6	20.02	8.43	-1.247837438	3.49E-07	1.29E-05	GTE10	XP_010105169.1 transcription factor GTE10 [Morus notabilis]	-	-	-	-	GO:0005575//cellular_component;GO:0005622//intracellular;GO:0005623//cell;GO:0005634//nucleus;GO:0031237//intrinsic component of periplasmic side of plasma membrane;GO:0043226//organelle;GO:0043227//membrane-bounded organelle;GO:0043229//intracellular organelle;GO:0043231//intracellular membrane-bounded organelle;GO:0044424//intracellular part;GO:0044464//cell part	GO:0005215//transporter activity;GO:0005515//protein binding	GO:0001101//response to acid chemical;GO:0006139//nucleobase-containing compound metabolic process;GO:0006323//DNA packaging;GO:0006351//transcription, DNA-templated;GO:0006355//regulation of transcription, DNA-templated;GO:0006725//cellular aromatic compound metabolic process;GO:0006807//nitrogen compound metabolic process;GO:0006810//transport;GO:0006950//response to stress;GO:0006970//response…
Bni03G004656	2009	2223	1638	635	1650	850	42.81	44.21	40.19	15.56	27.06	13.94	42.40333333	18.85333333	-1.16935806	3.66E-07	1.34E-05	At3g47420	PON87885.1 Sugar phosphate transporter [Trema orientale]	-	-	-	-	GO:0005575//cellular_component;GO:0005887//integral component of plasma membrane;GO:0016020//membrane;GO:0016021//integral component of membrane;GO:0031224//intrinsic component of membrane;GO:0044425//membrane part	GO:0003674//molecular_function;GO:0005215//transporter activity;GO:0008028//monocarboxylic acid transmembrane transporter activity;GO:0015169//glycerol-3-phosphate transmembrane transporter activity;GO:0015307//drug:proton antiporter activity;GO:0015514//nitrite efflux transmembrane transporter activity;GO:0022857//transmembrane transporter activity;GO:0042910//xenobiotic transporter activity	GO:0006810//transport;GO:0006855//drug transmembrane transport;GO:0008150//biological_process;GO:0008643//carbohydrate transport;GO:0015707//nitrite transport;GO:0015718//monocarboxylic acid transport;GO:0015794//glycerol-3-phosphate transport;GO:0042493//response to drug;GO:0042592//homeostatic process;GO:0042908//xenobiotic transport;GO:0048878//chemical homeostasis;GO:0050801//ion homeostasis;…
Bni04G005605	92	83	132	251	373	492	8.39	7.08	13.89	26.4	26.16	34.64	9.786666667	29.06666667	1.570476167	3.66E-07	1.34E-05	DHAR2	XP_030485381.1 glutathione S-transferase DHAR3, chloroplastic [Cannabis sativa]	Metabolism;Metabolism;Metabolism	Global and overview maps;Metabolism of other amino acids;Carbohydrate metabolism	ko01100//Metabolic pathways;ko00480//Glutathione metabolism;ko00053//Ascorbate and aldarate metabolism	K21888;K21888;K21888	GO:0005575//cellular_component;GO:0005622//intracellular;GO:0005623//cell;GO:0005737//cytoplasm;GO:0009507//chloroplast;GO:0009526//plastid envelope;GO:0009532//plastid stroma;GO:0009536//plastid;GO:0009570//chloroplast stroma;GO:0009941//chloroplast envelope;GO:0031967//organelle envelope;GO:0031975//envelope;GO:0043226//organelle;GO:0043227//membrane-bounded organelle;GO:0043229//intracellular …	GO:0003674//molecular_function;GO:0003824//catalytic activity;GO:0004364//glutathione transferase activity;GO:0005515//protein binding;GO:0015035//protein disulfide oxidoreductase activity;GO:0015036//disulfide oxidoreductase activity;GO:0015037//peptide disulfide oxidoreductase activity;GO:0015038//glutathione disulfide oxidoreductase activity;GO:0016034//maleylacetoacetate isomerase activity;GO…	GO:0006464//cellular protein modification process;GO:0006518//peptide metabolic process;GO:0006559//L-phenylalanine catabolic process;GO:0006572//tyrosine catabolic process;GO:0006575//cellular modified amino acid metabolic process;GO:0006749//glutathione metabolic process;GO:0006790//sulfur compound metabolic process;GO:0006807//nitrogen compound metabolic process;GO:0008150//biological_process;…
Bni10G014094	94	89	80	142	279	279	8.94	7.96	8.63	15.77	20.57	20.61	8.51	18.98333333	1.157502304	3.68E-07	1.35E-05	PDCB2	PON38265.1 hypothetical protein TorRG33x02_345590 [Trema orientale]	-	-	-	-	-	GO:0003676//nucleic acid binding;GO:0004523//RNA-DNA hybrid ribonuclease activity	-
Bni09G012737	2009	1565	1961	934	855	994	81.67	59.45	91.91	43.77	26.71	31.18	77.67666667	33.88666667	-1.196763562	3.77E-07	1.37E-05	Dnajb8	PON98175.1 Terminal organelle assembly protein [Trema orientale]	-	-	-	-	-	GO:0005515//protein binding	GO:0006457//protein folding;GO:0009408//response to heat
Bni10G014558	433	454	518	719	1426	1338	24.35	23.86	33.59	46.61	61.64	58.07	27.26666667	55.44	1.023788915	3.77E-07	1.37E-05	gmppA	PON86082.1 Nucleotidyl transferase domain containing protein [Trema orientale]	Metabolism;Metabolism;Metabolism;Metabolism	Global and overview maps;Global and overview maps;Carbohydrate metabolism;Carbohydrate metabolism	ko01100//Metabolic pathways;ko01110//Biosynthesis of secondary metabolites;ko00520//Amino sugar and nucleotide sugar metabolism;ko00051//Fructose and mannose metabolism	K00966;K00966;K00966;K00966	GO:0005737//cytoplasm	GO:0003977//UDP-N-acetylglucosamine diphosphorylase activity;GO:0003983//UTP:glucose-1-phosphate uridylyltransferase activity;GO:0008780//acyl-[acyl-carrier-protein]-UDP-N-acetylglucosamine O-acyltransferase activity;GO:0008878//glucose-1-phosphate adenylyltransferase activity;GO:0008879//glucose-1-phosphate thymidylyltransferase activity;GO:0009001//serine O-acetyltransferase activity;GO:0016410…	GO:0000271//polysaccharide biosynthetic process;GO:0005978//glycogen biosynthetic process;GO:0006535//cysteine biosynthetic process from serine;GO:0009058//biosynthetic process;GO:0009103//lipopolysaccharide biosynthetic process;GO:0009225//nucleotide-sugar metabolic process;GO:0009243//O antigen biosynthetic process;GO:0009245//lipid A biosynthetic process;GO:0009252//peptidoglycan biosynthetic …
Bni01G000396	32	21	46	142	1737	3783	1.73	1.47	2.88	9.3	69.5	153.22	2.026666667	77.34	5.254034036	3.84E-07	1.39E-05	EGS1	POO00181.1 Hopanoid-associated sugar epimerase [Trema orientale]	-	-	-	-	GO:0016020//membrane;GO:0019013//viral nucleocapsid	GO:0003723//RNA binding;GO:0003824//catalytic activity;GO:0003854//3-beta-hydroxy-delta5-steroid dehydrogenase activity;GO:0003978//UDP-glucose 4-epimerase activity;GO:0008460//dTDP-glucose 4,6-dehydratase activity;GO:0016616//oxidoreductase activity, acting on the CH-OH group of donors, NAD or NADP as acceptor;GO:0016757//transferase activity, transferring glycosyl groups	GO:0005975//carbohydrate metabolic process;GO:0006012//galactose metabolic process;GO:0006694//steroid biosynthetic process;GO:0008380//RNA splicing;GO:0009243//O antigen biosynthetic process;GO:0019305//dTDP-rhamnose biosynthetic process;GO:0055114//oxidation-reduction process
MSTRG.18966	12995	17577	11814	4771	10824	4728	1144.74	1446.74	1199.8	484.43	732.8	321.4	1263.76	512.8766667	-1.301038666	3.88E-07	1.40E-05	MT2	Metallothionein-like protein type [Parasponia andersonii]	-	-	-	-	-	GO:0046914//transition metal ion binding	GO:0006605//protein targeting;GO:0006970//response to osmotic stress;GO:0007275//multicellular organism development;GO:0009653//anatomical structure morphogenesis;GO:0009746//response to hexose;GO:0009891//positive regulation of biosynthetic process;GO:0010038//response to metal ion;GO:0032535//regulation of cellular component size;GO:0042044//fluid transport;GO:0043067//regulation of programmed …
Bni08G011920	221	57	303	1957	3899	8841	25.93	6.25	40.98	264.63	351.54	800.37	24.38666667	472.18	4.275172456	4.00E-07	1.44E-05	ABP20	XP_022968205.1 auxin-binding protein ABP19a-like [Cucurbita maxima]	-	-	-	-	GO:0005575//cellular_component;GO:0005576//extracellular region;GO:0005618//cell wall;GO:0005623//cell;GO:0030312//external encapsulating structure;GO:0044464//cell part;GO:0048046//apoplast;GO:0071944//cell periphery	GO:0003674//molecular_function;GO:0005488//binding;GO:0030145//manganese ion binding;GO:0043167//ion binding;GO:0043169//cation binding;GO:0045735//nutrient reservoir activity;GO:0046872//metal ion binding;GO:0046914//transition metal ion binding	GO:0007154//cell communication;GO:0007165//signal transduction;GO:0008150//biological_process;GO:0009719//response to endogenous stimulus;GO:0009725//response to hormone;GO:0009733//response to auxin;GO:0009734//auxin-activated signaling pathway;GO:0009755//hormone-mediated signaling pathway;GO:0009987//cellular process;GO:0010033//response to organic substance;GO:0023052//signaling;GO:0032870//c…
Bni09G013093	2959	3380	2878	1575	2313	1376	41.68	44.42	46.78	25.53	25	14.87	44.29333333	21.8	-1.022761438	4.04E-07	1.45E-05	--	XP_030496156.1 uncharacterized protein LOC115712073 isoform X2 [Cannabis sativa]	-	-	-	-	-	-	GO:0006284//base-excision repair
Bni09G013575	1662	1792	1591	764	1336	714	79.53	79.76	87.44	41.96	48.9	26.34	82.24333333	39.06666667	-1.073960574	4.33E-07	1.55E-05	KUA1	PON46537.1 GAMYB transcription factor [Parasponia andersonii]	-	-	-	-	GO:0005575//cellular_component;GO:0005622//intracellular;GO:0005623//cell;GO:0005634//nucleus;GO:0005737//cytoplasm;GO:0005829//cytosol;GO:0043226//organelle;GO:0043227//membrane-bounded organelle;GO:0043229//intracellular organelle;GO:0043231//intracellular membrane-bounded organelle;GO:0044424//intracellular part;GO:0044444//cytoplasmic part;GO:0044464//cell part	GO:0003674//molecular_function;GO:0003676//nucleic acid binding;GO:0003677//DNA binding;GO:0005488//binding;GO:0097159//organic cyclic compound binding;GO:1901363//heterocyclic compound binding	GO:0006139//nucleobase-containing compound metabolic process;GO:0006351//transcription, DNA-templated;GO:0006355//regulation of transcription, DNA-templated;GO:0006725//cellular aromatic compound metabolic process;GO:0006807//nitrogen compound metabolic process;GO:0008150//biological_process;GO:0008152//metabolic process;GO:0009058//biosynthetic process;GO:0009059//macromolecule biosynthetic proc…
Bni12G017196	482	233	331	2015	2851	863	23.72	11.67	19.39	117.84	113.17	33.76	18.26	88.25666667	2.273018494	4.36E-07	1.56E-05	XTH32	POO01754.1 Xyloglucan endotransglucosylase/hydrolase [Trema orientale]	-	-	-	-	GO:0005575//cellular_component;GO:0005576//extracellular region;GO:0005618//cell wall;GO:0005623//cell;GO:0030312//external encapsulating structure;GO:0044464//cell part;GO:0048046//apoplast;GO:0071944//cell periphery	GO:0003674//molecular_function;GO:0003824//catalytic activity;GO:0004553//hydrolase activity, hydrolyzing O-glycosyl compounds;GO:0016740//transferase activity;GO:0016757//transferase activity, transferring glycosyl groups;GO:0016758//transferase activity, transferring hexosyl groups;GO:0016762//xyloglucan:xyloglucosyl transferase activity;GO:0016787//hydrolase activity;GO:0016798//hydrolase acti…	GO:0005975//carbohydrate metabolic process;GO:0005976//polysaccharide metabolic process;GO:0006073//cellular glucan metabolic process;GO:0008150//biological_process;GO:0008152//metabolic process;GO:0009056//catabolic process;GO:0009987//cellular process;GO:0010383//cell wall polysaccharide metabolic process;GO:0010410//hemicellulose metabolic process;GO:0010411//xyloglucan metabolic process;GO:00…
MSTRG.19341	411	371	335	830	840	1550	25.37	21.38	23.87	59.04	39.88	73.87	23.54	57.59666667	1.290871	4.85E-07	1.72E-05	CHLM	PREDICTED: magnesium protoporphyrin IX methyltransferase, chloroplastic-like [Populus euphratica]	Metabolism;Metabolism;Metabolism	Global and overview maps;Global and overview maps;Metabolism of cofactors and vitamins	ko01100//Metabolic pathways;ko01110//Biosynthesis of secondary metabolites;ko00860//Porphyrin and chlorophyll metabolism	K03428;K03428;K03428	-	-	-
Bni08G011675	403	469	330	212	207	190	15.85	17	14.57	9.53	6.86	6.29	15.80666667	7.56	-1.064075023	5.01E-07	1.77E-05	MTM1	XP_010109450.1 mitochondrial carrier protein MTM1 isoform X1 [Morus notabilis]	-	-	-	-	-	-	-
Bni08G012078	89	50	106	219	393	410	5.04	2.65	6.92	14.3	17.11	17.92	4.87	16.44333333	1.755509109	5.02E-07	1.78E-05	LRX1	XP_022754939.1 leucine-rich repeat extensin-like protein 6 [Durio zibethinus]	-	-	-	-	GO:0005575//cellular_component;GO:0005576//extracellular region;GO:0005618//cell wall;GO:0005623//cell;GO:0030312//external encapsulating structure;GO:0044464//cell part;GO:0071944//cell periphery	GO:0005515//protein binding	GO:0007275//multicellular organism development;GO:0008150//biological_process;GO:0009987//cellular process;GO:0016043//cellular component organization;GO:0032501//multicellular organismal process;GO:0032502//developmental process;GO:0045229//external encapsulating structure organization;GO:0048856//anatomical structure development;GO:0071554//cell wall organization or biogenesis;GO:0071555//cell …
Bni05G007256	91	135	107	210	382	292	1.94	2.69	2.63	5.16	6.26	4.81	2.42	5.41	1.160621547	5.18E-07	1.83E-05	MCM6	XP_024020159.1 LOW QUALITY PROTEIN: DNA replication licensing factor MCM6 [Morus notabilis]	Genetic Information Processing	Replication and repair	ko03030//DNA replication	K02542	GO:0000347//THO complex;GO:0005575//cellular_component;GO:0005622//intracellular;GO:0005623//cell;GO:0005634//nucleus;GO:0032991//macromolecular complex;GO:0042555//MCM complex;GO:0043226//organelle;GO:0043227//membrane-bounded organelle;GO:0043229//intracellular organelle;GO:0043231//intracellular membrane-bounded organelle;GO:0044422//organelle part;GO:0044424//intracellular part;GO:0044428//nu…	GO:0000166//nucleotide binding;GO:0003674//molecular_function;GO:0003676//nucleic acid binding;GO:0003677//DNA binding;GO:0003678//DNA helicase activity;GO:0003700//transcription factor activity, sequence-specific DNA binding;GO:0003824//catalytic activity;GO:0004176//ATP-dependent peptidase activity;GO:0004386//helicase activity;GO:0005488//binding;GO:0005524//ATP binding;GO:0008134//transcripti…	GO:0006139//nucleobase-containing compound metabolic process;GO:0006259//DNA metabolic process;GO:0006260//DNA replication;GO:0006261//DNA-dependent DNA replication;GO:0006268//DNA unwinding involved in DNA replication;GO:0006270//DNA replication initiation;GO:0006352//DNA-templated transcription, initiation;GO:0006355//regulation of transcription, DNA-templated;GO:0006508//proteolysis;GO:0006725…
Bni07G010842	155	111	115	226	401	514	7.69	5	6.49	12.7	15.2	19.28	6.393333333	15.72666667	1.298572698	5.25E-07	1.84E-05	--	PON85381.1 ribosome maturation factor [Trema orientale]	-	-	-	-	-	-	-
Bni04G005775	3	7	46	409	2347	2945	0.16	0.36	2.9	25.75	98.53	124.14	1.14	82.80666667	6.182641193	5.38E-07	1.88E-05	At2g42690	XP_010104409.1 phospholipase A1-IIdelta [Morus notabilis]	-	-	-	-	-	GO:0016788//hydrolase activity, acting on ester bonds;GO:0047286//NAD+-diphthamide ADP-ribosyltransferase activity	GO:0006629//lipid metabolic process
Bni03G004395	480	650	509	228	368	190	19.02	24.09	23.25	10.43	11.2	5.82	22.12	9.15	-1.273507737	6.00E-07	2.09E-05	LNK3	PON98736.1 hypothetical protein TorRG33x02_053510 [Trema orientale]	-	-	-	-	-	-	-
Bni07G010721	107	88	97	195	342	248	4.24	3.25	4.46	8.86	10.36	7.39	3.983333333	8.87	1.154957892	6.24E-07	2.16E-05	NPSN11	XP_010110540.1 novel plant SNARE 11 [Morus notabilis]	-	-	-	-	GO:0016020//membrane;GO:0016021//integral component of membrane	GO:0005484//SNAP receptor activity	GO:0006811//ion transport;GO:0006890//retrograde vesicle-mediated transport, Golgi to ER;GO:0007155//cell adhesion;GO:0007165//signal transduction
Bni14G019171	122	72	88	259	384	268	2.97	1.64	2.47	7.27	7.18	5.03	2.36	6.493333333	1.460172412	6.36E-07	2.20E-05	GLR3.6	XP_024025797.1 glutamate receptor 3.6, partial [Morus notabilis]	-	-	-	-	GO:0005575//cellular_component;GO:0005622//intracellular;GO:0005623//cell;GO:0005886//plasma membrane;GO:0016020//membrane;GO:0016021//integral component of membrane;GO:0031224//intrinsic component of membrane;GO:0044425//membrane part;GO:0044464//cell part;GO:0071944//cell periphery	GO:0003674//molecular_function;GO:0004888//transmembrane signaling receptor activity;GO:0004970//ionotropic glutamate receptor activity;GO:0005215//transporter activity;GO:0005216//ion channel activity;GO:0005230//extracellular ligand-gated ion channel activity;GO:0005261//cation channel activity;GO:0005262//calcium channel activity;GO:0008066//glutamate receptor activity;GO:0008324//cation trans…	GO:0001101//response to acid chemical;GO:0002218//activation of innate immune response;GO:0002252//immune effector process;GO:0002253//activation of immune response;GO:0002376//immune system process;GO:0002682//regulation of immune system process;GO:0002684//positive regulation of immune system process;GO:0006810//transport;GO:0006811//ion transport;GO:0006812//cation transport;GO:0006816//calciu…
Bni01G001761	346	277	377	613	1151	890	12.83	8.96	15.25	24.65	30.01	22.12	12.34666667	25.59333333	1.051646462	6.86E-07	2.36E-05	HXK2	PON93883.1 Hexokinase [Trema orientale]	Metabolism;Metabolism;Metabolism;Metabolism;Metabolism;Metabolism;Metabolism;Metabolism	Global and overview maps;Global and overview maps;Global and overview maps;Carbohydrate metabolism;Carbohydrate metabolism;Carbohydrate metabolism;Carbohydrate metabolism;Carbohydrate metabolism	ko01100//Metabolic pathways;ko01110//Biosynthesis of secondary metabolites;ko01200//Carbon metabolism;ko00500//Starch and sucrose metabolism;ko00520//Amino sugar and nucleotide sugar metabolism;ko00010//Glycolysis / Gluconeogenesis;ko00051//Fructose and mannose metabolism;ko00052//Galactose metabolism	K00844;K00844;K00844;K00844;K00844;K00844;K00844;K00844	GO:0005575//cellular_component;GO:0005622//intracellular;GO:0005623//cell;GO:0005737//cytoplasm;GO:0009507//chloroplast;GO:0009532//plastid stroma;GO:0009536//plastid;GO:0009570//chloroplast stroma;GO:0043226//organelle;GO:0043227//membrane-bounded organelle;GO:0043229//intracellular organelle;GO:0043231//intracellular membrane-bounded organelle;GO:0044422//organelle part;GO:0044424//intracellula…	GO:0000166//nucleotide binding;GO:0003674//molecular_function;GO:0003824//catalytic activity;GO:0004396//hexokinase activity;GO:0005488//binding;GO:0005524//ATP binding;GO:0005536//glucose binding;GO:0008144//drug binding;GO:0016301//kinase activity;GO:0016740//transferase activity;GO:0016772//transferase activity, transferring phosphorus-containing groups;GO:0016773//phosphotransferase activity,…	GO:0001678//cellular glucose homeostasis;GO:0005975//carbohydrate metabolic process;GO:0006082//organic acid metabolic process;GO:0006090//pyruvate metabolic process;GO:0006091//generation of precursor metabolites and energy;GO:0006096//glycolytic process;GO:0006139//nucleobase-containing compound metabolic process;GO:0006163//purine nucleotide metabolic process;GO:0006164//purine nucleotide bios…
Bni04G006007	301	269	295	89	160	59	6.49	5.42	7.33	2.21	2.65	0.98	6.413333333	1.946666667	-1.720068525	7.07E-07	2.41E-05	--	XP_015880912.1 myelin transcription factor 1-like protein [Ziziphus jujuba]	-	-	-	-	GO:0005575//cellular_component;GO:0005622//intracellular;GO:0005623//cell;GO:0005634//nucleus;GO:0030479//actin cortical patch;GO:0032040//small-subunit processome;GO:0043226//organelle;GO:0043227//membrane-bounded organelle;GO:0043229//intracellular organelle;GO:0043231//intracellular membrane-bounded organelle;GO:0044424//intracellular part;GO:0044464//cell part	GO:0003674//molecular_function;GO:0003700//transcription factor activity, sequence-specific DNA binding;GO:0005488//binding;GO:0008251//tRNA-specific adenosine deaminase activity;GO:0008270//zinc ion binding;GO:0043167//ion binding;GO:0043169//cation binding;GO:0046872//metal ion binding;GO:0046914//transition metal ion binding	GO:0002100//tRNA wobble adenosine to inosine editing;GO:0006270//DNA replication initiation;GO:0006355//regulation of transcription, DNA-templated;GO:0008150//biological_process;GO:0009889//regulation of biosynthetic process;GO:0010468//regulation of gene expression;GO:0010556//regulation of macromolecule biosynthetic process;GO:0019219//regulation of nucleobase-containing compound metabolic proc…
Bni08G011665	4348	3537	4497	7250	10097	13662	341.86	259.85	407.63	657.04	610.13	828.92	336.4466667	698.6966667	1.05428843	7.18E-07	2.45E-05	CURT1A	XP_024019020.1 protein CURVATURE THYLAKOID 1A, chloroplastic [Morus notabilis]	-	-	-	-	-	-	-
Bni08G011723	490	506	375	715	1194	1809	24.64	23.77	21.74	41.44	46.14	70.19	23.38333333	52.59	1.169307894	7.22E-07	2.45E-05	APF2	PON36480.1 Aspartic peptidase [Parasponia andersonii]	-	-	-	-	GO:0005575//cellular_component;GO:0005576//extracellular region	GO:0003674//molecular_function;GO:0003824//catalytic activity;GO:0004175//endopeptidase activity;GO:0004190//aspartic-type endopeptidase activity;GO:0008233//peptidase activity;GO:0016787//hydrolase activity;GO:0070001//aspartic-type peptidase activity;GO:0070011//peptidase activity, acting on L-amino acid peptides	GO:0006508//proteolysis;GO:0006807//nitrogen compound metabolic process;GO:0008150//biological_process;GO:0008152//metabolic process;GO:0019538//protein metabolic process;GO:0043170//macromolecule metabolic process;GO:0044238//primary metabolic process;GO:0071704//organic substance metabolic process;GO:1901564//organonitrogen compound metabolic process
Bni02G001993	3690	4508	3230	1950	1763	1277	132	150.68	133.21	80.41	48.47	35.25	138.63	54.71	-1.341363035	7.29E-07	2.47E-05	PAO	PON37730.1 Pheophorbide a oxygenase [Trema orientale]	Metabolism;Metabolism	Global and overview maps;Metabolism of cofactors and vitamins	ko01110//Biosynthesis of secondary metabolites;ko00860//Porphyrin and chlorophyll metabolism	K13071;K13071	GO:0005575//cellular_component;GO:0005622//intracellular;GO:0005623//cell;GO:0005737//cytoplasm;GO:0009507//chloroplast;GO:0009526//plastid envelope;GO:0009528//plastid inner membrane;GO:0009534//chloroplast thylakoid;GO:0009535//chloroplast thylakoid membrane;GO:0009536//plastid;GO:0009579//thylakoid;GO:0009706//chloroplast inner membrane;GO:0009941//chloroplast envelope;GO:0016020//membrane;GO:…	GO:0003674//molecular_function;GO:0003824//catalytic activity;GO:0004497//monooxygenase activity;GO:0005488//binding;GO:0010277//chlorophyllide a oxygenase [overall] activity;GO:0016491//oxidoreductase activity;GO:0016701//oxidoreductase activity, acting on single donors with incorporation of molecular oxygen;GO:0016703//oxidoreductase activity, acting on single donors with incorporation of molec…	GO:0000003//reproduction;GO:0002376//immune system process;GO:0003006//developmental process involved in reproduction;GO:0006725//cellular aromatic compound metabolic process;GO:0006778//porphyrin-containing compound metabolic process;GO:0006787//porphyrin-containing compound catabolic process;GO:0006807//nitrogen compound metabolic process;GO:0006950//response to stress;GO:0006952//defense respo…
Bni07G010526	16406	21524	12961	6758	14011	7380	541.54	663.85	493.23	257.12	355.43	187.98	566.2066667	266.8433333	-1.085335768	7.31E-07	2.47E-05	--	XP_024030110.1 B2 protein [Morus notabilis]	-	-	-	-	-	-	-
Bni12G016574	292	216	269	440	782	987	9.03	6.35	10.27	16.18	19.41	24.59	8.55	20.06	1.230325281	7.57E-07	2.54E-05	SCAB3	XP_024019533.1 stomatal closure-related actin-binding protein 3 [Morus notabilis]	-	-	-	-	GO:0005737//cytoplasm;GO:0071986//Ragulator complex	GO:0003779//actin binding	GO:0043066//negative regulation of apoptotic process;GO:0043154//negative regulation of cysteine-type endopeptidase activity involved in apoptotic process
Bni05G006975	222	192	234	100	125	113	9.63	7.78	11.7	5	4.17	3.78	9.703333333	4.316666667	-1.168562742	7.62E-07	2.55E-05	--	EXC11589.1 Putative zinc finger protein CONSTANS-LIKE 11 [Morus notabilis]	-	-	-	-	GO:0001534//radial spoke;GO:0005575//cellular_component;GO:0005622//intracellular;GO:0005623//cell;GO:0005634//nucleus;GO:0016021//integral component of membrane;GO:0032040//small-subunit processome;GO:0043226//organelle;GO:0043227//membrane-bounded organelle;GO:0043229//intracellular organelle;GO:0043231//intracellular membrane-bounded organelle;GO:0044424//intracellular part;GO:0044464//cell pa…	GO:0003674//molecular_function;GO:0003700//transcription factor activity, sequence-specific DNA binding;GO:0005219//ryanodine-sensitive calcium-release channel activity;GO:0005488//binding;GO:0008270//zinc ion binding;GO:0019903//protein phosphatase binding;GO:0043167//ion binding;GO:0043169//cation binding;GO:0046872//metal ion binding;GO:0046914//transition metal ion binding	GO:0006355//regulation of transcription, DNA-templated;GO:0006874//cellular calcium ion homeostasis;GO:0008150//biological_process;GO:0009889//regulation of biosynthetic process;GO:0010468//regulation of gene expression;GO:0010556//regulation of macromolecule biosynthetic process;GO:0019219//regulation of nucleobase-containing compound metabolic process;GO:0019222//regulation of metabolic process…
MSTRG.14735	285	374	321	167	166	157	7.36	9.02	9.55	4.97	3.29	3.12	8.643333333	3.793333333	-1.188121649	7.68E-07	2.57E-05	--	Mutator-like transposase isoform 1 [Theobroma cacao]	-	-	-	-	-	-	-
Bni06G009112	296	186	127	69	83	63	9.59	5.65	4.74	2.57	2.08	1.57	6.66	2.073333333	-1.683570098	7.80E-07	2.60E-05	--	YP_009382381.1 hypothetical protein AEK19_MT1953 [Utricularia reniformis]	-	-	-	-	-	-	-
Bni02G002095	278	174	350	684	2163	1017	12.5	7.31	18.14	35.44	74.73	35.28	12.65	48.48333333	1.938351506	7.87E-07	2.62E-05	At5g22580	PON45761.1 Stress responsive alpha-beta barrel [Parasponia andersonii]	-	-	-	-	-	-	-
Bni05G007348	524	285	407	1070	1482	1122	24.39	12.39	21.84	57.4	53.01	40.3	19.54	50.23666667	1.362310274	7.94E-07	2.63E-05	TIP2-1	XP_030457602.1 aquaporin TIP2-1 [Syzygium oleosum]	-	-	-	-	GO:0000322//storage vacuole;GO:0000325//plant-type vacuole;GO:0000326//protein storage vacuole;GO:0005575//cellular_component;GO:0005618//cell wall;GO:0005622//intracellular;GO:0005623//cell;GO:0005737//cytoplasm;GO:0005773//vacuole;GO:0005774//vacuolar membrane;GO:0005794//Golgi apparatus;GO:0005886//plasma membrane;GO:0005887//integral component of plasma membrane;GO:0005911//cell-cell junction…	GO:0003674//molecular_function;GO:0005215//transporter activity;GO:0005275//amine transmembrane transporter activity;GO:0005372//water transmembrane transporter activity;GO:0005488//binding;GO:0005515//protein binding;GO:0008324//cation transmembrane transporter activity;GO:0008519//ammonium transmembrane transporter activity;GO:0015075//ion transmembrane transporter activity;GO:0015101//organic …	GO:0006810//transport;GO:0006811//ion transport;GO:0006812//cation transport;GO:0006833//water transport;GO:0008150//biological_process;GO:0015695//organic cation transport;GO:0015696//ammonium transport;GO:0015837//amine transport;GO:0015843//methylammonium transport;GO:0019755//one-carbon compound transport;GO:0034220//ion transmembrane transport;GO:0042044//fluid transport;GO:0051179//localiza…
Bni14G018680	421	418	391	560	1374	1447	8.17	7.13	9.56	13.49	22.43	24.05	8.286666667	19.99	1.270414676	8.03E-07	2.65E-05	BAM1	XP_012079496.1 leucine-rich repeat receptor-like serine/threonine-protein kinase BAM1 [Jatropha curcas]	-	-	-	-	-	GO:0004672//protein kinase activity;GO:0005515//protein binding;GO:0005524//ATP binding;GO:0046983//protein dimerization activity	GO:0006468//protein phosphorylation
Bni04G005923	636	391	496	1264	1310	2483	33.79	19.41	30.38	77.41	53.49	101.81	27.86	77.57	1.477303544	8.25E-07	2.72E-05	NIP3-1	XP_024032157.1 probable aquaporin NIP5-1 isoform X1 [Morus notabilis]	-	-	-	-	GO:0016020//membrane	GO:0015267//channel activity	GO:0055085//transmembrane transport
Bni02G003103	116	77	138	234	542	488	3.23	2.07	4.22	7.21	11.65	10.8	3.173333333	9.886666667	1.639485119	8.37E-07	2.75E-05	NCRK	XP_024017104.1 receptor-like serine/threonine-protein kinase NCRK isoform X1 [Morus notabilis]	-	-	-	-	GO:0005575//cellular_component;GO:0005622//intracellular;GO:0005623//cell;GO:0005737//cytoplasm;GO:0005768//endosome;GO:0005770//late endosome;GO:0005886//plasma membrane;GO:0010008//endosome membrane;GO:0012505//endomembrane system;GO:0016020//membrane;GO:0016021//integral component of membrane;GO:0031090//organelle membrane;GO:0031224//intrinsic component of membrane;GO:0031410//cytoplasmic ves…	GO:0000166//nucleotide binding;GO:0003674//molecular_function;GO:0003824//catalytic activity;GO:0004672//protein kinase activity;GO:0004674//protein serine/threonine kinase activity;GO:0004675//transmembrane receptor protein serine/threonine kinase activity;GO:0004888//transmembrane signaling receptor activity;GO:0005488//binding;GO:0005515//protein binding;GO:0005524//ATP binding;GO:0008144//dru…	GO:0006464//cellular protein modification process;GO:0006468//protein phosphorylation;GO:0006793//phosphorus metabolic process;GO:0006796//phosphate-containing compound metabolic process;GO:0006807//nitrogen compound metabolic process;GO:0007154//cell communication;GO:0007165//signal transduction;GO:0007166//cell surface receptor signaling pathway;GO:0007167//enzyme linked receptor protein signal…
Bni06G009364	62	95	63	23	31	28	9.43	13.5	11.05	4.03	3.62	3.29	11.32666667	3.646666667	-1.635073114	8.61E-07	2.81E-05	--	XP_010110918.1 universal stress protein PHOS34 [Morus notabilis]	-	-	-	-	GO:0005575//cellular_component;GO:0005623//cell;GO:0005886//plasma membrane;GO:0016020//membrane;GO:0044464//cell part;GO:0071944//cell periphery	GO:0000166//nucleotide binding;GO:0003674//molecular_function;GO:0005488//binding;GO:0008144//drug binding;GO:0016208//AMP binding;GO:0017076//purine nucleotide binding;GO:0030554//adenyl nucleotide binding;GO:0032553//ribonucleotide binding;GO:0032555//purine ribonucleotide binding;GO:0032559//adenyl ribonucleotide binding;GO:0036094//small molecule binding;GO:0043167//ion binding;GO:0043168//an…	GO:0006950//response to stress;GO:0008150//biological_process;GO:0050896//response to stimulus
Bni01G001788	580	449	393	246	249	227	62.4	45.13	48.74	30.5	20.59	18.85	52.09	23.31333333	-1.159851142	8.72E-07	2.84E-05	--	XP_024020818.1 uncharacterized protein LOC112091417 [Morus notabilis]	-	-	-	-	-	-	-
Bni10G015012	5448	7714	3651	2143	4325	2929	262.14	346.81	202.53	118.85	159.94	108.76	270.4933333	129.1833333	-1.066173086	8.92E-07	2.90E-05	PPH	XP_010093575.1 pheophytinase, chloroplastic [Morus notabilis]	-	-	-	-	GO:0005575//cellular_component;GO:0005622//intracellular;GO:0005623//cell;GO:0005737//cytoplasm;GO:0009507//chloroplast;GO:0009532//plastid stroma;GO:0009534//chloroplast thylakoid;GO:0009535//chloroplast thylakoid membrane;GO:0009536//plastid;GO:0009570//chloroplast stroma;GO:0009579//thylakoid;GO:0016020//membrane;GO:0031976//plastid thylakoid;GO:0031984//organelle subcompartment;GO:0034357//ph…	GO:0003674//molecular_function;GO:0003824//catalytic activity;GO:0016787//hydrolase activity;GO:0016788//hydrolase activity, acting on ester bonds;GO:0047570//3-oxoadipate enol-lactonase activity;GO:0052689//carboxylic ester hydrolase activity;GO:0070205//2-succinyl-6-hydroxy-2,4-cyclohexadiene-1-carboxylate synthase activity;GO:0080124//pheophytinase activity	GO:0006725//cellular aromatic compound metabolic process;GO:0006778//porphyrin-containing compound metabolic process;GO:0006787//porphyrin-containing compound catabolic process;GO:0006807//nitrogen compound metabolic process;GO:0008150//biological_process;GO:0008152//metabolic process;GO:0009056//catabolic process;GO:0009102//biotin biosynthetic process;GO:0009234//menaquinone biosynthetic proces…
Bni11G015999	10	16	28	58	170	260	2.39	3.58	7.72	15.99	31.25	47.99	4.563333333	31.74333333	2.798293686	9.02E-07	2.92E-05	GRXS4	XP_010098332.1 monothiol glutaredoxin-S2 [Morus notabilis]	-	-	-	-	GO:0005575//cellular_component;GO:0005622//intracellular;GO:0005623//cell;GO:0005737//cytoplasm;GO:0044424//intracellular part;GO:0044464//cell part	GO:0003674//molecular_function;GO:0003824//catalytic activity;GO:0005488//binding;GO:0009055//electron carrier activity;GO:0015035//protein disulfide oxidoreductase activity;GO:0015036//disulfide oxidoreductase activity;GO:0016491//oxidoreductase activity;GO:0016667//oxidoreductase activity, acting on a sulfur group of donors;GO:0043167//ion binding;GO:0043169//cation binding;GO:0046872//metal io…	GO:0006091//generation of precursor metabolites and energy;GO:0008150//biological_process;GO:0008152//metabolic process;GO:0009987//cellular process;GO:0019725//cellular homeostasis;GO:0022900//electron transport chain;GO:0042592//homeostatic process;GO:0044237//cellular metabolic process;GO:0045454//cell redox homeostasis;GO:0050789//regulation of biological process;GO:0050794//regulation of cel…
Bni01G001691	257	169	419	773	1405	1574	5.65	3.47	10.63	19.6	23.76	26.73	6.583333333	23.36333333	1.827355971	9.14E-07	2.96E-05	BGAL3	XP_010110010.2 beta-galactosidase 3 isoform X1 [Morus notabilis]	-	-	-	-	GO:0005575//cellular_component;GO:0005576//extracellular region;GO:0005618//cell wall;GO:0005622//intracellular;GO:0005623//cell;GO:0005737//cytoplasm;GO:0005773//vacuole;GO:0009341//beta-galactosidase complex;GO:0009505//plant-type cell wall;GO:0030312//external encapsulating structure;GO:0043226//organelle;GO:0043227//membrane-bounded organelle;GO:0043229//intracellular organelle;GO:0043231//in…	GO:0003674//molecular_function;GO:0003824//catalytic activity;GO:0004553//hydrolase activity, hydrolyzing O-glycosyl compounds;GO:0004565//beta-galactosidase activity;GO:0005488//binding;GO:0015925//galactosidase activity;GO:0016787//hydrolase activity;GO:0016798//hydrolase activity, acting on glycosyl bonds;GO:0030246//carbohydrate binding	GO:0005975//carbohydrate metabolic process;GO:0008150//biological_process;GO:0008152//metabolic process;GO:0044238//primary metabolic process;GO:0071704//organic substance metabolic process
Bni10G014223	581	426	620	1104	1479	1990	28.34	19.42	34.87	62.08	55.45	74.91	27.54333333	64.14666667	1.219671132	9.16E-07	2.96E-05	ASPG1	PON86480.1 Aspartic peptidase [Trema orientale]	-	-	-	-	GO:0005575//cellular_component;GO:0005576//extracellular region;GO:0005622//intracellular;GO:0005623//cell;GO:0005737//cytoplasm;GO:0005783//endoplasmic reticulum;GO:0012505//endomembrane system;GO:0043226//organelle;GO:0043227//membrane-bounded organelle;GO:0043229//intracellular organelle;GO:0043231//intracellular membrane-bounded organelle;GO:0044424//intracellular part;GO:0044444//cytoplasmic…	GO:0003674//molecular_function;GO:0003676//nucleic acid binding;GO:0003677//DNA binding;GO:0003824//catalytic activity;GO:0004175//endopeptidase activity;GO:0004190//aspartic-type endopeptidase activity;GO:0005488//binding;GO:0008233//peptidase activity;GO:0016787//hydrolase activity;GO:0070001//aspartic-type peptidase activity;GO:0070011//peptidase activity, acting on L-amino acid peptides;GO:00…	GO:0001101//response to acid chemical;GO:0002376//immune system process;GO:0006508//proteolysis;GO:0006807//nitrogen compound metabolic process;GO:0006950//response to stress;GO:0006952//defense response;GO:0006955//immune response;GO:0008150//biological_process;GO:0008152//metabolic process;GO:0009056//catabolic process;GO:0009057//macromolecule catabolic process;GO:0009414//response to water de…
Bni09G013425	11	14	13	39	89	72	0.29	0.35	0.4	1.2	1.82	1.48	0.346666667	1.5	2.113341473	9.65E-07	3.09E-05	--	XP_024029439.1 uncharacterized protein LOC21398804 [Morus notabilis]	-	-	-	-	-	-	-
Bni06G009910	1479	1098	1474	2155	4141	4880	116	80.53	133.29	194.85	249.71	295.47	109.94	246.6766667	1.165904872	9.91E-07	3.17E-05	CAP10A	PSS02820.1 Chlorophyll a-b binding protein CP24 10A like [Actinidia chinensis var. chinensis] [Actinidia chinensis]	Metabolism;Metabolism	Global and overview maps;Energy metabolism	ko01100//Metabolic pathways;ko00196//Photosynthesis - antenna proteins	K08917;K08917	GO:0005575//cellular_component;GO:0005622//intracellular;GO:0005623//cell;GO:0005737//cytoplasm;GO:0009507//chloroplast;GO:0009521//photosystem;GO:0009523//photosystem II;GO:0009526//plastid envelope;GO:0009532//plastid stroma;GO:0009534//chloroplast thylakoid;GO:0009535//chloroplast thylakoid membrane;GO:0009536//plastid;GO:0009570//chloroplast stroma;GO:0009579//thylakoid;GO:0009941//chloroplas…	GO:0003674//molecular_function;GO:0005488//binding;GO:0016168//chlorophyll binding;GO:0031409//pigment binding;GO:0043167//ion binding;GO:0043168//anion binding;GO:0046906//tetrapyrrole binding;GO:0048037//cofactor binding;GO:0097159//organic cyclic compound binding;GO:1901363//heterocyclic compound binding	GO:0006091//generation of precursor metabolites and energy;GO:0006464//cellular protein modification process;GO:0006807//nitrogen compound metabolic process;GO:0008150//biological_process;GO:0008152//metabolic process;GO:0009314//response to radiation;GO:0009416//response to light stimulus;GO:0009628//response to abiotic stimulus;GO:0009765//photosynthesis, light harvesting;GO:0009768//photosynth…
Bni06G009707	128	183	131	268	502	350	3	3.94	3.44	7.35	9.08	6.19	3.46	7.54	1.123792486	1.02E-06	3.27E-05	MCM4	XP_010096179.2 DNA replication licensing factor MCM4 [Morus notabilis]	Genetic Information Processing	Replication and repair	ko03030//DNA replication	K02212	GO:0000228//nuclear chromosome;GO:0000347//THO complex;GO:0000785//chromatin;GO:0000790//nuclear chromatin;GO:0005575//cellular_component;GO:0005622//intracellular;GO:0005623//cell;GO:0005634//nucleus;GO:0005654//nucleoplasm;GO:0005656//nuclear pre-replicative complex;GO:0005657//replication fork;GO:0005694//chromosome;GO:0005730//nucleolus;GO:0005737//cytoplasm;GO:0005829//cytosol;GO:0010007//ma…	GO:0000166//nucleotide binding;GO:0003674//molecular_function;GO:0003676//nucleic acid binding;GO:0003677//DNA binding;GO:0003678//DNA helicase activity;GO:0003682//chromatin binding;GO:0003688//DNA replication origin binding;GO:0003690//double-stranded DNA binding;GO:0003697//single-stranded DNA binding;GO:0003824//catalytic activity;GO:0004176//ATP-dependent peptidase activity;GO:0004386//helic…	GO:0000003//reproduction;GO:0000278//mitotic cell cycle;GO:0000724//double-strand break repair via homologous recombination;GO:0000725//recombinational repair;GO:0000727//double-strand break repair via break-induced replication;GO:0006139//nucleobase-containing compound metabolic process;GO:0006259//DNA metabolic process;GO:0006260//DNA replication;GO:0006261//DNA-dependent DNA replication;GO:000…
Bni06G009883	335	368	232	102	160	59	15.62	16.04	12.48	5.51	5.76	2.14	14.71333333	4.47	-1.718777392	1.04E-06	3.31E-05	--	PON55919.1 1,8-cineole synthase [Parasponia andersonii]	-	-	-	-	-	-	-
Bni02G002904	161	148	161	321	410	694	6.98	6	8.06	16.06	13.68	23.22	7.013333333	17.65333333	1.331768418	1.06E-06	3.36E-05	--	XP_010106528.1 uncharacterized protein LOC21407992 [Morus notabilis]	-	-	-	-	GO:0005737//cytoplasm;GO:0005783//endoplasmic reticulum;GO:0005852//eukaryotic translation initiation factor 3 complex	GO:0003674//molecular_function;GO:0003743//translation initiation factor activity	GO:0030436//asexual sporulation
Bni14G018812	0	1	0	15	62	59	0	0.02	0	0.33	0.92	0.88	0.006666667	0.71	6.73470962	1.06E-06	3.37E-05	GmSGT2	RDY02482.1 Soyasapogenol B glucuronide galactosyltransferase, partial [Mucuna pruriens]	-	-	-	-	-	GO:0008194//UDP-glycosyltransferase activity	-
Bni05G007773	12775	9624	20705	39258	55307	61010	547.35	385.28	1022.73	1938.75	1821.16	2017.15	651.7866667	1925.686667	1.562901233	1.09E-06	3.43E-05	PER42	XP_030491674.1 peroxidase 42 [Cannabis sativa]	Metabolism;Metabolism;Metabolism	Global and overview maps;Global and overview maps;Biosynthesis of other secondary metabolites	ko01100//Metabolic pathways;ko01110//Biosynthesis of secondary metabolites;ko00940//Phenylpropanoid biosynthesis	K00430;K00430;K00430	GO:0005575//cellular_component;GO:0005576//extracellular region;GO:0005618//cell wall;GO:0005623//cell;GO:0005911//cell-cell junction;GO:0009505//plant-type cell wall;GO:0009506//plasmodesma;GO:0030054//cell junction;GO:0030312//external encapsulating structure;GO:0044464//cell part;GO:0055044//symplast;GO:0071944//cell periphery	GO:0003674//molecular_function;GO:0003824//catalytic activity;GO:0004601//peroxidase activity;GO:0005488//binding;GO:0016209//antioxidant activity;GO:0016491//oxidoreductase activity;GO:0016684//oxidoreductase activity, acting on peroxide as acceptor;GO:0020037//heme binding;GO:0043167//ion binding;GO:0043169//cation binding;GO:0046872//metal ion binding;GO:0046906//tetrapyrrole binding;GO:004803…	GO:0006950//response to stress;GO:0006979//response to oxidative stress;GO:0008150//biological_process;GO:0008152//metabolic process;GO:0009056//catabolic process;GO:0009636//response to toxic substance;GO:0009664//plant-type cell wall organization;GO:0009987//cellular process;GO:0016043//cellular component organization;GO:0016999//antibiotic metabolic process;GO:0017001//antibiotic catabolic pro…
Bni14G018960	361	294	466	639	2104	1740	12.09	9.2	17.99	24.66	54.15	44.97	13.09333333	41.26	1.655911392	1.10E-06	3.45E-05	At2g25737	KAF3440220.1 hypothetical protein FNV43_RR18503 [Rhamnella rubrinervis]	-	-	-	-	GO:0016021//integral component of membrane	-	-
Bni06G009484	170	143	134	242	503	367	3.84	3.02	3.49	6.3	8.73	6.39	3.45	7.14	1.049327712	1.11E-06	3.48E-05	At4g34220	PON74678.1 Tyrosine-protein kinase [Parasponia andersonii]	-	-	-	-	GO:0005575//cellular_component;GO:0005623//cell;GO:0005634//nucleus;GO:0005886//plasma membrane;GO:0016020//membrane;GO:0016021//integral component of membrane;GO:0031224//intrinsic component of membrane;GO:0044425//membrane part;GO:0044464//cell part;GO:0071944//cell periphery	GO:0000166//nucleotide binding;GO:0003674//molecular_function;GO:0003677//DNA binding;GO:0004672//protein kinase activity;GO:0005488//binding;GO:0005515//protein binding;GO:0005524//ATP binding;GO:0008144//drug binding;GO:0017076//purine nucleotide binding;GO:0030554//adenyl nucleotide binding;GO:0032553//ribonucleotide binding;GO:0032555//purine ribonucleotide binding;GO:0032559//adenyl ribonucl…	GO:0001101//response to acid chemical;GO:0006355//regulation of transcription, DNA-templated;GO:0006464//cellular protein modification process;GO:0006468//protein phosphorylation;GO:0006793//phosphorus metabolic process;GO:0006796//phosphate-containing compound metabolic process;GO:0006807//nitrogen compound metabolic process;GO:0006950//response to stress;GO:0007154//cell communication;GO:000815…
Bni02G003064	9	11	8	16	1754	1743	0.37	0.44	0.34	0.77	56.98	57.16	0.383333333	38.30333333	6.642726682	1.13E-06	3.52E-05	IRE1B	PON98787.1 Serine/threonine protein kinase [Trema orientale]	Genetic Information Processing	Folding, sorting and degradation	ko04141//Protein processing in endoplasmic reticulum	K08852	-	GO:0004672//protein kinase activity;GO:0005524//ATP binding	GO:0006468//protein phosphorylation
Bni12G016466	34	18	33	93	153	411	1.91	0.95	2.14	6.03	6.62	17.85	1.666666667	10.16666667	2.608809243	1.14E-06	3.54E-05	AMC9	XP_010111290.1 metacaspase-9 [Morus notabilis]	-	-	-	-	GO:0005575//cellular_component;GO:0005576//extracellular region;GO:0048046//apoplast	GO:0003674//molecular_function;GO:0003824//catalytic activity;GO:0008233//peptidase activity;GO:0008234//cysteine-type peptidase activity;GO:0016787//hydrolase activity;GO:0022857//transmembrane transporter activity;GO:0070011//peptidase activity, acting on L-amino acid peptides	GO:0006508//proteolysis;GO:0006807//nitrogen compound metabolic process;GO:0008150//biological_process;GO:0008152//metabolic process;GO:0019538//protein metabolic process;GO:0043170//macromolecule metabolic process;GO:0044238//primary metabolic process;GO:0055085//transmembrane transport;GO:0071704//organic substance metabolic process;GO:1901564//organonitrogen compound metabolic process
Bni04G006413	192	193	141	316	422	644	11.41	10.76	9.76	21.76	19.03	29.59	10.64333333	23.46	1.140252961	1.15E-06	3.56E-05	DJC76	XP_024029551.1 chaperone protein dnaJ C76, chloroplastic-like isoform X2 [Morus notabilis]	-	-	-	-	GO:0016020//membrane	GO:0005515//protein binding;GO:0009055//electron carrier activity	GO:0006457//protein folding;GO:0009408//response to heat
Bni04G006256	137	172	107	41	95	63	2.03	2.39	1.83	0.7	1.09	0.73	2.083333333	0.84	-1.310432456	1.16E-06	3.57E-05	FTSH6	XP_010088152.2 ATP-dependent zinc metalloprotease FTSH 6, chloroplastic [Morus notabilis]	-	-	-	-	GO:0000502//proteasome complex;GO:0005575//cellular_component;GO:0005622//intracellular;GO:0005623//cell;GO:0005737//cytoplasm;GO:0009360//DNA polymerase III complex;GO:0009368//endopeptidase Clp complex;GO:0009376//HslUV protease complex;GO:0009379//Holliday junction helicase complex;GO:0009507//chloroplast;GO:0009526//plastid envelope;GO:0009534//chloroplast thylakoid;GO:0009535//chloroplast th…	GO:0000166//nucleotide binding;GO:0003674//molecular_function;GO:0003678//DNA helicase activity;GO:0003824//catalytic activity;GO:0003887//DNA-directed DNA polymerase activity;GO:0004175//endopeptidase activity;GO:0004176//ATP-dependent peptidase activity;GO:0004222//metalloendopeptidase activity;GO:0004252//serine-type endopeptidase activity;GO:0005198//structural molecule activity;GO:0005488//b…	GO:0002949//tRNA threonylcarbamoyladenosine modification;GO:0006091//generation of precursor metabolites and energy;GO:0006260//DNA replication;GO:0006281//DNA repair;GO:0006310//DNA recombination;GO:0006355//regulation of transcription, DNA-templated;GO:0006508//proteolysis;GO:0006807//nitrogen compound metabolic process;GO:0006996//organelle organization;GO:0008150//biological_process;GO:000815…
Bni11G015359	116	107	134	223	424	633	3.12	2.69	4.16	6.92	8.77	13.15	3.323333333	9.613333333	1.532405755	1.18E-06	3.62E-05	CR4	PON64012.1 Mitogen-activated protein kinase kinase kinase [Parasponia andersonii]	-	-	-	-	GO:0005575//cellular_component;GO:0005622//intracellular;GO:0005623//cell;GO:0005737//cytoplasm;GO:0005768//endosome;GO:0005770//late endosome;GO:0005771//multivesicular body;GO:0005886//plasma membrane;GO:0005911//cell-cell junction;GO:0009506//plasmodesma;GO:0009986//cell surface;GO:0010008//endosome membrane;GO:0012505//endomembrane system;GO:0016020//membrane;GO:0016021//integral component of…	GO:0000166//nucleotide binding;GO:0003674//molecular_function;GO:0003824//catalytic activity;GO:0004672//protein kinase activity;GO:0004674//protein serine/threonine kinase activity;GO:0004888//transmembrane signaling receptor activity;GO:0005488//binding;GO:0005515//protein binding;GO:0005524//ATP binding;GO:0008144//drug binding;GO:0016301//kinase activity;GO:0016740//transferase activity;GO:00…	GO:0000003//reproduction;GO:0003006//developmental process involved in reproduction;GO:0006464//cellular protein modification process;GO:0006468//protein phosphorylation;GO:0006793//phosphorus metabolic process;GO:0006796//phosphate-containing compound metabolic process;GO:0006807//nitrogen compound metabolic process;GO:0007154//cell communication;GO:0007165//signal transduction;GO:0007275//multi…
Bni02G002871	26	25	26	67	101	156	0.85	0.76	0.98	2.52	2.53	3.92	0.863333333	2.99	1.792155887	1.31E-06	3.97E-05	UGT76E2	BBH04735.1 UDP-glucosyl transferase 76E2 [Prunus dulcis]	-	-	-	-	-	GO:0008194//UDP-glycosyltransferase activity	-
Bni05G006997	194	124	154	463	602	400	7.01	4.19	6.43	19.29	16.74	11.17	5.876666667	15.73333333	1.420754385	1.31E-06	3.98E-05	DYT1	EXB75245.1 hypothetical protein L484_026027 [Morus notabilis]	-	-	-	-	GO:0005575//cellular_component;GO:0005622//intracellular;GO:0005623//cell;GO:0005634//nucleus;GO:0043226//organelle;GO:0043227//membrane-bounded organelle;GO:0043229//intracellular organelle;GO:0043231//intracellular membrane-bounded organelle;GO:0044424//intracellular part;GO:0044464//cell part	GO:0003674//molecular_function;GO:0003676//nucleic acid binding;GO:0003677//DNA binding;GO:0003700//transcription factor activity, sequence-specific DNA binding;GO:0005488//binding;GO:0005515//protein binding;GO:0043565//sequence-specific DNA binding;GO:0046983//protein dimerization activity;GO:0097159//organic cyclic compound binding;GO:1901363//heterocyclic compound binding	GO:0000003//reproduction;GO:0003006//developmental process involved in reproduction;GO:0006139//nucleobase-containing compound metabolic process;GO:0006351//transcription, DNA-templated;GO:0006355//regulation of transcription, DNA-templated;GO:0006725//cellular aromatic compound metabolic process;GO:0006807//nitrogen compound metabolic process;GO:0007275//multicellular organism development;GO:000…
Bni06G009588	996	2840	1561	4462	6995	6691	11.18	29.78	20.2	57.73	60.33	57.95	20.38666667	58.67	1.524997086	1.34E-06	4.06E-05	AOS3	RDX76984.1 Allene oxide synthase 3, partial [Mucuna pruriens]	Metabolism;Metabolism;Metabolism	Global and overview maps;Global and overview maps;Lipid metabolism	ko01100//Metabolic pathways;ko01110//Biosynthesis of secondary metabolites;ko00592//alpha-Linolenic acid metabolism	K01723;K01723;K01723	GO:0005575//cellular_component;GO:0005622//intracellular;GO:0005623//cell;GO:0005737//cytoplasm;GO:0009507//chloroplast;GO:0009536//plastid;GO:0043226//organelle;GO:0043227//membrane-bounded organelle;GO:0043229//intracellular organelle;GO:0043231//intracellular membrane-bounded organelle;GO:0044424//intracellular part;GO:0044444//cytoplasmic part;GO:0044464//cell part	GO:0003674//molecular_function;GO:0003824//catalytic activity;GO:0004497//monooxygenase activity;GO:0005488//binding;GO:0005506//iron ion binding;GO:0016491//oxidoreductase activity;GO:0016705//oxidoreductase activity, acting on paired donors, with incorporation or reduction of molecular oxygen;GO:0016829//lyase activity;GO:0016835//carbon-oxygen lyase activity;GO:0016836//hydro-lyase activity;GO…	GO:0006082//organic acid metabolic process;GO:0006629//lipid metabolic process;GO:0006631//fatty acid metabolic process;GO:0006633//fatty acid biosynthetic process;GO:0008150//biological_process;GO:0008152//metabolic process;GO:0008610//lipid biosynthetic process;GO:0009058//biosynthetic process;GO:0009987//cellular process;GO:0016053//organic acid biosynthetic process;GO:0019752//carboxylic acid…
Bni04G005754	320	218	259	479	733	1022	7.55	4.81	7.05	13.03	13.3	18.62	6.47	14.98333333	1.211520998	1.38E-06	4.15E-05	TTL4	PON96416.1 N-terminal acetyltransferase A, auxiliary subunit [Trema orientale]	-	-	-	-	GO:0005575//cellular_component;GO:0005623//cell;GO:0005737//cytoplasm;GO:0045203//integral component of cell outer membrane	GO:0003756//protein disulfide isomerase activity;GO:0005215//transporter activity;GO:0005515//protein binding;GO:0015036//disulfide oxidoreductase activity;GO:0042802//identical protein binding;GO:0046983//protein dimerization activity	GO:0003002//regionalization;GO:0006457//protein folding;GO:0006950//response to stress;GO:0006970//response to osmotic stress;GO:0007154//cell communication;GO:0007165//signal transduction;GO:0007275//multicellular organism development;GO:0007389//pattern specification process;GO:0008150//biological_process;GO:0009628//response to abiotic stimulus;GO:0009719//response to endogenous stimulus;GO:00…
Bni04G005239	21	32	34	74	268	144	2.17	3.09	4.06	8.83	21.32	11.5	3.106666667	13.88333333	2.159914636	1.40E-06	4.20E-05	--	KAF3942703.1 hypothetical protein CMV_030664 [Castanea mollissima]	-	-	-	-	-	-	-
Bni06G009450	188	194	219	457	578	478	5.15	4.96	6.91	14.42	12.16	10.1	5.673333333	12.22666667	1.107762602	1.42E-06	4.23E-05	LBD38	XP_010099606.1 LOB domain-containing protein 38 [Morus notabilis]	-	-	-	-	-	-	-
Bni06G008518	541	526	556	750	1565	1741	10.88	9.88	12.88	17.39	24.19	27	11.21333333	22.86	1.027610199	1.46E-06	4.32E-05	KIN14I	XP_024025860.1 kinesin-like protein KIN-14I [Morus notabilis]	-	-	-	-	GO:0005575//cellular_component;GO:0005622//intracellular;GO:0005623//cell;GO:0005856//cytoskeleton;GO:0005871//kinesin complex;GO:0005874//microtubule;GO:0005875//microtubule associated complex;GO:0015630//microtubule cytoskeleton;GO:0032991//macromolecular complex;GO:0043226//organelle;GO:0043228//non-membrane-bounded organelle;GO:0043229//intracellular organelle;GO:0043232//intracellular non-me…	GO:0000166//nucleotide binding;GO:0003674//molecular_function;GO:0003774//motor activity;GO:0003777//microtubule motor activity;GO:0003824//catalytic activity;GO:0005488//binding;GO:0005515//protein binding;GO:0005524//ATP binding;GO:0008017//microtubule binding;GO:0008092//cytoskeletal protein binding;GO:0008144//drug binding;GO:0015631//tubulin binding;GO:0016462//pyrophosphatase activity;GO:00…	GO:0006281//DNA repair;GO:0006928//movement of cell or subcellular component;GO:0007017//microtubule-based process;GO:0007018//microtubule-based movement;GO:0008150//biological_process;GO:0009987//cellular process
Bni02G002191	196	68	186	531	660	1068	8.43	2.73	9.22	26.33	21.82	35.45	6.793333333	27.86666667	2.036348891	1.46E-06	4.32E-05	Os04g0179200	PON65231.1 Short-chain dehydrogenase/reductase [Trema orientale]	-	-	-	-	-	GO:0003824//catalytic activity;GO:0003854//3-beta-hydroxy-delta5-steroid dehydrogenase activity;GO:0004316//3-oxoacyl-[acyl-carrier-protein] reductase (NADPH) activity;GO:0008667//2,3-dihydro-2,3-dihydroxybenzoate dehydrogenase activity;GO:0008678//2-deoxy-D-gluconate 3-dehydrogenase activity;GO:0016491//oxidoreductase activity;GO:0016616//oxidoreductase activity, acting on the CH-OH group of don…	GO:0000272//polysaccharide catabolic process;GO:0006633//fatty acid biosynthetic process;GO:0006694//steroid biosynthetic process;GO:0008152//metabolic process;GO:0015995//chlorophyll biosynthetic process;GO:0055114//oxidation-reduction process
Bni08G012480	93	104	94	149	433	444	2.46	2.57	2.87	4.54	8.82	9.09	2.633333333	7.483333333	1.506790887	1.69E-06	4.95E-05	FAP3	XP_010106740.1 fatty-acid-binding protein 3, chloroplastic [Morus notabilis]	-	-	-	-	GO:0005575//cellular_component;GO:0005622//intracellular;GO:0005623//cell;GO:0005737//cytoplasm;GO:0009507//chloroplast;GO:0009532//plastid stroma;GO:0009536//plastid;GO:0009570//chloroplast stroma;GO:0043226//organelle;GO:0043227//membrane-bounded organelle;GO:0043229//intracellular organelle;GO:0043231//intracellular membrane-bounded organelle;GO:0044422//organelle part;GO:0044424//intracellula…	GO:0003674//molecular_function;GO:0003824//catalytic activity;GO:0005488//binding;GO:0005504//fatty acid binding;GO:0008289//lipid binding;GO:0016853//isomerase activity;GO:0016872//intramolecular lyase activity;GO:0031406//carboxylic acid binding;GO:0033293//monocarboxylic acid binding;GO:0036094//small molecule binding;GO:0043167//ion binding;GO:0043168//anion binding;GO:0043177//organic acid b…	GO:0006082//organic acid metabolic process;GO:0006629//lipid metabolic process;GO:0006631//fatty acid metabolic process;GO:0008150//biological_process;GO:0008152//metabolic process;GO:0009058//biosynthetic process;GO:0009812//flavonoid metabolic process;GO:0009813//flavonoid biosynthetic process;GO:0009987//cellular process;GO:0019752//carboxylic acid metabolic process;GO:0032787//monocarboxylic …
Bni01G000480	1179	1001	852	1850	2414	4649	105.44	81.31	89.9	197.09	175.1	338.87	92.21666667	237.02	1.361909377	1.75E-06	5.12E-05	ACA7	XP_024926583.1 alpha carbonic anhydrase 7-like [Ziziphus jujuba]	Metabolism;Metabolism	Global and overview maps;Energy metabolism	ko01100//Metabolic pathways;ko00910//Nitrogen metabolism	K01674;K01674	GO:0005740//mitochondrial envelope	GO:0004129//cytochrome-c oxidase activity	-
Bni04G006528	66	48	44	14	11	6	10.91	7.42	8.39	2.67	1.4	0.77	8.906666667	1.613333333	-2.464841055	1.84E-06	5.32E-05	--	-	-	-	-	-	-	-	-
Bni08G012650	1446	1535	2031	3029	4588	5913	15.84	15.71	25.65	38.25	38.63	49.99	19.06666667	42.29	1.149263914	1.87E-06	5.39E-05	At5g13980	XP_024023141.1 probable alpha-mannosidase At5g13980 isoform X2 [Morus notabilis]	Metabolism	Glycan biosynthesis and metabolism	ko00511//Other glycan degradation	K01191	GO:0000323//lytic vacuole;GO:0005575//cellular_component;GO:0005622//intracellular;GO:0005623//cell;GO:0005737//cytoplasm;GO:0005764//lysosome;GO:0005773//vacuole;GO:0043226//organelle;GO:0043227//membrane-bounded organelle;GO:0043229//intracellular organelle;GO:0043231//intracellular membrane-bounded organelle;GO:0044424//intracellular part;GO:0044444//cytoplasmic part;GO:0044464//cell part	GO:0003674//molecular_function;GO:0003824//catalytic activity;GO:0004553//hydrolase activity, hydrolyzing O-glycosyl compounds;GO:0004559//alpha-mannosidase activity;GO:0005488//binding;GO:0015923//mannosidase activity;GO:0016787//hydrolase activity;GO:0016798//hydrolase activity, acting on glycosyl bonds;GO:0030246//carbohydrate binding;GO:0043167//ion binding;GO:0043169//cation binding;GO:00468…	GO:0005975//carbohydrate metabolic process;GO:0005996//monosaccharide metabolic process;GO:0006013//mannose metabolic process;GO:0008150//biological_process;GO:0008152//metabolic process;GO:0019318//hexose metabolic process;GO:0044238//primary metabolic process;GO:0044281//small molecule metabolic process;GO:0071704//organic substance metabolic process
Bni09G012956	344	317	307	434	1019	1007	15.52	13.36	15.97	22.57	35.34	35.06	14.95	30.99	1.051657271	1.88E-06	5.40E-05	MAP70.1	PON81810.1 Microtubule-associated protein [Trema orientale]	-	-	-	-	-	GO:0005524//ATP binding;GO:0008017//microtubule binding	GO:0007010//cytoskeleton organization;GO:0007059//chromosome segregation;GO:0030261//chromosome condensation
Bni05G007055	1524	878	442	299	360	227	38.98	20.98	13.02	8.8	7.09	4.49	24.32666667	6.793333333	-1.840347099	1.90E-06	5.45E-05	DUR3	POO01000.1 Urea active transporter [Trema orientale]	-	-	-	-	GO:0005575//cellular_component;GO:0005622//intracellular;GO:0005623//cell;GO:0005737//cytoplasm;GO:0005783//endoplasmic reticulum;GO:0005886//plasma membrane;GO:0005887//integral component of plasma membrane;GO:0012505//endomembrane system;GO:0016020//membrane;GO:0016021//integral component of membrane;GO:0031224//intrinsic component of membrane;GO:0031226//intrinsic component of plasma membrane;…	GO:0003674//molecular_function;GO:0005215//transporter activity;GO:0005298//proline:sodium symporter activity;GO:0008324//cation transmembrane transporter activity;GO:0008519//ammonium transmembrane transporter activity;GO:0015075//ion transmembrane transporter activity;GO:0015101//organic cation transmembrane transporter activity;GO:0015203//polyamine transmembrane transporter activity;GO:001520…	GO:0006807//nitrogen compound metabolic process;GO:0006810//transport;GO:0006811//ion transport;GO:0006812//cation transport;GO:0006950//response to stress;GO:0006995//cellular response to nitrogen starvation;GO:0007154//cell communication;GO:0008150//biological_process;GO:0008152//metabolic process;GO:0009056//catabolic process;GO:0009267//cellular response to starvation;GO:0009605//response to …
Bni01G000394	40	24	53	98	241	284	2.18	0.83	2.75	4.62	9.8	10.11	1.92	8.176666667	2.090406517	1.97E-06	5.63E-05	At5g64700	PON44955.1 Plant-drug/metabolite exporter [Parasponia andersonii]	-	-	-	-	GO:0016020//membrane;GO:0016021//integral component of membrane	-	-
Bni04G006025	72	82	77	126	335	403	3.01	3.2	3.71	6.07	10.77	13.01	3.306666667	9.95	1.589318906	1.99E-06	5.67E-05	PVA42	XP_030483956.1 vesicle-associated protein 4-2-like isoform X1 [Cannabis sativa]	-	-	-	-	GO:0000781//chromosome, telomeric region;GO:0005575//cellular_component;GO:0005622//intracellular;GO:0005623//cell;GO:0005634//nucleus;GO:0005635//nuclear envelope;GO:0005694//chromosome;GO:0005737//cytoplasm;GO:0005783//endoplasmic reticulum;GO:0005789//endoplasmic reticulum membrane;GO:0005886//plasma membrane;GO:0005911//cell-cell junction;GO:0005923//bicellular tight junction;GO:0005933//cell…	GO:0003674//molecular_function;GO:0005488//binding;GO:0005515//protein binding;GO:0005543//phospholipid binding;GO:0008289//lipid binding;GO:0019904//protein domain specific binding;GO:0033149//FFAT motif binding;GO:0035091//phosphatidylinositol binding;GO:0042802//identical protein binding;GO:0043167//ion binding;GO:0043168//anion binding;GO:0046982//protein heterodimerization activity;GO:004698…	GO:0006325//chromatin organization;GO:0006342//chromatin silencing;GO:0006348//chromatin silencing at telomere;GO:0006355//regulation of transcription, DNA-templated;GO:0006629//lipid metabolic process;GO:0006644//phospholipid metabolic process;GO:0006793//phosphorus metabolic process;GO:0006796//phosphate-containing compound metabolic process;GO:0006996//organelle organization;GO:0007029//endopl…
Bni06G009628	16	13	6	46	90	60	4.11	3.12	1.78	13.61	17.75	11.88	3.003333333	14.41333333	2.262767512	2.00E-06	5.68E-05	--	KAE8008514.1 hypothetical protein FH972_005018 [Carpinus fangiana]	-	-	-	-	-	-	-
Bni01G001302	70	66	59	119	218	171	6.39	5.63	6.21	12.52	15.29	12.04	6.076666667	13.28333333	1.128265163	2.11E-06	5.96E-05	--	PON56366.1 Late embryogenesis abundant protein [Parasponia andersonii]	-	-	-	-	GO:0005737//cytoplasm	GO:0005085//guanyl-nucleotide exchange factor activity	-
Bni05G007796	41	43	37	72	221	272	7.59	7.44	7.9	15.37	31.46	38.88	7.643333333	28.57	1.902227182	2.13E-06	6.00E-05	--	XP_010101450.1 uncharacterized protein LOC21396065 [Morus notabilis]	-	-	-	-	-	-	-
Bni06G008587	28	40	55	106	187	247	2.02	2.69	4.57	8.81	10.36	13.74	3.093333333	10.97	1.826329316	2.16E-06	6.06E-05	--	XP_010090296.1 protodermal factor 1 [Morus notabilis]	-	-	-	-	-	-	-
Bni09G013240	16	12	12	38	77	96	0.49	0.34	0.42	1.33	1.8	2.25	0.416666667	1.793333333	2.105678078	2.16E-06	6.06E-05	GLCAT14A	XP_010087097.1 beta-glucuronosyltransferase GlcAT14A [Morus notabilis]	-	-	-	-	GO:0016020//membrane	GO:0016757//transferase activity, transferring glycosyl groups	-
Bni04G006324	556	413	546	1166	1271	1388	3.01	2.09	3.41	7.27	5.29	5.8	2.836666667	6.12	1.109335022	2.23E-06	6.24E-05	ABCB15	GAY46367.1 hypothetical protein CUMW_096510 [Citrus unshiu]	Environmental Information Processing	Membrane transport	ko02010//ABC transporters	K05658	GO:0005575//cellular_component;GO:0005737//cytoplasm;GO:0005887//integral component of plasma membrane;GO:0009288//bacterial-type flagellum;GO:0009380//excinuclease repair complex;GO:0009898//cytoplasmic side of plasma membrane;GO:0016021//integral component of membrane;GO:0043190//ATP-binding cassette (ABC) transporter complex;GO:0055051//ATP-binding cassette (ABC) transporter complex, integrate…	GO:0003674//molecular_function;GO:0003924//GTPase activity;GO:0004140//dephospho-CoA kinase activity;GO:0005260//channel-conductance-controlling ATPase activity;GO:0005319//lipid transporter activity;GO:0005524//ATP binding;GO:0005525//GTP binding;GO:0008565//protein transporter activity;GO:0009381//excinuclease ABC activity;GO:0015220//choline transmembrane transporter activity;GO:0015221//lipop…	GO:0000910//cytokinesis;GO:0001539//cilium or flagellum-dependent cell motility;GO:0006289//nucleotide-excision repair;GO:0006810//transport;GO:0006817//phosphate ion transport;GO:0006824//cobalt ion transport;GO:0006855//drug transmembrane transport;GO:0006869//lipid transport;GO:0007186//G-protein coupled receptor signaling pathway;GO:0007601//visual perception;GO:0008150//biological_process;GO…
Bni05G007978	325	152	288	673	972	920	5.39	2.36	5.51	12.87	12.4	11.78	4.42	12.35	1.482392767	2.30E-06	6.41E-05	At5g45670	RXH86349.1 hypothetical protein DVH24_017402 [Malus domestica]	-	-	-	-	GO:0005575//cellular_component;GO:0005576//extracellular region;GO:0005618//cell wall;GO:0005622//intracellular;GO:0005623//cell;GO:0005737//cytoplasm;GO:0009507//chloroplast;GO:0009534//chloroplast thylakoid;GO:0009536//plastid;GO:0009579//thylakoid;GO:0030312//external encapsulating structure;GO:0031976//plastid thylakoid;GO:0031984//organelle subcompartment;GO:0043226//organelle;GO:0043227//me…	GO:0003674//molecular_function;GO:0003824//catalytic activity;GO:0005515//protein binding;GO:0016787//hydrolase activity;GO:0016788//hydrolase activity, acting on ester bonds	GO:0006629//lipid metabolic process;GO:0008150//biological_process;GO:0008152//metabolic process;GO:0009056//catabolic process;GO:0016042//lipid catabolic process;GO:0044238//primary metabolic process;GO:0071704//organic substance metabolic process;GO:1901575//organic substance catabolic process
Bni03G004499	36	30	35	100	116	253	0.99	0.7	1	3.11	2.22	4.85	0.896666667	3.393333333	1.920059484	2.43E-06	6.72E-05	IMK3	PON83266.1 Tyrosine-protein kinase [Trema orientale]	-	-	-	-	GO:0005575//cellular_component;GO:0005618//cell wall;GO:0005623//cell;GO:0005886//plasma membrane;GO:0005911//cell-cell junction;GO:0009505//plant-type cell wall;GO:0009506//plasmodesma;GO:0016010//dystrophin-associated glycoprotein complex;GO:0016020//membrane;GO:0016021//integral component of membrane;GO:0030054//cell junction;GO:0030312//external encapsulating structure;GO:0031224//intrinsic c…	GO:0000166//nucleotide binding;GO:0003674//molecular_function;GO:0003824//catalytic activity;GO:0004672//protein kinase activity;GO:0005488//binding;GO:0005515//protein binding;GO:0005524//ATP binding;GO:0008144//drug binding;GO:0016301//kinase activity;GO:0016709//oxidoreductase activity, acting on paired donors, with incorporation or reduction of molecular oxygen, NAD(P)H as one donor, and inco…	GO:0006464//cellular protein modification process;GO:0006468//protein phosphorylation;GO:0006744//ubiquinone biosynthetic process;GO:0006793//phosphorus metabolic process;GO:0006796//phosphate-containing compound metabolic process;GO:0006807//nitrogen compound metabolic process;GO:0008150//biological_process;GO:0008152//metabolic process;GO:0009987//cellular process;GO:0016310//phosphorylation;GO…
Bni01G000524	885	749	982	1472	2511	3819	65.67	51.93	84.01	125.9	143.5	218.99	67.20333333	162.7966667	1.276466461	2.54E-06	7.01E-05	PAP8	XP_010102845.1 probable plastid-lipid-associated protein 8, chloroplastic [Morus notabilis]	-	-	-	-	-	-	-
Bni06G009629	80	86	86	142	332	245	6.7	6.73	8.31	13.72	21.38	15.84	7.246666667	16.98	1.228447019	2.58E-06	7.10E-05	USPL1	XP_010096194.1 BURP domain-containing protein BNM2C [Morus notabilis]	-	-	-	-	-	-	-
Bni04G005264	153	90	133	562	776	309	5.37	2.95	5.38	22.72	20.92	8.36	4.566666667	17.33333333	1.92433573	2.60E-06	7.12E-05	At2g32990	PON84499.1 Glycoside hydrolase [Trema orientale]	-	-	-	-	GO:0005575//cellular_component;GO:0005576//extracellular region	GO:0003674//molecular_function;GO:0003824//catalytic activity;GO:0004553//hydrolase activity, hydrolyzing O-glycosyl compounds;GO:0008810//cellulase activity;GO:0016787//hydrolase activity;GO:0016798//hydrolase activity, acting on glycosyl bonds	GO:0000272//polysaccharide catabolic process;GO:0005975//carbohydrate metabolic process;GO:0005976//polysaccharide metabolic process;GO:0006073//cellular glucan metabolic process;GO:0008150//biological_process;GO:0008152//metabolic process;GO:0009056//catabolic process;GO:0009057//macromolecule catabolic process;GO:0009251//glucan catabolic process;GO:0009987//cellular process;GO:0016043//cellula…
Bni11G015225	266	239	245	547	559	1014	14.33	11.34	15.14	32.04	21.81	40.55	13.60333333	31.46666667	1.209864149	2.62E-06	7.16E-05	SCPL34	POO03566.1 Serine carboxypeptidase-like [Trema orientale]	-	-	-	-	GO:0005575//cellular_component;GO:0005576//extracellular region;GO:0005618//cell wall;GO:0005622//intracellular;GO:0005623//cell;GO:0005737//cytoplasm;GO:0005773//vacuole;GO:0009505//plant-type cell wall;GO:0030312//external encapsulating structure;GO:0043226//organelle;GO:0043227//membrane-bounded organelle;GO:0043229//intracellular organelle;GO:0043231//intracellular membrane-bounded organelle;…	GO:0003674//molecular_function;GO:0003824//catalytic activity;GO:0004180//carboxypeptidase activity;GO:0004185//serine-type carboxypeptidase activity;GO:0008233//peptidase activity;GO:0008236//serine-type peptidase activity;GO:0008238//exopeptidase activity;GO:0016787//hydrolase activity;GO:0017171//serine hydrolase activity;GO:0070008//serine-type exopeptidase activity;GO:0070011//peptidase acti…	GO:0006508//proteolysis;GO:0006807//nitrogen compound metabolic process;GO:0008150//biological_process;GO:0008152//metabolic process;GO:0009056//catabolic process;GO:0009057//macromolecule catabolic process;GO:0009987//cellular process;GO:0019538//protein metabolic process;GO:0030163//protein catabolic process;GO:0043170//macromolecule metabolic process;GO:0044237//cellular metabolic process;GO:0…
Bni03G004750	30	16	29	78	111	179	3.4	1.53	3.57	9.14	8.79	14.08	2.833333333	10.67	1.912987931	2.62E-06	7.16E-05	DAPB3	PON57818.1 Dihydrodipicolinate reductase [Trema orientale]	-	-	-	-	GO:0005575//cellular_component;GO:0005622//intracellular;GO:0005623//cell;GO:0005737//cytoplasm;GO:0009507//chloroplast;GO:0009532//plastid stroma;GO:0009536//plastid;GO:0009570//chloroplast stroma;GO:0043226//organelle;GO:0043227//membrane-bounded organelle;GO:0043229//intracellular organelle;GO:0043231//intracellular membrane-bounded organelle;GO:0044422//organelle part;GO:0044424//intracellula…	GO:0003674//molecular_function;GO:0003824//catalytic activity;GO:0008839//4-hydroxy-tetrahydrodipicolinate reductase;GO:0016491//oxidoreductase activity;GO:0016627//oxidoreductase activity, acting on the CH-CH group of donors;GO:0016628//oxidoreductase activity, acting on the CH-CH group of donors, NAD or NADP as acceptor	GO:0006082//organic acid metabolic process;GO:0006091//generation of precursor metabolites and energy;GO:0006520//cellular amino acid metabolic process;GO:0006553//lysine metabolic process;GO:0006807//nitrogen compound metabolic process;GO:0008150//biological_process;GO:0008152//metabolic process;GO:0008652//cellular amino acid biosynthetic process;GO:0009058//biosynthetic process;GO:0009066//asp…
Bni08G012549	222	342	212	424	1217	745	9.72	13.99	10.7	21.4	40.95	25.17	11.47	29.17333333	1.346784846	2.63E-06	7.16E-05	At1g78860	XP_024029154.1 epidermis-specific secreted glycoprotein EP1 [Morus notabilis]	-	-	-	-	-	-	GO:0048544//recognition of pollen
MSTRG.2233	62	73	40	17	19	22	8.18	9	6.09	2.59	1.93	2.24	7.756666667	2.253333333	-1.783376059	2.65E-06	7.22E-05	--	-	-	-	-	-	-	-	-
Bni12G017119	375	144	393	856	1570	1511	8.52	3.06	10.28	22.45	27.44	26.51	7.286666667	25.46666667	1.805279237	2.67E-06	7.25E-05	CSLA9	PON56106.1 Nucleotide-diphospho-sugar transferase [Parasponia andersonii]	-	-	-	-	GO:0000139//Golgi membrane;GO:0005575//cellular_component;GO:0005622//intracellular;GO:0005623//cell;GO:0005737//cytoplasm;GO:0005794//Golgi apparatus;GO:0012505//endomembrane system;GO:0016020//membrane;GO:0016021//integral component of membrane;GO:0031090//organelle membrane;GO:0031224//intrinsic component of membrane;GO:0031984//organelle subcompartment;GO:0043226//organelle;GO:0043227//membra…	GO:0000030//mannosyltransferase activity;GO:0003674//molecular_function;GO:0003824//catalytic activity;GO:0008375//acetylglucosaminyltransferase activity;GO:0016740//transferase activity;GO:0016757//transferase activity, transferring glycosyl groups;GO:0016758//transferase activity, transferring hexosyl groups;GO:0019187//beta-1,4-mannosyltransferase activity;GO:0047259//glucomannan 4-beta-mannos…	GO:0008150//biological_process;GO:0008152//metabolic process;GO:0009292//genetic transfer;GO:0009294//DNA mediated transformation;GO:0009605//response to external stimulus;GO:0009607//response to biotic stimulus;GO:0009617//response to bacterium;GO:0009877//nodulation;GO:0009987//cellular process;GO:0016043//cellular component organization;GO:0042710//biofilm formation;GO:0043207//response to ext…
MSTRG.2101	69	87	97	26	19	34	1.13	1.34	1.83	0.49	0.24	0.43	1.433333333	0.386666667	-1.890211854	2.76E-06	7.48E-05	TAR1-A	protein TAR1-like [Populus alba]	-	-	-	-	-	-	-
Bni03G004361	2082	1944	1857	5275	5030	4293	120.97	105.54	124.39	353.23	224.61	192.42	116.9666667	256.7533333	1.13428556	2.81E-06	7.58E-05	ANN4	PON98810.1 Annexin [Trema orientale]	-	-	-	-	GO:0005575//cellular_component;GO:0005737//cytoplasm;GO:0005911//cell-cell junction;GO:0009506//plasmodesma;GO:0030054//cell junction;GO:0055044//symplast	GO:0003674//molecular_function;GO:0003676//nucleic acid binding;GO:0003723//RNA binding;GO:0003729//mRNA binding;GO:0005488//binding;GO:0005509//calcium ion binding;GO:0005543//phospholipid binding;GO:0005544//calcium-dependent phospholipid binding;GO:0008289//lipid binding;GO:0043167//ion binding;GO:0043168//anion binding;GO:0043169//cation binding;GO:0046872//metal ion binding;GO:0097159//organ…	GO:0001101//response to acid chemical;GO:0006406//mRNA export from nucleus;GO:0006950//response to stress;GO:0006970//response to osmotic stress;GO:0008150//biological_process;GO:0009266//response to temperature stimulus;GO:0009408//response to heat;GO:0009409//response to cold;GO:0009414//response to water deprivation;GO:0009415//response to water;GO:0009628//response to abiotic stimulus;GO:0009…
Bni13G018036	79	59	59	152	216	172	15.03	9.71	12.29	30.61	30.07	24.81	12.34333333	28.49666667	1.207061124	2.96E-06	7.97E-05	KRP1	XP_010091459.1 calcium-binding protein PBP1 [Morus notabilis]	-	-	-	-	-	GO:0005509//calcium ion binding;GO:0005515//protein binding	-
Bni03G004333	505	419	517	1222	1084	1582	12.27	9.51	14.48	34.21	20.23	29.65	12.08666667	28.03	1.21355532	3.09E-06	8.23E-05	guaA	XP_010092457.1 uncharacterized protein LOC21402163 [Morus notabilis]	Genetic Information Processing	Replication and repair	ko03410//Base excision repair	K01246	-	GO:0000166//nucleotide binding;GO:0003674//molecular_function;GO:0003824//catalytic activity;GO:0003905//alkylbase DNA N-glycosylase activity;GO:0003922//GMP synthase (glutamine-hydrolyzing) activity;GO:0005488//binding;GO:0005524//ATP binding;GO:0008144//drug binding;GO:0008725//DNA-3-methyladenine glycosylase activity;GO:0016462//pyrophosphatase activity;GO:0016787//hydrolase activity;GO:001679…	GO:0006082//organic acid metabolic process;GO:0006139//nucleobase-containing compound metabolic process;GO:0006163//purine nucleotide metabolic process;GO:0006164//purine nucleotide biosynthetic process;GO:0006177//GMP biosynthetic process;GO:0006259//DNA metabolic process;GO:0006281//DNA repair;GO:0006284//base-excision repair;GO:0006520//cellular amino acid metabolic process;GO:0006541//glutami…
Bni04G005429	56	41	97	216	1258	1485	4.35	2.98	8.69	19.35	75.14	89.06	5.34	61.18333333	3.518227062	3.13E-06	8.31E-05	FLA7	XP_010112822.1 fasciclin-like arabinogalactan protein 7 [Morus notabilis]	-	-	-	-	GO:0005575//cellular_component;GO:0005576//extracellular region;GO:0005623//cell;GO:0005886//plasma membrane;GO:0016020//membrane;GO:0031224//intrinsic component of membrane;GO:0031225//anchored component of membrane;GO:0031226//intrinsic component of plasma membrane;GO:0042600//chorion;GO:0044425//membrane part;GO:0044459//plasma membrane part;GO:0044464//cell part;GO:0046658//anchored component…	GO:0005213//structural constituent of chorion;GO:0050840//extracellular matrix binding	GO:0007304//chorion-containing eggshell formation
Bni06G009242	525	401	420	735	1026	1396	18.42	12.92	16.98	28.9	31.53	42.43	16.10666667	34.28666667	1.089989699	3.15E-06	8.35E-05	2-Aug	PON84492.1 HAUS augmin-like complex subunit [Trema orientale]	-	-	-	-	GO:0005575//cellular_component;GO:0005622//intracellular;GO:0005623//cell;GO:0005856//cytoskeleton;GO:0005874//microtubule;GO:0015630//microtubule cytoskeleton;GO:0043226//organelle;GO:0043228//non-membrane-bounded organelle;GO:0043229//intracellular organelle;GO:0043232//intracellular non-membrane-bounded organelle;GO:0044422//organelle part;GO:0044424//intracellular part;GO:0044430//cytoskeleta…	-	GO:0000226//microtubule cytoskeleton organization;GO:0000278//mitotic cell cycle;GO:0000281//mitotic cytokinesis;GO:0000910//cytokinesis;GO:0000911//cytokinesis by cell plate formation;GO:0006996//organelle organization;GO:0007010//cytoskeleton organization;GO:0007017//microtubule-based process;GO:0007020//microtubule nucleation;GO:0007049//cell cycle;GO:0007051//spindle organization;GO:0008150//…
Bni13G017620	0	1	4	19	60	50	0	0.02	0.16	0.88	1.88	1.55	0.06	1.436666667	4.581619058	3.17E-06	8.38E-05	MDL1	KAF3452835.1 hypothetical protein FNV43_RR03268 [Rhamnella rubrinervis]	Metabolism;Metabolism;Metabolism	Global and overview maps;Global and overview maps;Metabolism of other amino acids	ko01100//Metabolic pathways;ko01110//Biosynthesis of secondary metabolites;ko00460//Cyanoamino acid metabolism	K08248;K08248;K08248	-	GO:0008812//choline dehydrogenase activity;GO:0016491//oxidoreductase activity;GO:0016614//oxidoreductase activity, acting on CH-OH group of donors;GO:0045550//geranylgeranyl reductase activity;GO:0050660//flavin adenine dinucleotide binding	GO:0015995//chlorophyll biosynthetic process;GO:0019285//glycine betaine biosynthetic process from choline;GO:0030494//bacteriochlorophyll biosynthetic process;GO:0055114//oxidation-reduction process
MSTRG.10373	67	93	399	2243	4361	7163	9.07	11.76	62.24	349.86	453.56	748.17	27.69	517.1966667	4.223276018	3.25E-06	8.58E-05	--	Proteinase inhibitor I12, Bowman-Birk [Trema orientale]	-	-	-	-	-	-	-
Bni10G014274	744	963	504	263	601	404	40.89	49.07	31.65	17.12	24.84	16.39	40.53666667	19.45	-1.059457306	3.34E-06	8.73E-05	SARD1	POO01880.1 Calmodulin binding protein [Trema orientale]	-	-	-	-	GO:0005575//cellular_component;GO:0005622//intracellular;GO:0005623//cell;GO:0005634//nucleus;GO:0043226//organelle;GO:0043227//membrane-bounded organelle;GO:0043229//intracellular organelle;GO:0043231//intracellular membrane-bounded organelle;GO:0044424//intracellular part;GO:0044464//cell part	GO:0003674//molecular_function;GO:0003676//nucleic acid binding;GO:0003677//DNA binding;GO:0003700//transcription factor activity, sequence-specific DNA binding;GO:0005488//binding;GO:0005516//calmodulin binding;GO:0043565//sequence-specific DNA binding;GO:0097159//organic cyclic compound binding;GO:1901363//heterocyclic compound binding	GO:0002229//defense response to oomycetes;GO:0002237//response to molecule of bacterial origin;GO:0002239//response to oomycetes;GO:0002376//immune system process;GO:0002682//regulation of immune system process;GO:0002831//regulation of response to biotic stimulus;GO:0002833//positive regulation of response to biotic stimulus;GO:0006139//nucleobase-containing compound metabolic process;GO:0006351…
Bni12G016717	28	38	50	102	157	160	1.35	1.71	2.78	5.67	5.82	5.95	1.946666667	5.813333333	1.578359766	3.42E-06	8.92E-05	UUAT1	XP_024017288.1 UDP-URONIC ACID TRANSPORTER 1 [Morus notabilis]	-	-	-	-	GO:0016020//membrane;GO:0016021//integral component of membrane	-	GO:0055085//transmembrane transport
Bni12G016298	771	535	666	1492	1505	2738	39.82	25.82	39.66	88.82	59.74	109.12	35.1	85.89333333	1.291075129	3.58E-06	9.28E-05	PNSB2	PON86861.1 Glucoamylase [Trema orientale]	-	-	-	-	-	-	-
Bni11G015562	48	46	61	95	313	251	0.81	0.73	1.2	1.86	4.08	3.38	0.913333333	3.106666667	1.766154062	3.64E-06	9.43E-05	chtf18	XP_024029662.1 chromosome transmission fidelity protein 18 homolog [Morus notabilis]	-	-	-	-	GO:0000228//nuclear chromosome;GO:0000785//chromatin;GO:0000790//nuclear chromatin;GO:0005575//cellular_component;GO:0005622//intracellular;GO:0005623//cell;GO:0005634//nucleus;GO:0005654//nucleoplasm;GO:0005657//replication fork;GO:0005663//DNA replication factor C complex;GO:0005694//chromosome;GO:0005737//cytoplasm;GO:0005739//mitochondrion;GO:0005829//cytosol;GO:0009360//DNA polymerase III co…	GO:0000166//nucleotide binding;GO:0003674//molecular_function;GO:0003676//nucleic acid binding;GO:0003677//DNA binding;GO:0003689//DNA clamp loader activity;GO:0003824//catalytic activity;GO:0003887//DNA-directed DNA polymerase activity;GO:0003924//GTPase activity;GO:0004222//metalloendopeptidase activity;GO:0004252//serine-type endopeptidase activity;GO:0005488//binding;GO:0005524//ATP binding;G…	GO:0000003//reproduction;GO:0000070//mitotic sister chromatid segregation;GO:0000278//mitotic cell cycle;GO:0000280//nuclear division;GO:0000724//double-strand break repair via homologous recombination;GO:0000725//recombinational repair;GO:0000819//sister chromatid segregation;GO:0006139//nucleobase-containing compound metabolic process;GO:0006259//DNA metabolic process;GO:0006260//DNA replicatio…
Bni01G000870	139	143	124	41	61	97	17.38	16.71	17.88	5.91	5.86	9.36	17.32333333	7.043333333	-1.298386292	3.83E-06	9.83E-05	--	XP_022719989.1 protein PHOTOSYSTEM I ASSEMBLY 2, chloroplastic [Durio zibethinus]	-	-	-	-	-	GO:0005515//protein binding;GO:0008998//ribonucleoside-triphosphate reductase activity;GO:0016491//oxidoreductase activity;GO:0031072//heat shock protein binding;GO:0051082//unfolded protein binding	GO:0006260//DNA replication;GO:0006457//protein folding;GO:0009408//response to heat;GO:0055114//oxidation-reduction process
Bni03G004800	249	221	342	434	1657	1325	8.78	7.28	13.9	17.63	44.88	36.04	9.986666667	32.85	1.717818247	3.91E-06	0.000100058	TUBB1	ESR35164.1 hypothetical protein CICLE_v10004755mg [Citrus clementina]	Cellular Processes	Transport and catabolism	ko04145//Phagosome	K07375	-	GO:0003924//GTPase activity	GO:0000910//cytokinesis
Bni11G015181	352	126	385	969	1494	1366	23.63	7.9	30.07	74.98	77.36	70.96	20.53333333	74.43333333	1.857980995	3.98E-06	0.000101473	DRT100	XP_010091334.1 DNA damage-repair/toleration protein DRT100 [Morus notabilis]	-	-	-	-	GO:0005575//cellular_component;GO:0005622//intracellular;GO:0005623//cell;GO:0005737//cytoplasm;GO:0009507//chloroplast;GO:0009536//plastid;GO:0043226//organelle;GO:0043227//membrane-bounded organelle;GO:0043229//intracellular organelle;GO:0043231//intracellular membrane-bounded organelle;GO:0044424//intracellular part;GO:0044444//cytoplasmic part;GO:0044464//cell part	GO:0000166//nucleotide binding;GO:0003674//molecular_function;GO:0005488//binding;GO:0005515//protein binding;GO:0036094//small molecule binding;GO:0097159//organic cyclic compound binding;GO:1901265//nucleoside phosphate binding;GO:1901363//heterocyclic compound binding	GO:0006139//nucleobase-containing compound metabolic process;GO:0006259//DNA metabolic process;GO:0006281//DNA repair;GO:0006725//cellular aromatic compound metabolic process;GO:0006807//nitrogen compound metabolic process;GO:0006950//response to stress;GO:0006974//cellular response to DNA damage stimulus;GO:0008150//biological_process;GO:0008152//metabolic process;GO:0009987//cellular process;GO…
Bni09G013130	76	112	72	18	31	49	1.69	2.33	1.85	0.46	0.53	0.83	1.956666667	0.606666667	-1.689422053	3.99E-06	0.00010159	INRPK1	EXC28851.1 Receptor-like protein kinase [Morus notabilis]	-	-	-	-	-	GO:0004672//protein kinase activity;GO:0005515//protein binding;GO:0005524//ATP binding	GO:0006468//protein phosphorylation
Bni07G011224	68	47	67	121	219	218	2.43	1.71	2.84	5.42	6.45	6.29	2.326666667	6.053333333	1.379465261	4.02E-06	0.000101952	--	XP_024029081.1 uncharacterized protein LOC21405902 isoform X2 [Morus notabilis]	-	-	-	-	-	-	-
Bni02G002286	178	111	269	882	1053	595	3.65	2.02	6.06	19.97	15.32	9.03	3.91	14.77333333	1.917754868	4.04E-06	0.000102329	BGAL6	EXB23137.1 Beta-galactosidase 6 [Morus notabilis]	-	-	-	-	GO:0005575//cellular_component;GO:0005576//extracellular region;GO:0005618//cell wall;GO:0005622//intracellular;GO:0005623//cell;GO:0005737//cytoplasm;GO:0005773//vacuole;GO:0030312//external encapsulating structure;GO:0043226//organelle;GO:0043227//membrane-bounded organelle;GO:0043229//intracellular organelle;GO:0043231//intracellular membrane-bounded organelle;GO:0044424//intracellular part;GO…	GO:0003674//molecular_function;GO:0003824//catalytic activity;GO:0004553//hydrolase activity, hydrolyzing O-glycosyl compounds;GO:0004565//beta-galactosidase activity;GO:0004568//chitinase activity;GO:0008061//chitin binding;GO:0015925//galactosidase activity;GO:0016787//hydrolase activity;GO:0016798//hydrolase activity, acting on glycosyl bonds	GO:0000003//reproduction;GO:0003006//developmental process involved in reproduction;GO:0005975//carbohydrate metabolic process;GO:0006032//chitin catabolic process;GO:0007275//multicellular organism development;GO:0008150//biological_process;GO:0008152//metabolic process;GO:0009058//biosynthetic process;GO:0009664//plant-type cell wall organization;GO:0009791//post-embryonic development;GO:000982…
Bni02G002838	688	568	627	259	191	102	29.36	22.61	30.83	12.75	6.11	3.28	27.6	7.38	-1.902975546	4.07E-06	0.00010305	STP8	XP_024026723.1 sugar transport protein 8-like [Morus notabilis]	-	-	-	-	GO:0005887//integral component of plasma membrane;GO:0016021//integral component of membrane	GO:0008028//monocarboxylic acid transmembrane transporter activity;GO:0015295//solute:proton symporter activity;GO:0015307//drug:proton antiporter activity;GO:0022857//transmembrane transporter activity;GO:0042910//xenobiotic transporter activity;GO:0051119//sugar transmembrane transporter activity	GO:0006810//transport;GO:0006855//drug transmembrane transport;GO:0008643//carbohydrate transport;GO:0015718//monocarboxylic acid transport;GO:0042493//response to drug;GO:0042908//xenobiotic transport;GO:0055085//transmembrane transport
Bni08G011857	145	192	186	360	430	704	9.21	11.39	13.61	26.35	20.98	34.51	11.40333333	27.28	1.258388041	4.13E-06	0.00010424	LHCA6	XP_024023158.1 photosystem I chlorophyll a/b-binding protein 6, chloroplastic [Morus notabilis]	Metabolism;Metabolism	Global and overview maps;Energy metabolism	ko01100//Metabolic pathways;ko00196//Photosynthesis - antenna proteins	K08908;K08908	GO:0005575//cellular_component;GO:0005622//intracellular;GO:0005623//cell;GO:0005737//cytoplasm;GO:0009507//chloroplast;GO:0009521//photosystem;GO:0009522//photosystem I;GO:0009523//photosystem II;GO:0009526//plastid envelope;GO:0009532//plastid stroma;GO:0009534//chloroplast thylakoid;GO:0009535//chloroplast thylakoid membrane;GO:0009536//plastid;GO:0009570//chloroplast stroma;GO:0009579//thylak…	GO:0003674//molecular_function;GO:0005488//binding;GO:0016168//chlorophyll binding;GO:0031409//pigment binding;GO:0043167//ion binding;GO:0043168//anion binding;GO:0043169//cation binding;GO:0046872//metal ion binding;GO:0046906//tetrapyrrole binding;GO:0048037//cofactor binding;GO:0097159//organic cyclic compound binding;GO:1901363//heterocyclic compound binding	GO:0006091//generation of precursor metabolites and energy;GO:0006464//cellular protein modification process;GO:0006807//nitrogen compound metabolic process;GO:0008150//biological_process;GO:0008152//metabolic process;GO:0009314//response to radiation;GO:0009416//response to light stimulus;GO:0009628//response to abiotic stimulus;GO:0009637//response to blue light;GO:0009639//response to red or f…
Bni13G018054	5	3	14	15	498	151	0.2	0.11	0.63	0.68	15.04	4.58	0.313333333	6.766666667	4.43267516	4.16E-06	0.00010471	VIT_19s0014g04930	XP_030491077.1 LOW QUALITY PROTEIN: (-)-germacrene D synthase-like [Cannabis sativa]	Metabolism	Metabolism of terpenoids and polyketides	ko00909//Sesquiterpenoid and triterpenoid biosynthesis	K15803	-	GO:0000287//magnesium ion binding;GO:0010333//terpene synthase activity;GO:0016829//lyase activity	-
Bni12G017168	402	534	242	123	259	125	19.92	24.72	13.84	7.05	9.85	4.77	19.49333333	7.223333333	-1.432244158	4.17E-06	0.000104916	UGT73C6	POO01813.1 UDP-glucuronosyl/UDP-glucosyltransferase [Trema orientale]	Metabolism;Metabolism	Global and overview maps;Metabolism of terpenoids and polyketides	ko01110//Biosynthesis of secondary metabolites;ko00908//Zeatin biosynthesis	K13496;K13496	-	GO:0008194//UDP-glycosyltransferase activity	-
Bni03G004295	35	32	38	85	142	109	0.79	0.65	1	2.29	2.44	1.93	0.813333333	2.22	1.44864103	4.18E-06	0.000104916	--	KVH90974.1 Ankyrin repeat-containing protein [Cynara cardunculus var. scolymus] [Cynara cardunculus]	-	-	-	-	GO:0016020//membrane	GO:0005384//manganese ion transmembrane transporter activity	GO:0030026//cellular manganese ion homeostasis
Bni08G011767	27	20	30	65	108	121	1.51	1.04	1.93	4.19	4.64	5.22	1.493333333	4.683333333	1.648999493	4.24E-06	0.000106189	At1g16860	PON97558.1 hypothetical protein TorRG33x02_067600 [Trema orientale]	-	-	-	-	-	-	-
Bni04G005938	485	617	305	215	251	164	14.89	17.69	10.79	7.61	5.92	3.88	14.45666667	5.803333333	-1.31678124	4.43E-06	0.000110141	CAX2	XP_010112892.2 vacuolar cation/proton exchanger 5 isoform X1 [Morus notabilis]	-	-	-	-	GO:0000325//plant-type vacuole;GO:0005575//cellular_component;GO:0005622//intracellular;GO:0005623//cell;GO:0005737//cytoplasm;GO:0005773//vacuole;GO:0005774//vacuolar membrane;GO:0009705//plant-type vacuole membrane;GO:0016020//membrane;GO:0016021//integral component of membrane;GO:0031090//organelle membrane;GO:0031224//intrinsic component of membrane;GO:0043226//organelle;GO:0043227//membrane-…	GO:0003674//molecular_function;GO:0005215//transporter activity;GO:0008324//cation transmembrane transporter activity;GO:0015075//ion transmembrane transporter activity;GO:0015077//monovalent inorganic cation transmembrane transporter activity;GO:0015078//hydrogen ion transmembrane transporter activity;GO:0015085//calcium ion transmembrane transporter activity;GO:0015291//secondary active transme…	GO:0006810//transport;GO:0006811//ion transport;GO:0006812//cation transport;GO:0006816//calcium ion transport;GO:0008150//biological_process;GO:0015672//monovalent inorganic cation transport;GO:0030001//metal ion transport;GO:0034220//ion transmembrane transport;GO:0051179//localization;GO:0051234//establishment of localization;GO:0055085//transmembrane transport;GO:0070588//calcium ion transmem…
Bni10G014075	94	119	99	166	335	261	1.58	1.87	1.92	3.22	4.34	3.39	1.79	3.65	1.027936877	4.70E-06	0.000115612	RPA1B	PON69693.1 Replication factor A protein [Trema orientale]	-	-	-	-	GO:0000228//nuclear chromosome;GO:0000781//chromosome, telomeric region;GO:0000784//nuclear chromosome, telomeric region;GO:0000785//chromatin;GO:0000790//nuclear chromatin;GO:0005575//cellular_component;GO:0005622//intracellular;GO:0005623//cell;GO:0005634//nucleus;GO:0005657//replication fork;GO:0005662//DNA replication factor A complex;GO:0005694//chromosome;GO:0030894//replisome;GO:0031974//m…	GO:0003674//molecular_function;GO:0003676//nucleic acid binding;GO:0003677//DNA binding;GO:0003697//single-stranded DNA binding;GO:0003723//RNA binding;GO:0005488//binding;GO:0042162//telomeric DNA binding;GO:0043047//single-stranded telomeric DNA binding;GO:0043167//ion binding;GO:0043169//cation binding;GO:0043565//sequence-specific DNA binding;GO:0046872//metal ion binding;GO:0070034//telomera…	GO:0000003//reproduction;GO:0000278//mitotic cell cycle;GO:0000723//telomere maintenance;GO:0000724//double-strand break repair via homologous recombination;GO:0000725//recombinational repair;GO:0006139//nucleobase-containing compound metabolic process;GO:0006259//DNA metabolic process;GO:0006260//DNA replication;GO:0006261//DNA-dependent DNA replication;GO:0006268//DNA unwinding involved in DNA …
Bni10G015006	111	73	96	242	264	295	5.67	3.49	5.66	14.26	10.37	11.64	4.94	12.09	1.291231298	4.72E-06	0.000116012	IQD14	XP_010106426.1 protein IQ-DOMAIN 14 [Morus notabilis]	-	-	-	-	GO:0016020//membrane	GO:0005515//protein binding	GO:0032981//mitochondrial respiratory chain complex I assembly
Bni02G003182	58	75	59	135	231	158	1.32	1.6	1.55	3.57	4.07	2.79	1.49	3.476666667	1.222392421	4.75E-06	0.000116687	--	XP_010102681.1 uncharacterized protein LOC21385676 [Morus notabilis]	-	-	-	-	-	-	-
Bni05G006702	249	207	231	440	597	1136	6.43	5	6.88	13.1	11.85	22.65	6.103333333	15.86666667	1.378329782	4.79E-06	0.000117513	CHUP1	XP_021677845.1 protein CHUP1, chloroplastic-like isoform X1 [Hevea brasiliensis]	-	-	-	-	-	GO:0005524//ATP binding	GO:0007059//chromosome segregation;GO:0030261//chromosome condensation
Bni02G002815	412	369	581	742	2284	1881	22.16	18.61	37.85	47.73	100.24	81.2	26.20666667	76.39	1.543449928	4.82E-06	0.0001179	CAX3	EXC01438.1 Vacuolar cation/proton exchanger 3 [Morus notabilis]	-	-	-	-	GO:0000325//plant-type vacuole;GO:0005575//cellular_component;GO:0005622//intracellular;GO:0005623//cell;GO:0005737//cytoplasm;GO:0005773//vacuole;GO:0005774//vacuolar membrane;GO:0009705//plant-type vacuole membrane;GO:0016020//membrane;GO:0016021//integral component of membrane;GO:0031090//organelle membrane;GO:0031224//intrinsic component of membrane;GO:0043226//organelle;GO:0043227//membrane-…	GO:0003674//molecular_function;GO:0004336//galactosylceramidase activity;GO:0005215//transporter activity;GO:0008324//cation transmembrane transporter activity;GO:0015075//ion transmembrane transporter activity;GO:0015077//monovalent inorganic cation transmembrane transporter activity;GO:0015078//hydrogen ion transmembrane transporter activity;GO:0015085//calcium ion transmembrane transporter act…	GO:0006683//galactosylceramide catabolic process;GO:0006793//phosphorus metabolic process;GO:0006810//transport;GO:0006811//ion transport;GO:0006812//cation transport;GO:0006816//calcium ion transport;GO:0006873//cellular ion homeostasis;GO:0006874//cellular calcium ion homeostasis;GO:0006875//cellular metal ion homeostasis;GO:0006882//cellular zinc ion homeostasis;GO:0008150//biological_process;…
Bni04G006589	30	18	30	53	214	214	0.93	0.52	1.07	1.88	5.07	5.09	0.84	4.013333333	2.256339753	4.82E-06	0.000117943	COL14	XP_010096061.1 BRO1 domain-containing protein BROX homolog [Morus notabilis]	-	-	-	-	-	GO:0005515//protein binding;GO:0008270//zinc ion binding	-
Bni12G016950	690	352	609	1131	1826	2104	9.64	4.59	9.8	18.2	19.59	22.67	8.01	20.15333333	1.33114433	4.86E-06	0.000118622	FLA15	KAF3966198.1 hypothetical protein CMV_009678 [Castanea mollissima]	-	-	-	-	-	-	-
Bni14G019054	451	326	548	707	2986	2055	26.79	18.1	37.53	48.42	136.34	94.21	27.47333333	92.99	1.759043616	4.93E-06	0.000120094	--	XP_010113383.1 uncharacterized protein LOC21409360 [Morus notabilis]	-	-	-	-	-	GO:0004462//lactoylglutathione lyase activity;GO:0008687//3,4-dihydroxyphenylacetate 2,3-dioxygenase activity;GO:0018577//catechol 2,3-dioxygenase activity	GO:0005975//carbohydrate metabolic process;GO:0009712//catechol-containing compound metabolic process;GO:0051596//methylglyoxal catabolic process
Bni05G008007	5	5	9	34	44	61	0.43	0.4	0.88	3.34	2.87	4	0.57	3.403333333	2.577914636	4.95E-06	0.000120584	--	PON95850.1 hypothetical protein TorRG33x02_083730 [Trema orientale]	-	-	-	-	-	-	-
Bni02G003527	3294	2913	2665	5783	6106	12548	161.76	133.69	150.96	327.72	229.92	474.98	148.8033333	344.2066667	1.209868196	5.12E-06	0.000123807	--	RWW54071.1 hypothetical protein BHE74_00039371, partial [Ensete ventricosum]	-	-	-	-	-	-	GO:0007283//spermatogenesis
Bni10G014791	185	129	175	291	466	506	9.15	5.96	9.97	16.58	17.71	19.3	8.36	17.86333333	1.095426468	5.12E-06	0.000123807	At4g28100	PON63685.1 GPI-anchored protein [Trema orientale]	-	-	-	-	-	-	-
Bni11G015881	17	7	46	153	206	258	0.55	0.21	1.71	5.69	5.09	6.37	0.823333333	5.716666667	2.795625629	5.15E-06	0.000124316	At1g31672	POO02190.1 Copper amine oxidase [Trema orientale]	Metabolism;Metabolism;Metabolism;Metabolism;Metabolism;Metabolism;Metabolism;Metabolism	Global and overview maps;Global and overview maps;Amino acid metabolism;Amino acid metabolism;Metabolism of other amino acids;Amino acid metabolism;Biosynthesis of other secondary metabolites;Biosynthesis of other secondary metabolites	ko01100//Metabolic pathways;ko01110//Biosynthesis of secondary metabolites;ko00260//Glycine, serine and threonine metabolism;ko00350//Tyrosine metabolism;ko00410//beta-Alanine metabolism;ko00360//Phenylalanine metabolism;ko00950//Isoquinoline alkaloid biosynthesis;ko00960//Tropane, piperidine and pyridine alkaloid biosynthesis	K00276;K00276;K00276;K00276;K00276;K00276;K00276;K00276	-	GO:0005507//copper ion binding;GO:0008131//primary amine oxidase activity;GO:0048038//quinone binding	GO:0009308//amine metabolic process;GO:0055114//oxidation-reduction process
Bni05G007582	5985	4976	6451	9921	14447	23246	104.79	81.41	130.22	200.23	194.41	314.09	105.4733333	236.2433333	1.163395327	5.43E-06	0.000130559	PECS-1.1	KAE7998972.1 hypothetical protein FH972_003461 [Carpinus fangiana]	Metabolism;Metabolism	Global and overview maps;Carbohydrate metabolism	ko01100//Metabolic pathways;ko00040//Pentose and glucuronate interconversions	K01051;K01051	GO:0005575//cellular_component;GO:0005576//extracellular region;GO:0005618//cell wall;GO:0005623//cell;GO:0016020//membrane;GO:0030312//external encapsulating structure;GO:0044464//cell part;GO:0071944//cell periphery	GO:0003674//molecular_function;GO:0003824//catalytic activity;GO:0004564//beta-fructofuranosidase activity;GO:0004575//sucrose alpha-glucosidase activity;GO:0004857//enzyme inhibitor activity;GO:0016787//hydrolase activity;GO:0016788//hydrolase activity, acting on ester bonds;GO:0030234//enzyme regulator activity;GO:0030599//pectinesterase activity;GO:0045330//aspartyl esterase activity;GO:005268…	GO:0000272//polysaccharide catabolic process;GO:0005975//carbohydrate metabolic process;GO:0005976//polysaccharide metabolic process;GO:0008150//biological_process;GO:0008152//metabolic process;GO:0009056//catabolic process;GO:0009057//macromolecule catabolic process;GO:0009987//cellular process;GO:0010393//galacturonan metabolic process;GO:0016043//cellular component organization;GO:0016052//car…
Bni09G013398	274	167	202	382	599	662	14.03	7.99	11.93	22.55	23.58	26.16	11.31666667	24.09666667	1.090384516	5.44E-06	0.000130647	UGD4	PON79657.1 UDP-glucose 6-dehydrogenase type [Parasponia andersonii]	Metabolism;Metabolism;Metabolism;Metabolism	Global and overview maps;Carbohydrate metabolism;Carbohydrate metabolism;Carbohydrate metabolism	ko01100//Metabolic pathways;ko00520//Amino sugar and nucleotide sugar metabolism;ko00040//Pentose and glucuronate interconversions;ko00053//Ascorbate and aldarate metabolism	K00012;K00012;K00012;K00012	GO:0005575//cellular_component;GO:0005622//intracellular;GO:0005623//cell;GO:0005634//nucleus;GO:0005737//cytoplasm;GO:0005829//cytosol;GO:0043226//organelle;GO:0043227//membrane-bounded organelle;GO:0043229//intracellular organelle;GO:0043231//intracellular membrane-bounded organelle;GO:0044424//intracellular part;GO:0044444//cytoplasmic part;GO:0044464//cell part	GO:0000166//nucleotide binding;GO:0003674//molecular_function;GO:0003824//catalytic activity;GO:0003979//UDP-glucose 6-dehydrogenase activity;GO:0005488//binding;GO:0016491//oxidoreductase activity;GO:0016614//oxidoreductase activity, acting on CH-OH group of donors;GO:0016616//oxidoreductase activity, acting on the CH-OH group of donors, NAD or NADP as acceptor;GO:0036094//small molecule binding…	GO:0006022//aminoglycan metabolic process;GO:0006023//aminoglycan biosynthetic process;GO:0006024//glycosaminoglycan biosynthetic process;GO:0006065//UDP-glucuronate biosynthetic process;GO:0006082//organic acid metabolic process;GO:0006139//nucleobase-containing compound metabolic process;GO:0006725//cellular aromatic compound metabolic process;GO:0006793//phosphorus metabolic process;GO:0006807…
Bni02G001932	114	136	154	284	343	472	3.85	4.29	6	11.06	8.91	12.31	4.713333333	10.76	1.190858458	5.51E-06	0.000132012	HEXO3	XP_024030372.1 beta-hexosaminidase 3 [Morus notabilis]	Metabolism;Metabolism;Metabolism;Metabolism;Metabolism;Metabolism;Metabolism	Global and overview maps;Carbohydrate metabolism;Glycan biosynthesis and metabolism;Glycan biosynthesis and metabolism;Glycan biosynthesis and metabolism;Glycan biosynthesis and metabolism;Glycan biosynthesis and metabolism	ko01100//Metabolic pathways;ko00520//Amino sugar and nucleotide sugar metabolism;ko00513//Various types of N-glycan biosynthesis;ko00511//Other glycan degradation;ko00531//Glycosaminoglycan degradation;ko00603//Glycosphingolipid biosynthesis - globo and isoglobo series;ko00604//Glycosphingolipid biosynthesis - ganglio series	K12373;K12373;K12373;K12373;K12373;K12373;K12373	GO:0000323//lytic vacuole;GO:0005575//cellular_component;GO:0005618//cell wall;GO:0005622//intracellular;GO:0005623//cell;GO:0005737//cytoplasm;GO:0005764//lysosome;GO:0005773//vacuole;GO:0005886//plasma membrane;GO:0009505//plant-type cell wall;GO:0016020//membrane;GO:0030312//external encapsulating structure;GO:0043226//organelle;GO:0043227//membrane-bounded organelle;GO:0043229//intracellular …	GO:0003674//molecular_function;GO:0003824//catalytic activity;GO:0004553//hydrolase activity, hydrolyzing O-glycosyl compounds;GO:0004563//beta-N-acetylhexosaminidase activity;GO:0015929//hexosaminidase activity;GO:0016787//hydrolase activity;GO:0016798//hydrolase activity, acting on glycosyl bonds	GO:0005975//carbohydrate metabolic process;GO:0008150//biological_process;GO:0008152//metabolic process;GO:0044238//primary metabolic process;GO:0071704//organic substance metabolic process
Bni01G001829	138	135	148	264	360	584	11.29	10.32	13.97	24.91	22.64	36.89	11.86	28.14666667	1.246860068	5.66E-06	0.000135339	PARB	PON93980.1 S-crystallin [Trema orientale]	Metabolism;Metabolism	Global and overview maps;Metabolism of other amino acids	ko01100//Metabolic pathways;ko00480//Glutathione metabolism	K00799;K00799	GO:0005575//cellular_component;GO:0005622//intracellular;GO:0005623//cell;GO:0005634//nucleus;GO:0005737//cytoplasm;GO:0005773//vacuole;GO:0005774//vacuolar membrane;GO:0005829//cytosol;GO:0009507//chloroplast;GO:0009526//plastid envelope;GO:0009532//plastid stroma;GO:0009536//plastid;GO:0009570//chloroplast stroma;GO:0009579//thylakoid;GO:0009941//chloroplast envelope;GO:0010319//stromule;GO:001…	GO:0003674//molecular_function;GO:0003824//catalytic activity;GO:0004364//glutathione transferase activity;GO:0004601//peroxidase activity;GO:0005488//binding;GO:0005515//protein binding;GO:0016034//maleylacetoacetate isomerase activity;GO:0016209//antioxidant activity;GO:0016491//oxidoreductase activity;GO:0016684//oxidoreductase activity, acting on peroxide as acceptor;GO:0016740//transferase a…	GO:0006518//peptide metabolic process;GO:0006559//L-phenylalanine catabolic process;GO:0006572//tyrosine catabolic process;GO:0006575//cellular modified amino acid metabolic process;GO:0006749//glutathione metabolic process;GO:0006790//sulfur compound metabolic process;GO:0006807//nitrogen compound metabolic process;GO:0006950//response to stress;GO:0006952//defense response;GO:0006970//response …
Bni12G017085	68	88	79	132	230	220	3.3	3.98	4.41	7.37	8.57	8.23	3.896666667	8.056666667	1.047942543	5.82E-06	0.000138456	At5g03610	PON83145.1 Lipase [Trema orientale]	-	-	-	-	GO:0005575//cellular_component;GO:0005576//extracellular region	GO:0003674//molecular_function;GO:0003824//catalytic activity;GO:0016787//hydrolase activity;GO:0016788//hydrolase activity, acting on ester bonds	GO:0006629//lipid metabolic process;GO:0008150//biological_process;GO:0008152//metabolic process;GO:0009056//catabolic process;GO:0016042//lipid catabolic process;GO:0044238//primary metabolic process;GO:0071704//organic substance metabolic process;GO:1901575//organic substance catabolic process
Bni03G004252	46	44	70	181	485	164	4.12	3.68	7.22	18.67	33.35	11.32	5.006666667	21.11333333	2.076232055	5.82E-06	0.000138456	--	PON52396.1 Proteinase inhibitor I12, Bowman-Birk [Trema orientale]	-	-	-	-	GO:0005576//extracellular region	GO:0004867//serine-type endopeptidase inhibitor activity	-
Bni02G002908	50	36	51	86	218	208	1.61	1.08	1.89	3.19	5.39	5.16	1.526666667	4.58	1.584962501	5.96E-06	0.000141255	LAC17	XP_010106521.1 laccase-2 [Morus notabilis]	-	-	-	-	GO:0005575//cellular_component;GO:0005576//extracellular region;GO:0048046//apoplast	GO:0003674//molecular_function;GO:0003824//catalytic activity;GO:0005375//copper ion transmembrane transporter activity;GO:0005488//binding;GO:0005507//copper ion binding;GO:0016491//oxidoreductase activity;GO:0016679//oxidoreductase activity, acting on diphenols and related substances as donors;GO:0016682//oxidoreductase activity, acting on diphenols and related substances as donors, oxygen as a…	GO:0001101//response to acid chemical;GO:0006725//cellular aromatic compound metabolic process;GO:0006825//copper ion transport;GO:0006950//response to stress;GO:0008150//biological_process;GO:0008152//metabolic process;GO:0009056//catabolic process;GO:0009414//response to water deprivation;GO:0009415//response to water;GO:0009628//response to abiotic stimulus;GO:0009698//phenylpropanoid metaboli…
Bni02G002460	128	133	137	225	376	576	3.84	3.81	4.81	7.99	8.64	13.58	4.153333333	10.07	1.277722116	5.98E-06	0.000141679	PBS1	PON56552.1 Mitogen-activated protein kinase kinase kinase [Trema orientale]	-	-	-	-	GO:0005886//plasma membrane;GO:0016020//membrane	GO:0004672//protein kinase activity;GO:0005524//ATP binding;GO:0008528//G-protein coupled peptide receptor activity;GO:0046873//metal ion transmembrane transporter activity	GO:0006468//protein phosphorylation;GO:0030001//metal ion transport;GO:0055085//transmembrane transport
Bni05G007696	256	268	465	607	1864	1527	19.77	19.37	41.42	54.1	110.74	91.08	26.85333333	85.30666667	1.667557309	6.11E-06	0.000143829	--	PON91347.1 Phytocyanin domain containing protein [Trema orientale]	-	-	-	-	GO:0005575//cellular_component;GO:0005576//extracellular region;GO:0005622//intracellular;GO:0005623//cell;GO:0005737//cytoplasm;GO:0005773//vacuole;GO:0005886//plasma membrane;GO:0009507//chloroplast;GO:0009536//plastid;GO:0016020//membrane;GO:0031224//intrinsic component of membrane;GO:0031225//anchored component of membrane;GO:0031226//intrinsic component of plasma membrane;GO:0043226//organel…	GO:0003674//molecular_function;GO:0003824//catalytic activity;GO:0009055//electron carrier activity;GO:0016491//oxidoreductase activity	GO:0006091//generation of precursor metabolites and energy;GO:0008150//biological_process;GO:0008152//metabolic process;GO:0009987//cellular process;GO:0022900//electron transport chain;GO:0044237//cellular metabolic process;GO:0055114//oxidation-reduction process
Bni05G007555	16	11	41	43	531	403	0.47	0.3	1.38	1.45	11.91	9.08	0.716666667	7.48	3.383664111	6.44E-06	0.000150911	--	PON93472.1 hypothetical protein TorRG33x02_107500 [Trema orientale]	-	-	-	-	-	-	-
Bni10G014049	90	81	81	241	309	194	8.33	7.07	8.72	25.8	22.05	13.91	8.04	20.58666667	1.356442845	6.45E-06	0.000150974	COB	KAF3438044.1 hypothetical protein FNV43_RR20800 [Rhamnella rubrinervis]	-	-	-	-	GO:0031225//anchored component of membrane	-	GO:0010215//cellulose microfibril organization
Bni09G013322	428	707	343	175	344	182	20.19	31.16	18.65	9.51	12.47	6.62	23.33333333	9.533333333	-1.291339775	6.70E-06	0.000156149	IRT2	XP_010091672.1 fe(2+) transport protein 1 [Morus notabilis]	-	-	-	-	GO:0005575//cellular_component;GO:0005623//cell;GO:0005886//plasma membrane;GO:0016020//membrane;GO:0016021//integral component of membrane;GO:0031224//intrinsic component of membrane;GO:0044425//membrane part;GO:0044464//cell part;GO:0071944//cell periphery	GO:0003674//molecular_function;GO:0005215//transporter activity;GO:0005385//zinc ion transmembrane transporter activity;GO:0008324//cation transmembrane transporter activity;GO:0015075//ion transmembrane transporter activity;GO:0015318//inorganic solute uptake transmembrane transporter activity;GO:0022857//transmembrane transporter activity;GO:0022890//inorganic cation transmembrane transporter a…	GO:0000041//transition metal ion transport;GO:0006810//transport;GO:0006811//ion transport;GO:0006812//cation transport;GO:0006826//iron ion transport;GO:0006829//zinc II ion transport;GO:0008150//biological_process;GO:0015691//cadmium ion transport;GO:0030001//metal ion transport;GO:0034220//ion transmembrane transport;GO:0042592//homeostatic process;GO:0048878//chemical homeostasis;GO:0050801//…
Bni03G003756	202	465	674	1319	2967	1926	18.05	38.83	69.44	135.87	203.78	132.82	42.10666667	157.49	1.90313965	6.72E-06	0.000156318	--	PON56526.1 Bifunctional inhibitor/plant lipid transfer protein/seed storage helical domain containing protein [Parasponia andersonii]	-	-	-	-	-	-	-
Bni09G013217	418	669	348	189	349	203	6.35	9.51	6.1	3.3	4.07	2.39	7.32	3.253333333	-1.169925001	6.74E-06	0.000156735	APUM5	XP_024019311.1 pumilio homolog 5 isoform X1 [Morus notabilis]	-	-	-	-	GO:0005575//cellular_component;GO:0005622//intracellular;GO:0005623//cell;GO:0005737//cytoplasm;GO:0005773//vacuole;GO:0005829//cytosol;GO:0043226//organelle;GO:0043227//membrane-bounded organelle;GO:0043229//intracellular organelle;GO:0043231//intracellular membrane-bounded organelle;GO:0044424//intracellular part;GO:0044444//cytoplasmic part;GO:0044464//cell part	GO:0003674//molecular_function;GO:0003676//nucleic acid binding;GO:0003723//RNA binding;GO:0003727//single-stranded RNA binding;GO:0003729//mRNA binding;GO:0005488//binding;GO:0097159//organic cyclic compound binding;GO:1901363//heterocyclic compound binding	GO:0001101//response to acid chemical;GO:0002252//immune effector process;GO:0002376//immune system process;GO:0006417//regulation of translation;GO:0006950//response to stress;GO:0006952//defense response;GO:0006970//response to osmotic stress;GO:0008150//biological_process;GO:0009414//response to water deprivation;GO:0009415//response to water;GO:0009605//response to external stimulus;GO:000960…
Bni07G010724	4159	3552	2488	7923	6707	11662	124.45	99.31	85.83	273.26	154.24	269.28	103.1966667	232.26	1.170344342	6.78E-06	0.000157384	BAM3	POO03113.1 Glycoside hydrolase [Trema orientale]	Metabolism;Metabolism;Metabolism	Global and overview maps;Global and overview maps;Carbohydrate metabolism	ko01100//Metabolic pathways;ko01110//Biosynthesis of secondary metabolites;ko00500//Starch and sucrose metabolism	K01177;K01177;K01177	GO:0005575//cellular_component;GO:0005622//intracellular;GO:0005623//cell;GO:0005634//nucleus;GO:0005737//cytoplasm;GO:0005829//cytosol;GO:0009507//chloroplast;GO:0009532//plastid stroma;GO:0009536//plastid;GO:0009570//chloroplast stroma;GO:0043226//organelle;GO:0043227//membrane-bounded organelle;GO:0043229//intracellular organelle;GO:0043231//intracellular membrane-bounded organelle;GO:0044422/…	GO:0003674//molecular_function;GO:0003824//catalytic activity;GO:0004553//hydrolase activity, hydrolyzing O-glycosyl compounds;GO:0016160//amylase activity;GO:0016161//beta-amylase activity;GO:0016787//hydrolase activity;GO:0016798//hydrolase activity, acting on glycosyl bonds	GO:0000023//maltose metabolic process;GO:0000024//maltose biosynthetic process;GO:0000272//polysaccharide catabolic process;GO:0001101//response to acid chemical;GO:0005975//carbohydrate metabolic process;GO:0005976//polysaccharide metabolic process;GO:0005982//starch metabolic process;GO:0005983//starch catabolic process;GO:0005984//disaccharide metabolic process;GO:0006073//cellular glucan meta…
Bni04G006173	913	577	838	1216	2968	4467	18.78	11.23	20.03	28.92	45.75	69.48	16.68	48.05	1.526417142	6.82E-06	0.000158136	LNG1	XP_010089650.2 protein LONGIFOLIA 1 [Morus notabilis]	-	-	-	-	-	-	-
Bni05G007367	136	104	100	192	332	489	8.48	6.09	7.22	13.79	15.95	23.53	7.263333333	17.75666667	1.289657084	7.01E-06	0.000161789	SHH1	XP_024022527.1 protein SAWADEE HOMEODOMAIN HOMOLOG 1 isoform X2 [Morus notabilis]	-	-	-	-	GO:0005575//cellular_component;GO:0005622//intracellular;GO:0005623//cell;GO:0005634//nucleus;GO:0043226//organelle;GO:0043227//membrane-bounded organelle;GO:0043229//intracellular organelle;GO:0043231//intracellular membrane-bounded organelle;GO:0044424//intracellular part;GO:0044464//cell part	GO:0003674//molecular_function;GO:0003682//chromatin binding;GO:0005488//binding;GO:0043167//ion binding;GO:0043169//cation binding;GO:0046872//metal ion binding	GO:0006139//nucleobase-containing compound metabolic process;GO:0006259//DNA metabolic process;GO:0006304//DNA modification;GO:0006305//DNA alkylation;GO:0006306//DNA methylation;GO:0006325//chromatin organization;GO:0006342//chromatin silencing;GO:0006346//methylation-dependent chromatin silencing;GO:0006355//regulation of transcription, DNA-templated;GO:0006725//cellular aromatic compound metab…
Bni06G009725	67	52	88	144	286	266	3.66	2.42	5.46	9.76	13.54	11.69	3.846666667	11.66333333	1.600299441	7.13E-06	0.000164446	At4g39010	PON99895.1 Glycoside hydrolase [Trema orientale]	Metabolism;Metabolism	Global and overview maps;Carbohydrate metabolism	ko01100//Metabolic pathways;ko00500//Starch and sucrose metabolism	K01179;K01179	GO:0005575//cellular_component;GO:0005576//extracellular region	GO:0003674//molecular_function;GO:0003824//catalytic activity;GO:0004553//hydrolase activity, hydrolyzing O-glycosyl compounds;GO:0008810//cellulase activity;GO:0016787//hydrolase activity;GO:0016798//hydrolase activity, acting on glycosyl bonds	GO:0000003//reproduction;GO:0000272//polysaccharide catabolic process;GO:0003006//developmental process involved in reproduction;GO:0005975//carbohydrate metabolic process;GO:0005976//polysaccharide metabolic process;GO:0006073//cellular glucan metabolic process;GO:0007275//multicellular organism development;GO:0008150//biological_process;GO:0008152//metabolic process;GO:0009056//catabolic proces…
Bni12G016811	162	183	198	279	495	569	3.53	3.72	4.97	7	8.29	9.56	4.073333333	8.283333333	1.024001567	7.24E-06	0.000166324	At5g06940	XP_010105324.1 probably inactive leucine-rich repeat receptor-like protein kinase At5g06940 [Morus notabilis]	-	-	-	-	GO:0005575//cellular_component;GO:0016020//membrane;GO:0016021//integral component of membrane;GO:0031224//intrinsic component of membrane;GO:0044425//membrane part	GO:0000166//nucleotide binding;GO:0003674//molecular_function;GO:0003824//catalytic activity;GO:0004672//protein kinase activity;GO:0005488//binding;GO:0005515//protein binding;GO:0005524//ATP binding;GO:0008144//drug binding;GO:0016301//kinase activity;GO:0016740//transferase activity;GO:0016772//transferase activity, transferring phosphorus-containing groups;GO:0016773//phosphotransferase activ…	GO:0006464//cellular protein modification process;GO:0006468//protein phosphorylation;GO:0006793//phosphorus metabolic process;GO:0006796//phosphate-containing compound metabolic process;GO:0006807//nitrogen compound metabolic process;GO:0008150//biological_process;GO:0008152//metabolic process;GO:0009987//cellular process;GO:0016310//phosphorylation;GO:0019538//protein metabolic process;GO:00362…
Bni14G018808	319	251	356	492	1008	1199	5.9	4.27	7.61	10.8	15.3	18.31	5.926666667	14.80333333	1.320629247	7.34E-06	0.000167772	KIN4A	XP_024019524.1 kinesin-like protein KIN-4A [Morus notabilis]	-	-	-	-	GO:0005575//cellular_component;GO:0005576//extracellular region;GO:0005622//intracellular;GO:0005623//cell;GO:0005634//nucleus;GO:0005654//nucleoplasm;GO:0005694//chromosome;GO:0005737//cytoplasm;GO:0005819//spindle;GO:0005829//cytosol;GO:0005856//cytoskeleton;GO:0005871//kinesin complex;GO:0005874//microtubule;GO:0005875//microtubule associated complex;GO:0005876//spindle microtubule;GO:0015630/…	GO:0000166//nucleotide binding;GO:0003674//molecular_function;GO:0003676//nucleic acid binding;GO:0003677//DNA binding;GO:0003774//motor activity;GO:0003777//microtubule motor activity;GO:0003824//catalytic activity;GO:0005488//binding;GO:0005515//protein binding;GO:0005524//ATP binding;GO:0008017//microtubule binding;GO:0008092//cytoskeletal protein binding;GO:0008144//drug binding;GO:0008574//A…	GO:0000022//mitotic spindle elongation;GO:0000070//mitotic sister chromatid segregation;GO:0000226//microtubule cytoskeleton organization;GO:0000278//mitotic cell cycle;GO:0000280//nuclear division;GO:0000281//mitotic cytokinesis;GO:0000819//sister chromatid segregation;GO:0000910//cytokinesis;GO:0002376//immune system process;GO:0002478//antigen processing and presentation of exogenous peptide a…
Bni13G018263	91	92	83	31	26	12	5.04	4.76	5.3	1.98	1.99	0.77	5.033333333	1.58	-1.671589585	7.58E-06	0.000172748	RLP6	PON94089.1 LRR domain containing protein, partial [Trema orientale]	-	-	-	-	-	GO:0005515//protein binding	-
Bni14G018380	113	59	114	671	439	310	4.65	2.27	5.41	31.83	13.88	9.84	4.11	18.51666667	2.171614112	7.62E-06	0.000173277	PER12	XP_015886519.1 peroxidase 12 [Ziziphus jujuba]	Metabolism;Metabolism;Metabolism	Global and overview maps;Global and overview maps;Biosynthesis of other secondary metabolites	ko01100//Metabolic pathways;ko01110//Biosynthesis of secondary metabolites;ko00940//Phenylpropanoid biosynthesis	K00430;K00430;K00430	-	GO:0004601//peroxidase activity;GO:0020037//heme binding	GO:0006979//response to oxidative stress;GO:0055114//oxidation-reduction process
Bni04G006350	147	55	103	426	378	419	4.5	1.6	3.73	15.28	8.94	10.16	3.276666667	11.46	1.806306223	7.75E-06	0.000175873	CSLC4	XP_010100934.1 xyloglucan glycosyltransferase 4 [Morus notabilis]	-	-	-	-	GO:0000139//Golgi membrane;GO:0005575//cellular_component;GO:0005622//intracellular;GO:0005623//cell;GO:0005737//cytoplasm;GO:0005768//endosome;GO:0005794//Golgi apparatus;GO:0005802//trans-Golgi network;GO:0005886//plasma membrane;GO:0012505//endomembrane system;GO:0016020//membrane;GO:0016021//integral component of membrane;GO:0031090//organelle membrane;GO:0031224//intrinsic component of membr…	GO:0003674//molecular_function;GO:0003824//catalytic activity;GO:0005488//binding;GO:0005515//protein binding;GO:0008375//acetylglucosaminyltransferase activity;GO:0016740//transferase activity;GO:0016757//transferase activity, transferring glycosyl groups;GO:0042802//identical protein binding;GO:0042803//protein homodimerization activity;GO:0046983//protein dimerization activity	GO:0008150//biological_process;GO:0009877//nodulation;GO:0009987//cellular process;GO:0016043//cellular component organization;GO:0042710//biofilm formation;GO:0045229//external encapsulating structure organization;GO:0071554//cell wall organization or biogenesis;GO:0071555//cell wall organization;GO:0071840//cellular component organization or biogenesis
Bni06G010021	1025	815	1060	1343	3728	3274	16.94	12.59	20.2	25.59	47.36	41.76	16.57666667	38.23666667	1.205802829	7.75E-06	0.000175873	At3g13620	KAF2314523.1 hypothetical protein GH714_027271 [Hevea brasiliensis]	-	-	-	-	GO:0005575//cellular_component;GO:0005623//cell;GO:0005886//plasma membrane;GO:0005887//integral component of plasma membrane;GO:0016020//membrane;GO:0016021//integral component of membrane;GO:0031224//intrinsic component of membrane;GO:0031226//intrinsic component of plasma membrane;GO:0044425//membrane part;GO:0044459//plasma membrane part;GO:0044464//cell part;GO:0071944//cell periphery	GO:0003674//molecular_function;GO:0005215//transporter activity;GO:0005275//amine transmembrane transporter activity;GO:0015171//amino acid transmembrane transporter activity;GO:0015203//polyamine transmembrane transporter activity;GO:0015291//secondary active transmembrane transporter activity;GO:0015293//symporter activity;GO:0015297//antiporter activity;GO:0022804//active transmembrane transpo…	GO:0006810//transport;GO:0006865//amino acid transport;GO:0008150//biological_process;GO:0015837//amine transport;GO:0015846//polyamine transport;GO:0051179//localization;GO:0051234//establishment of localization;GO:0055085//transmembrane transport;GO:0071702//organic substance transport;GO:0071705//nitrogen compound transport;GO:1902047//polyamine transmembrane transport
Bni02G002890	174	208	143	79	49	73	15.88	17.73	15.04	8.31	3.44	5.14	16.21666667	5.63	-1.526270477	7.83E-06	0.00017724	SAG13	KAF3454644.1 hypothetical protein FNV43_RR05092 [Rhamnella rubrinervis]	Metabolism;Metabolism;Metabolism	Global and overview maps;Global and overview maps;Biosynthesis of other secondary metabolites	ko01100//Metabolic pathways;ko01110//Biosynthesis of secondary metabolites;ko00960//Tropane, piperidine and pyridine alkaloid biosynthesis	K08081;K08081;K08081	-	GO:0003824//catalytic activity;GO:0004316//3-oxoacyl-[acyl-carrier-protein] reductase (NADPH) activity;GO:0004757//sepiapterin reductase activity;GO:0008667//2,3-dihydro-2,3-dihydroxybenzoate dehydrogenase activity;GO:0008678//2-deoxy-D-gluconate 3-dehydrogenase activity;GO:0016491//oxidoreductase activity;GO:0016757//transferase activity, transferring glycosyl groups;GO:0050662//coenzyme binding…	GO:0000272//polysaccharide catabolic process;GO:0005975//carbohydrate metabolic process;GO:0006633//fatty acid biosynthetic process;GO:0006729//tetrahydrobiopterin biosynthetic process;GO:0055114//oxidation-reduction process
Bni09G013155	12	6	4	31	54	63	0.94	0.44	0.36	2.79	3.24	3.79	0.58	3.273333333	2.496635718	7.89E-06	0.000178128	--	-	-	-	-	-	-	-	-
Bni12G016283	107	81	94	156	273	284	4.3	3.04	4.36	7.23	8.44	8.81	3.9	8.16	1.065095028	7.96E-06	0.000179135	GLCAT14A	EXB68031.1 Xylosyltransferase 1 [Morus notabilis]	-	-	-	-	GO:0016020//membrane	GO:0016757//transferase activity, transferring glycosyl groups	-
Bni06G009449	180	154	206	323	488	497	4.63	3.7	6.05	9.57	9.64	9.86	4.793333333	9.69	1.015467396	8.09E-06	0.000181358	QWRF2	XP_024023446.1 QWRF motif-containing protein 2 [Morus notabilis]	-	-	-	-	GO:0031515//tRNA (m1A) methyltransferase complex	GO:0016429//tRNA (adenine-N1-)-methyltransferase activity	GO:0030488//tRNA methylation
Bni02G002123	56	69	123	167	514	871	2.11	2.43	5.34	7.25	14.87	25.31	3.293333333	15.81	2.263216921	8.16E-06	0.000182744	FAR3	PON84334.1 Fatty acyl-CoA reductase [Trema orientale]	Cellular Processes;Metabolism	Transport and catabolism;Lipid metabolism	ko04146//Peroxisome;ko00073//Cutin, suberine and wax biosynthesis	K13356;K13356	GO:0005575//cellular_component;GO:0005622//intracellular;GO:0005623//cell;GO:0005737//cytoplasm;GO:0005783//endoplasmic reticulum;GO:0012505//endomembrane system;GO:0043226//organelle;GO:0043227//membrane-bounded organelle;GO:0043229//intracellular organelle;GO:0043231//intracellular membrane-bounded organelle;GO:0044424//intracellular part;GO:0044444//cytoplasmic part;GO:0044464//cell part	GO:0003674//molecular_function;GO:0003824//catalytic activity;GO:0003854//3-beta-hydroxy-delta5-steroid dehydrogenase activity;GO:0004043//L-aminoadipate-semialdehyde dehydrogenase activity;GO:0008460//dTDP-glucose 4,6-dehydratase activity;GO:0008831//dTDP-4-dehydrorhamnose reductase activity;GO:0016491//oxidoreductase activity;GO:0016616//oxidoreductase activity, acting on the CH-OH group of don…	GO:0005975//carbohydrate metabolic process;GO:0006139//nucleobase-containing compound metabolic process;GO:0006163//purine nucleotide metabolic process;GO:0006629//lipid metabolic process;GO:0006637//acyl-CoA metabolic process;GO:0006694//steroid biosynthetic process;GO:0006725//cellular aromatic compound metabolic process;GO:0006732//coenzyme metabolic process;GO:0006753//nucleoside phosphate me…
Bni03G004817	384	510	337	230	237	200	37.43	46.41	37.78	25.85	17.72	15.03	40.54	19.53333333	-1.053407925	8.34E-06	0.000186324	--	PON44184.1 Transmembrane protein [Trema orientale]	-	-	-	-	-	GO:0015232//heme transporter activity	GO:0015886//heme transport
Bni02G002237	249	153	276	512	686	964	8.43	4.84	10.78	19.99	17.86	25.2	8.016666667	21.01666667	1.390459477	8.48E-06	0.000188989	FLA17	XP_011660173.1 fasciclin-like arabinogalactan protein 17 [Cucumis sativus]	-	-	-	-	-	-	-
Bni11G015613	100	74	107	166	430	791	8.77	6.06	10.82	16.78	28.97	53.52	8.55	33.09	1.952398967	8.63E-06	0.000191941	--	EXC31275.1 hypothetical protein L484_011354 [Morus notabilis]	-	-	-	-	GO:0005577//fibrinogen complex	GO:0005102//receptor binding;GO:0061630//ubiquitin protein ligase activity	GO:0016567//protein ubiquitination;GO:0030168//platelet activation;GO:0051258//protein polymerization
Bni04G005706	14	9	24	44	133	174	0.86	0.51	1.69	3.11	6.26	8.22	1.02	5.863333333	2.523151925	8.90E-06	0.000197147	RNS3	XP_004297298.1 PREDICTED: ribonuclease 3-like [Fragaria vesca subsp. vesca] [Fragaria vesca]	-	-	-	-	-	GO:0003674//molecular_function;GO:0003676//nucleic acid binding;GO:0003723//RNA binding;GO:0003824//catalytic activity;GO:0004518//nuclease activity;GO:0004519//endonuclease activity;GO:0004521//endoribonuclease activity;GO:0004540//ribonuclease activity;GO:0005488//binding;GO:0016787//hydrolase activity;GO:0016788//hydrolase activity, acting on ester bonds;GO:0016892//endoribonuclease activity, …	GO:0006139//nucleobase-containing compound metabolic process;GO:0006725//cellular aromatic compound metabolic process;GO:0006807//nitrogen compound metabolic process;GO:0008150//biological_process;GO:0008152//metabolic process;GO:0009987//cellular process;GO:0016070//RNA metabolic process;GO:0034641//cellular nitrogen compound metabolic process;GO:0043170//macromolecule metabolic process;GO:00442…
Bni04G005171	31	12	65	116	390	458	3.09	1.11	7.44	13.13	29.53	34.83	3.88	25.83	2.734919086	9.05E-06	0.000200048	LOX1.5	XP_024032767.1 probable linoleate 9S-lipoxygenase 5, partial [Morus notabilis]	Metabolism	Lipid metabolism	ko00591//Linoleic acid metabolism	K15718	-	GO:0016702//oxidoreductase activity, acting on single donors with incorporation of molecular oxygen, incorporation of two atoms of oxygen;GO:0046872//metal ion binding	GO:0055114//oxidation-reduction process
Bni14G019103	229	216	174	263	1069	1483	4.85	4.27	4.24	6.42	17.4	24.23	4.453333333	16.01666667	1.846616423	1.01E-05	0.00021968	--	-	-	-	-	-	-	-	-
Bni04G005801	193	108	195	281	853	1488	9.48	4.96	11.04	15.91	32.19	56.39	8.493333333	34.83	2.035927696	1.01E-05	0.00021998	TBL43	PON96508.1 Trichome birefringence-like family [Trema orientale]	-	-	-	-	-	-	-
Bni01G000468	64	24	95	206	462	370	2.47	0.87	4.23	9.18	13.72	11.04	2.523333333	11.31333333	2.16462136	1.04E-05	0.000225499	--	PON80834.1 Zinc finger, C2H [Trema orientale]	-	-	-	-	-	-	-
Bni10G015085	0	16	7	62	90	147	0	0.62	0.35	3.01	2.92	4.79	0.323333333	3.573333333	3.466176348	1.12E-05	0.000241804	speA	XP_024028386.1 uncharacterized protein LOC21391599, partial [Morus notabilis]	-	-	-	-	GO:0005575//cellular_component;GO:0005622//intracellular;GO:0005623//cell;GO:0005737//cytoplasm;GO:0044424//intracellular part;GO:0044464//cell part	GO:0003674//molecular_function;GO:0003824//catalytic activity;GO:0004837//tyrosine decarboxylase activity;GO:0008710//8-amino-7-oxononanoate synthase activity;GO:0008792//arginine decarboxylase activity;GO:0016740//transferase activity;GO:0016829//lyase activity;GO:0016830//carbon-carbon lyase activity;GO:0016831//carboxy-lyase activity;GO:0030170//pyridoxal phosphate binding;GO:0031071//cysteine…	GO:0006520//cellular amino acid metabolic process;GO:0006576//cellular biogenic amine metabolic process;GO:0006595//polyamine metabolic process;GO:0006596//polyamine biosynthetic process;GO:0006807//nitrogen compound metabolic process;GO:0008150//biological_process;GO:0008152//metabolic process;GO:0008216//spermidine metabolic process;GO:0008295//spermidine biosynthetic process;GO:0009058//biosyn…
Bni06G008956	36	115	250	1071	2694	6283	7.45	22.25	59.67	255.57	428.63	1003.79	29.79	562.6633333	4.239371923	1.16E-05	0.000250201	--	XP_024018825.1 uncharacterized protein LOC21402204 isoform X3 [Morus notabilis]	-	-	-	-	GO:0005576//extracellular region	GO:0004867//serine-type endopeptidase inhibitor activity	-
Bni02G003340	31	10	37	68	222	396	0.77	0.23	1.06	1.94	4.23	7.57	0.686666667	4.58	2.737665762	1.18E-05	0.000253132	--	XP_010102190.1 uncharacterized protein LOC21407210 [Morus notabilis]	-	-	-	-	-	-	-
Bni02G002983	136	100	98	44	69	42	17.32	11.87	14.35	6.44	6.73	4.12	14.51333333	5.763333333	-1.332403539	1.18E-05	0.000253383	ZAT5	XP_009338354.1 PREDICTED: zinc finger protein ZAT12-like [Pyrus x bretschneideri]	-	-	-	-	-	-	-
Bni07G010373	329	337	457	681	993	1334	8.16	7.81	13.07	19.47	18.93	25.53	9.68	21.31	1.138451641	1.24E-05	0.00026439	ROPGEF7	PON90773.1 PRONE domain containing protein [Trema orientale]	-	-	-	-	GO:0005575//cellular_component;GO:0005622//intracellular;GO:0005623//cell;GO:0005737//cytoplasm;GO:0005829//cytosol;GO:0005886//plasma membrane;GO:0016020//membrane;GO:0016324//apical plasma membrane;GO:0044424//intracellular part;GO:0044425//membrane part;GO:0044444//cytoplasmic part;GO:0044459//plasma membrane part;GO:0044464//cell part;GO:0045177//apical part of cell;GO:0071944//cell periphery…	GO:0003674//molecular_function;GO:0005085//guanyl-nucleotide exchange factor activity;GO:0005088//Ras guanyl-nucleotide exchange factor activity;GO:0005089//Rho guanyl-nucleotide exchange factor activity;GO:0005488//binding;GO:0005515//protein binding;GO:0017016//Ras GTPase binding;GO:0017048//Rho GTPase binding;GO:0019899//enzyme binding;GO:0031267//small GTPase binding;GO:0051020//GTPase bindin…	GO:0000003//reproduction;GO:0000902//cell morphogenesis;GO:0000904//cell morphogenesis involved in differentiation;GO:0001558//regulation of cell growth;GO:0003006//developmental process involved in reproduction;GO:0008150//biological_process;GO:0009653//anatomical structure morphogenesis;GO:0009826//unidimensional cell growth;GO:0009856//pollination;GO:0009860//pollen tube growth;GO:0009932//cel…
Bni05G008017	50	26	64	125	216	292	2.77	1.34	4.08	7.98	9.19	12.47	2.73	9.88	1.855610091	1.26E-05	0.000267916	RLP51	PON41138.1 LRR domain containing protein [Parasponia andersonii]	-	-	-	-	GO:0005575//cellular_component;GO:0005623//cell;GO:0005886//plasma membrane;GO:0016020//membrane;GO:0016021//integral component of membrane;GO:0031224//intrinsic component of membrane;GO:0044425//membrane part;GO:0044464//cell part;GO:0071944//cell periphery	GO:0000166//nucleotide binding;GO:0003674//molecular_function;GO:0003824//catalytic activity;GO:0004672//protein kinase activity;GO:0004674//protein serine/threonine kinase activity;GO:0005488//binding;GO:0005515//protein binding;GO:0005524//ATP binding;GO:0008144//drug binding;GO:0016301//kinase activity;GO:0016740//transferase activity;GO:0016772//transferase activity, transferring phosphorus-c…	GO:0002831//regulation of response to biotic stimulus;GO:0002833//positive regulation of response to biotic stimulus;GO:0006464//cellular protein modification process;GO:0006468//protein phosphorylation;GO:0006793//phosphorus metabolic process;GO:0006796//phosphate-containing compound metabolic process;GO:0006807//nitrogen compound metabolic process;GO:0006950//response to stress;GO:0006952//defe…
Bni14G018832	10	13	16	19	339	168	0.31	0.39	0.55	0.67	8.01	4	0.416666667	4.226666667	3.342554745	1.30E-05	0.000275456	At5g67130	EXB54382.1 PI-PLC X domain-containing protein [Morus notabilis]	-	-	-	-	-	-	-
Bni10G015007	442	387	329	194	156	111	21.14	17.3	18.14	10.7	5.74	4.1	18.86	6.846666667	-1.461855995	1.30E-05	0.000275995	CKX6	PON39732.1 Cytokinin oxidase [Trema orientale]	Metabolism	Metabolism of terpenoids and polyketides	ko00908//Zeatin biosynthesis	K00279	GO:0005575//cellular_component;GO:0005576//extracellular region;GO:0005615//extracellular space;GO:0005622//intracellular;GO:0005623//cell;GO:0005737//cytoplasm;GO:0005773//vacuole;GO:0043226//organelle;GO:0043227//membrane-bounded organelle;GO:0043229//intracellular organelle;GO:0043231//intracellular membrane-bounded organelle;GO:0044421//extracellular region part;GO:0044424//intracellular part…	GO:0000166//nucleotide binding;GO:0003674//molecular_function;GO:0003824//catalytic activity;GO:0005488//binding;GO:0008891//glycolate oxidase activity;GO:0016491//oxidoreductase activity;GO:0016614//oxidoreductase activity, acting on CH-OH group of donors;GO:0016645//oxidoreductase activity, acting on the CH-NH group of donors;GO:0019139//cytokinin dehydrogenase activity;GO:0036094//small molecu…	GO:0005975//carbohydrate metabolic process;GO:0006725//cellular aromatic compound metabolic process;GO:0006807//nitrogen compound metabolic process;GO:0007275//multicellular organism development;GO:0008150//biological_process;GO:0008152//metabolic process;GO:0009056//catabolic process;GO:0009308//amine metabolic process;GO:0009653//anatomical structure morphogenesis;GO:0009690//cytokinin metaboli…
Bni08G012555	53	35	59	122	170	305	2.15	1.32	2.75	5.69	5.29	9.53	2.073333333	6.836666667	1.721341006	1.31E-05	0.000276735	murA	XP_010108242.2 LOW QUALITY PROTEIN: uncharacterized protein LOC21401629 [Morus notabilis]	-	-	-	-	GO:0005575//cellular_component;GO:0005622//intracellular;GO:0005623//cell;GO:0005737//cytoplasm;GO:0044424//intracellular part;GO:0044464//cell part	GO:0003674//molecular_function;GO:0003824//catalytic activity;GO:0003866//3-phosphoshikimate 1-carboxyvinyltransferase activity;GO:0008760//UDP-N-acetylglucosamine 1-carboxyvinyltransferase activity;GO:0016740//transferase activity;GO:0016765//transferase activity, transferring alkyl or aryl (other than methyl) groups	GO:0000270//peptidoglycan metabolic process;GO:0006022//aminoglycan metabolic process;GO:0006023//aminoglycan biosynthetic process;GO:0006024//glycosaminoglycan biosynthetic process;GO:0006040//amino sugar metabolic process;GO:0006139//nucleobase-containing compound metabolic process;GO:0006725//cellular aromatic compound metabolic process;GO:0006793//phosphorus metabolic process;GO:0006807//nitr…
Bni05G007712	2652	2678	2845	1486	2051	1195	115.3	108.79	142.6	74.46	68.53	40.09	122.23	61.02666667	-1.002086726	1.31E-05	0.000276961	ACO	AFZ76981.1 ACC oxidase [Boehmeria nivea]	Metabolism;Metabolism;Metabolism	Global and overview maps;Global and overview maps;Amino acid metabolism	ko01100//Metabolic pathways;ko01110//Biosynthesis of secondary metabolites;ko00270//Cysteine and methionine metabolism	K05933;K05933;K05933	-	GO:0003674//molecular_function;GO:0003824//catalytic activity;GO:0005488//binding;GO:0009815//1-aminocyclopropane-1-carboxylate oxidase activity;GO:0016491//oxidoreductase activity;GO:0016638//oxidoreductase activity, acting on the CH-NH2 group of donors;GO:0016641//oxidoreductase activity, acting on the CH-NH2 group of donors, oxygen as acceptor;GO:0019842//vitamin binding;GO:0030246//carbohydra…	GO:0000003//reproduction;GO:0003006//developmental process involved in reproduction;GO:0007275//multicellular organism development;GO:0007568//aging;GO:0008150//biological_process;GO:0008152//metabolic process;GO:0009058//biosynthetic process;GO:0009692//ethylene metabolic process;GO:0009693//ethylene biosynthetic process;GO:0009835//fruit ripening;GO:0009987//cellular process;GO:0010154//fruit d…
Bni01G001625	16	12	21	40	108	107	0.42	0.29	0.63	1.2	2.17	2.16	0.446666667	1.843333333	2.04504648	1.32E-05	0.000277416	--	EXB63954.1 hypothetical protein L484_003337 [Morus notabilis]	-	-	-	-	-	-	-
Bni01G000193	190	241	258	336	985	1645	2.01	2.39	3.15	4.11	8.02	13.45	2.516666667	8.526666667	1.760467715	1.46E-05	0.000306471	CER1	EOX97015.1 Fatty acid hydroxylase superfamily [Theobroma cacao]	Metabolism;Metabolism	Global and overview maps;Lipid metabolism	ko01110//Biosynthesis of secondary metabolites;ko00073//Cutin, suberine and wax biosynthesis	K15404;K15404	-	GO:0005506//iron ion binding;GO:0016491//oxidoreductase activity	GO:0008610//lipid biosynthetic process;GO:0055114//oxidation-reduction process
BniUnG019355	160	117	89	33	6	13	5.46	3.71	3.5	1.3	0.16	0.34	4.223333333	0.6	-2.815347713	1.48E-05	0.000309211	WAKL10	EXB36717.1 Wall-associated receptor kinase-like 9 [Morus notabilis]	-	-	-	-	GO:0005575//cellular_component;GO:0005623//cell;GO:0005886//plasma membrane;GO:0016020//membrane;GO:0016021//integral component of membrane;GO:0031224//intrinsic component of membrane;GO:0044425//membrane part;GO:0044464//cell part;GO:0071944//cell periphery	GO:0000166//nucleotide binding;GO:0001871//pattern binding;GO:0003674//molecular_function;GO:0003824//catalytic activity;GO:0004672//protein kinase activity;GO:0004674//protein serine/threonine kinase activity;GO:0005488//binding;GO:0005509//calcium ion binding;GO:0005524//ATP binding;GO:0008144//drug binding;GO:0016301//kinase activity;GO:0016740//transferase activity;GO:0016772//transferase act…	GO:0006464//cellular protein modification process;GO:0006468//protein phosphorylation;GO:0006793//phosphorus metabolic process;GO:0006796//phosphate-containing compound metabolic process;GO:0006807//nitrogen compound metabolic process;GO:0007154//cell communication;GO:0007165//signal transduction;GO:0007166//cell surface receptor signaling pathway;GO:0008150//biological_process;GO:0008152//metabo…
Bni05G007089	280	146	230	432	700	728	12.99	6.33	12.3	23.1	24.96	26.06	10.54	24.70666667	1.229025514	1.52E-05	0.000317236	At1g30700	XP_024022829.1 berberine bridge enzyme-like 8 [Morus notabilis]	-	-	-	-	-	GO:0008891//glycolate oxidase activity;GO:0016491//oxidoreductase activity;GO:0050660//flavin adenine dinucleotide binding	GO:0005975//carbohydrate metabolic process;GO:0055114//oxidation-reduction process
Bni03G004394	119	317	44	503	1068	1036	4.48	11.14	1.91	21.81	30.87	30.07	5.843333333	27.58333333	2.238933316	1.56E-05	0.000324093	SOT15	XP_010095979.1 cytosolic sulfotransferase 15 [Morus notabilis]	-	-	-	-	-	GO:0008146//sulfotransferase activity	GO:0010274//hydrotropism
Bni05G006782	204	128	252	395	706	866	3.94	2.31	5.61	8.79	10.47	12.9	3.953333333	10.72	1.439163397	1.59E-05	0.000329653	HSL1	PON60639.1 Serine/threonine protein kinase [Trema orientale]	-	-	-	-	GO:0005575//cellular_component;GO:0005623//cell;GO:0005886//plasma membrane;GO:0016020//membrane;GO:0016021//integral component of membrane;GO:0031224//intrinsic component of membrane;GO:0044425//membrane part;GO:0044464//cell part;GO:0071944//cell periphery	GO:0000166//nucleotide binding;GO:0003674//molecular_function;GO:0003824//catalytic activity;GO:0004672//protein kinase activity;GO:0004674//protein serine/threonine kinase activity;GO:0005488//binding;GO:0005515//protein binding;GO:0005524//ATP binding;GO:0008144//drug binding;GO:0016301//kinase activity;GO:0016740//transferase activity;GO:0016772//transferase activity, transferring phosphorus-c…	GO:0006464//cellular protein modification process;GO:0006468//protein phosphorylation;GO:0006793//phosphorus metabolic process;GO:0006796//phosphate-containing compound metabolic process;GO:0006807//nitrogen compound metabolic process;GO:0008150//biological_process;GO:0008152//metabolic process;GO:0009987//cellular process;GO:0016310//phosphorylation;GO:0019538//protein metabolic process;GO:00362…
Bni10G014571	125	117	112	172	434	624	2.82	2.45	2.89	4.49	7.38	10.91	2.72	7.593333333	1.48112669	1.61E-05	0.000331816	NEPS1	BBH03902.1 NAD(P)-binding Rossmann-fold superfamily protein, partial [Prunus dulcis]	-	-	-	-	-	GO:0003677//DNA binding;GO:0003824//catalytic activity;GO:0003854//3-beta-hydroxy-delta5-steroid dehydrogenase activity;GO:0003978//UDP-glucose 4-epimerase activity;GO:0004316//3-oxoacyl-[acyl-carrier-protein] reductase (NADPH) activity;GO:0008641//small protein activating enzyme activity;GO:0008667//2,3-dihydro-2,3-dihydroxybenzoate dehydrogenase activity;GO:0008678//2-deoxy-D-gluconate 3-dehydr…	GO:0000272//polysaccharide catabolic process;GO:0006012//galactose metabolic process;GO:0006633//fatty acid biosynthetic process;GO:0006694//steroid biosynthetic process;GO:0008152//metabolic process;GO:0009244//lipopolysaccharide core region biosynthetic process;GO:0015995//chlorophyll biosynthetic process;GO:0055114//oxidation-reduction process
Bni05G007110	525	963	540	1046	2117	1746	21.27	36.46	25.23	48.85	65.93	54.59	27.65333333	56.45666667	1.029690558	1.65E-05	0.000340752	PPO	XP_010100567.1 polyphenol oxidase, chloroplastic [Morus notabilis]	Metabolism;Metabolism;Metabolism;Metabolism	Global and overview maps;Global and overview maps;Amino acid metabolism;Biosynthesis of other secondary metabolites	ko01100//Metabolic pathways;ko01110//Biosynthesis of secondary metabolites;ko00350//Tyrosine metabolism;ko00950//Isoquinoline alkaloid biosynthesis	K00422;K00422;K00422;K00422	-	GO:0004097//catechol oxidase activity;GO:0016491//oxidoreductase activity	GO:0055114//oxidation-reduction process
Bni06G008661	97	85	54	146	207	236	6.64	5.44	4.26	11.53	10.9	12.47	5.446666667	11.63333333	1.094819053	1.67E-05	0.000342187	--	XP_010107647.1 mavicyanin [Morus notabilis]	-	-	-	-	-	GO:0003674//molecular_function;GO:0003824//catalytic activity;GO:0005488//binding;GO:0009055//electron carrier activity;GO:0016491//oxidoreductase activity;GO:0043167//ion binding;GO:0043169//cation binding;GO:0046872//metal ion binding	GO:0006091//generation of precursor metabolites and energy;GO:0008150//biological_process;GO:0008152//metabolic process;GO:0009987//cellular process;GO:0022900//electron transport chain;GO:0044237//cellular metabolic process;GO:0055114//oxidation-reduction process
Bni01G001082	1329	1020	757	416	894	505	83.31	59.74	54.71	30.06	43.07	24.43	65.92	32.52	-1.019388985	1.72E-05	0.000351271	SPX2	XP_024024577.1 SPX domain-containing protein 1 [Morus notabilis]	-	-	-	-	-	-	-
Bni06G008584	1250	2038	1518	2493	3860	5822	48.07	73.34	68.49	111.79	112.09	169.03	63.3	130.97	1.048958981	1.73E-05	0.000352091	At4g34880	PON55082.1 Amidase [Parasponia andersonii]	Metabolism;Metabolism;Metabolism;Metabolism	Global and overview maps;Amino acid metabolism;Amino acid metabolism;Amino acid metabolism	ko01100//Metabolic pathways;ko00380//Tryptophan metabolism;ko00330//Arginine and proline metabolism;ko00360//Phenylalanine metabolism	K01426;K01426;K01426;K01426	GO:0030956//glutamyl-tRNA(Gln) amidotransferase complex	GO:0004039//allophanate hydrolase activity;GO:0016811//hydrolase activity, acting on carbon-nitrogen (but not peptide) bonds, in linear amides;GO:0050567//glutaminyl-tRNA synthase (glutamine-hydrolyzing) activity	GO:0006424//glutamyl-tRNA aminoacylation;GO:0019627//urea metabolic process
Bni12G016842	129	122	150	209	488	730	6.45	5.7	8.63	12.02	18.7	28.11	6.926666667	19.61	1.501356382	1.79E-05	0.000363394	STR9	PON52252.1 Rhodanese-like domain containing protein [Parasponia andersonii]	-	-	-	-	GO:0005575//cellular_component;GO:0005622//intracellular;GO:0005623//cell;GO:0005737//cytoplasm;GO:0009507//chloroplast;GO:0009534//chloroplast thylakoid;GO:0009535//chloroplast thylakoid membrane;GO:0009536//plastid;GO:0009579//thylakoid;GO:0016020//membrane;GO:0016021//integral component of membrane;GO:0031224//intrinsic component of membrane;GO:0031976//plastid thylakoid;GO:0031984//organelle …	GO:0003824//catalytic activity	GO:0001887//selenium compound metabolic process;GO:0006400//tRNA modification;GO:0009228//thiamine biosynthetic process
Bni04G005911	44	38	20	80	115	170	1.86	1.5	0.97	3.89	3.73	5.54	1.443333333	4.386666667	1.603720559	1.83E-05	0.000369474	UGT82A1	XP_010112864.2 UDP-glycosyltransferase 82A1 [Morus notabilis]	-	-	-	-	GO:0005575//cellular_component;GO:0005622//intracellular;GO:0005623//cell;GO:0016021//integral component of membrane;GO:0043226//organelle;GO:0043227//membrane-bounded organelle;GO:0043229//intracellular organelle;GO:0043231//intracellular membrane-bounded organelle;GO:0044424//intracellular part;GO:0044464//cell part	GO:0003674//molecular_function;GO:0003824//catalytic activity;GO:0005381//iron ion transmembrane transporter activity;GO:0008194//UDP-glycosyltransferase activity;GO:0016740//transferase activity;GO:0016757//transferase activity, transferring glycosyl groups;GO:0016758//transferase activity, transferring hexosyl groups;GO:0035251//UDP-glucosyltransferase activity;GO:0046527//glucosyltransferase a…	GO:0008150//biological_process;GO:0008152//metabolic process;GO:0034755//iron ion transmembrane transport
Bni11G016122	67	28	119	275	1643	1930	5.36	2.09	10.97	25.35	101	119.13	6.14	81.82666667	3.736260522	1.88E-05	0.000378563	CTL2	PON61931.1 Glycoside hydrolase [Parasponia andersonii]	-	-	-	-	GO:0005575//cellular_component;GO:0005576//extracellular region	GO:0004568//chitinase activity	GO:0005975//carbohydrate metabolic process;GO:0006022//aminoglycan metabolic process;GO:0006026//aminoglycan catabolic process;GO:0006030//chitin metabolic process;GO:0006032//chitin catabolic process;GO:0006040//amino sugar metabolic process;GO:0006807//nitrogen compound metabolic process;GO:0008150//biological_process;GO:0008152//metabolic process;GO:0009056//catabolic process;GO:0009057//macro…
Bni03G004251	8	35	91	594	846	2753	0.82	3.36	10.78	70.38	66.83	218.38	4.986666667	118.53	4.571032673	1.94E-05	0.00038928	--	-	-	-	-	-	-	-	-
Bni07G010979	197	139	225	323	673	1030	6	3.69	8.27	11.84	15.89	24.5	5.986666667	17.41	1.540091354	1.96E-05	0.000392424	At5g58300	EXB74410.1 putative inactive receptor kinase [Morus notabilis]	-	-	-	-	GO:0005575//cellular_component;GO:0005618//cell wall;GO:0005623//cell;GO:0005886//plasma membrane;GO:0005911//cell-cell junction;GO:0009505//plant-type cell wall;GO:0009506//plasmodesma;GO:0016020//membrane;GO:0016021//integral component of membrane;GO:0030054//cell junction;GO:0030312//external encapsulating structure;GO:0031224//intrinsic component of membrane;GO:0044425//membrane part;GO:00444…	GO:0000166//nucleotide binding;GO:0003674//molecular_function;GO:0003824//catalytic activity;GO:0004672//protein kinase activity;GO:0005488//binding;GO:0005515//protein binding;GO:0005524//ATP binding;GO:0008144//drug binding;GO:0016301//kinase activity;GO:0016740//transferase activity;GO:0016772//transferase activity, transferring phosphorus-containing groups;GO:0016773//phosphotransferase activ…	GO:0006464//cellular protein modification process;GO:0006468//protein phosphorylation;GO:0006793//phosphorus metabolic process;GO:0006796//phosphate-containing compound metabolic process;GO:0006807//nitrogen compound metabolic process;GO:0008150//biological_process;GO:0008152//metabolic process;GO:0009987//cellular process;GO:0016310//phosphorylation;GO:0019538//protein metabolic process;GO:00362…
Bni07G010282	16	14	43	41	3272	2008	1.31	1.07	4.07	3.88	203.99	125.73	2.15	111.2	5.692676318	1.96E-05	0.00039283	JAL3	AAY35063.1 lectin KM+ [Artocarpus integer]	-	-	-	-	-	-	-
Bni12G016659	362	623	234	152	230	133	19.17	30.82	14.28	9.28	9.36	5.43	21.42333333	8.023333333	-1.416909331	1.97E-05	0.00039283	DDB_G0268948	XP_010090907.1 putative methyltransferase DDB_G0268948 [Morus notabilis]	-	-	-	-	-	GO:0004719//protein-L-isoaspartate (D-aspartate) O-methyltransferase activity;GO:0008168//methyltransferase activity;GO:0008170//N-methyltransferase activity;GO:0008171//O-methyltransferase activity;GO:0008276//protein methyltransferase activity;GO:0008689//3-demethylubiquinone-9 3-O-methyltransferase activity;GO:0008757//S-adenosylmethionine-dependent methyltransferase activity;GO:0046025//preco…	GO:0006412//translation;GO:0006744//ubiquinone biosynthetic process;GO:0008152//metabolic process;GO:0008299//isoprenoid biosynthetic process;GO:0009102//biotin biosynthetic process;GO:0015995//chlorophyll biosynthetic process;GO:0018364//peptidyl-glutamine methylation;GO:0030091//protein repair;GO:0044272//sulfur compound biosynthetic process;GO:0046140//corrin biosynthetic process
Bni10G014578	94	80	135	177	612	461	4.65	3.7	7.69	10.09	23.25	17.59	5.346666667	16.97666667	1.666841575	1.97E-05	0.000392921	VDAC1	XP_030492781.1 mitochondrial outer membrane protein porin of 36 kDa-like [Cannabis sativa]	-	-	-	-	GO:0005575//cellular_component;GO:0005622//intracellular;GO:0005623//cell;GO:0005737//cytoplasm;GO:0005739//mitochondrion;GO:0005740//mitochondrial envelope;GO:0005741//mitochondrial outer membrane;GO:0016020//membrane;GO:0016021//integral component of membrane;GO:0019867//outer membrane;GO:0031090//organelle membrane;GO:0031224//intrinsic component of membrane;GO:0031966//mitochondrial membrane;…	GO:0003674//molecular_function;GO:0005215//transporter activity;GO:0005216//ion channel activity;GO:0005244//voltage-gated ion channel activity;GO:0005253//anion channel activity;GO:0008308//voltage-gated anion channel activity;GO:0008509//anion transmembrane transporter activity;GO:0015075//ion transmembrane transporter activity;GO:0015103//inorganic anion transmembrane transporter activity;GO:0…	GO:0006810//transport;GO:0006811//ion transport;GO:0006820//anion transport;GO:0008150//biological_process;GO:0015698//inorganic anion transport;GO:0034220//ion transmembrane transport;GO:0051179//localization;GO:0051234//establishment of localization;GO:0055085//transmembrane transport;GO:0098656//anion transmembrane transport
Bni13G017426	27	12	101	831	1006	806	1.88	0.79	8.13	67.22	54.28	43.65	3.6	55.05	3.934673752	2.02E-05	0.00040114	CHN14	XP_030496514.1 endochitinase-like [Cannabis sativa]	Metabolism;Environmental Information Processing;Metabolism	Global and overview maps;Signal transduction;Carbohydrate metabolism	ko01100//Metabolic pathways;ko04016//MAPK signaling pathway - plant;ko00520//Amino sugar and nucleotide sugar metabolism	K20547;K20547;K20547	-	GO:0004568//chitinase activity;GO:0008061//chitin binding	GO:0006032//chitin catabolic process;GO:0016998//cell wall macromolecule catabolic process
Bni06G008726	1583	1596	1078	443	1295	641	72.67	68.46	57.05	23.44	45.69	22.71	66.06	30.61333333	-1.109616828	2.08E-05	0.000410811	NAC022	AIA57532.1 NAC domain-containing protein [Boehmeria nivea]	-	-	-	-	-	GO:0003677//DNA binding	GO:0006355//regulation of transcription, DNA-templated
BniUnG019417	1053	1175	1012	665	567	554	42.51	44.32	47.08	30.92	17.58	17.25	44.63666667	21.91666667	-1.026200901	2.09E-05	0.000411347	APO1	XP_024021486.1 APO protein 1, chloroplastic [Morus notabilis]	-	-	-	-	GO:0005575//cellular_component;GO:0005622//intracellular;GO:0005623//cell;GO:0005737//cytoplasm;GO:0009507//chloroplast;GO:0009536//plastid;GO:0043226//organelle;GO:0043227//membrane-bounded organelle;GO:0043229//intracellular organelle;GO:0043231//intracellular membrane-bounded organelle;GO:0044424//intracellular part;GO:0044444//cytoplasmic part;GO:0044464//cell part	GO:0003674//molecular_function;GO:0003676//nucleic acid binding;GO:0003723//RNA binding;GO:0005488//binding;GO:0097159//organic cyclic compound binding;GO:1901363//heterocyclic compound binding	-
Bni13G017784	122	210	158	292	586	398	3.22	5.2	4.89	8.93	12	8.16	4.436666667	9.696666667	1.128012725	2.09E-05	0.000411347	MCM5	XP_010103740.1 DNA replication licensing factor MCM5 [Morus notabilis]	Genetic Information Processing	Replication and repair	ko03030//DNA replication	K02209	GO:0000228//nuclear chromosome;GO:0000347//THO complex;GO:0000781//chromosome, telomeric region;GO:0000784//nuclear chromosome, telomeric region;GO:0000785//chromatin;GO:0005575//cellular_component;GO:0005622//intracellular;GO:0005623//cell;GO:0005634//nucleus;GO:0005654//nucleoplasm;GO:0005656//nuclear pre-replicative complex;GO:0005657//replication fork;GO:0005694//chromosome;GO:0005737//cytopl…	GO:0000166//nucleotide binding;GO:0003674//molecular_function;GO:0003676//nucleic acid binding;GO:0003677//DNA binding;GO:0003678//DNA helicase activity;GO:0003682//chromatin binding;GO:0003688//DNA replication origin binding;GO:0003690//double-stranded DNA binding;GO:0003824//catalytic activity;GO:0004386//helicase activity;GO:0005488//binding;GO:0005524//ATP binding;GO:0008134//transcription fa…	GO:0000003//reproduction;GO:0000082//G1/S transition of mitotic cell cycle;GO:0000278//mitotic cell cycle;GO:0000280//nuclear division;GO:0000712//resolution of meiotic recombination intermediates;GO:0000724//double-strand break repair via homologous recombination;GO:0000725//recombinational repair;GO:0000727//double-strand break repair via break-induced replication;GO:0006139//nucleobase-contain…
Bni04G005834	205	162	136	229	537	574	17.97	13.27	13.75	23.14	36.18	38.83	14.99666667	32.71666667	1.125383901	2.10E-05	0.000413334	--	XP_010102155.1 uncharacterized protein LOC21404248 [Morus notabilis]	-	-	-	-	-	-	-
Bni05G007523	11	9	11	29	127	60	0.74	0.57	0.86	2.26	6.61	3.13	0.723333333	4	2.467267458	2.12E-05	0.000415192	--	PON35687.1 Alpha/beta hydrolase fold [Parasponia andersonii]	-	-	-	-	-	GO:0003824//catalytic activity;GO:0004414//homoserine O-acetyltransferase activity;GO:0016787//hydrolase activity;GO:0016788//hydrolase activity, acting on ester bonds;GO:0047570//3-oxoadipate enol-lactonase activity;GO:0070205//2-succinyl-6-hydroxy-2,4-cyclohexadiene-1-carboxylate synthase activity	GO:0006112//energy reserve metabolic process;GO:0009086//methionine biosynthetic process;GO:0009102//biotin biosynthetic process;GO:0009234//menaquinone biosynthetic process;GO:0030163//protein catabolic process;GO:0042952//beta-ketoadipate pathway
Bni02G002294	758	561	778	1296	1711	3127	12.18	8.49	14.1	24.21	23.13	42.04	11.59	29.79333333	1.362108978	2.14E-05	0.000418987	BGLU10	XP_015898784.1 beta-glucosidase 11-like [Ziziphus jujuba]	-	-	-	-	GO:0009341//beta-galactosidase complex	GO:0004553//hydrolase activity, hydrolyzing O-glycosyl compounds;GO:0004565//beta-galactosidase activity	GO:0005975//carbohydrate metabolic process;GO:0006012//galactose metabolic process
Bni09G013682	970	296	190	80	185	120	34.57	9.86	7.81	3.29	5.07	3.3	17.41333333	3.886666667	-2.163587108	2.15E-05	0.000420842	NRT2.5	XP_024023895.1 high affinity nitrate transporter 2.5 [Morus notabilis]	Metabolism	Energy metabolism	ko00910//Nitrogen metabolism	K02575	GO:0000325//plant-type vacuole;GO:0005575//cellular_component;GO:0005622//intracellular;GO:0005623//cell;GO:0005737//cytoplasm;GO:0005773//vacuole;GO:0005774//vacuolar membrane;GO:0005886//plasma membrane;GO:0005887//integral component of plasma membrane;GO:0009705//plant-type vacuole membrane;GO:0016020//membrane;GO:0016021//integral component of membrane;GO:0031090//organelle membrane;GO:003122…	GO:0003674//molecular_function;GO:0005215//transporter activity;GO:0008509//anion transmembrane transporter activity;GO:0015075//ion transmembrane transporter activity;GO:0015103//inorganic anion transmembrane transporter activity;GO:0015112//nitrate transmembrane transporter activity;GO:0015169//glycerol-3-phosphate transmembrane transporter activity;GO:0015318//inorganic solute uptake transmemb…	GO:0001101//response to acid chemical;GO:0006082//organic acid metabolic process;GO:0006807//nitrogen compound metabolic process;GO:0006810//transport;GO:0006811//ion transport;GO:0006820//anion transport;GO:0008150//biological_process;GO:0008152//metabolic process;GO:0009987//cellular process;GO:0010035//response to inorganic substance;GO:0010167//response to nitrate;GO:0015698//inorganic anion …
Bni10G014096	45	44	58	108	154	155	2.88	2.64	4.29	7.98	7.59	7.67	3.27	7.746666667	1.244285027	2.16E-05	0.000422144	LIGB	XP_010087343.1 extradiol ring-cleavage dioxygenase [Morus notabilis]	Metabolism	Biosynthesis of other secondary metabolites	ko00965//Betalain biosynthesis	K15777	-	GO:0003674//molecular_function;GO:0003824//catalytic activity;GO:0005488//binding;GO:0005506//iron ion binding;GO:0008198//ferrous iron binding;GO:0008270//zinc ion binding;GO:0016491//oxidoreductase activity;GO:0016701//oxidoreductase activity, acting on single donors with incorporation of molecular oxygen;GO:0043167//ion binding;GO:0043169//cation binding;GO:0046872//metal ion binding;GO:004691…	GO:0006725//cellular aromatic compound metabolic process;GO:0008150//biological_process;GO:0008152//metabolic process;GO:0009987//cellular process;GO:0044237//cellular metabolic process;GO:0055114//oxidation-reduction process
Bni06G009490	260	257	362	575	764	875	16.26	15.01	26.1	41.44	36.71	42.22	19.12333333	40.12333333	1.069107449	2.19E-05	0.000427195	--	XP_010107876.1 LRR receptor-like serine/threonine-protein kinase FLS2 isoform X3 [Morus notabilis]	-	-	-	-	-	GO:0005515//protein binding	-
Bni13G017976	93	81	65	138	215	329	5.98	4.87	4.82	10.23	10.63	16.33	5.223333333	12.39666667	1.246909568	2.24E-05	0.000434836	AHL	XP_010089382.1 PAP-specific phosphatase HAL2-like [Morus notabilis]	Metabolism;Metabolism	Global and overview maps;Energy metabolism	ko01100//Metabolic pathways;ko00920//Sulfur metabolism	K01082;K01082	-	GO:0003674//molecular_function;GO:0003824//catalytic activity;GO:0004401//histidinol-phosphatase activity;GO:0005488//binding;GO:0008252//nucleotidase activity;GO:0008441//3'(2'),5'-bisphosphate nucleotidase activity;GO:0016787//hydrolase activity;GO:0016788//hydrolase activity, acting on ester bonds;GO:0016791//phosphatase activity;GO:0042578//phosphoric ester hydrolase activity;GO:0043167//ion …	GO:0000105//histidine biosynthetic process;GO:0006629//lipid metabolic process;GO:0006644//phospholipid metabolic process;GO:0006650//glycerophospholipid metabolic process;GO:0006790//sulfur compound metabolic process;GO:0006793//phosphorus metabolic process;GO:0006796//phosphate-containing compound metabolic process;GO:0008150//biological_process;GO:0008152//metabolic process;GO:0009987//cellula…
Bni08G011682	7089	4887	4402	8451	13791	24468	199.9	129.4	143.11	274.68	298.87	532.43	157.47	368.66	1.227213888	2.30E-05	0.000445819	JAR6	PON42228.1 GH3-like hormone conjugating enzyme [Parasponia andersonii]	Environmental Information Processing	Signal transduction	ko04075//Plant hormone signal transduction	K14506	GO:0005575//cellular_component;GO:0005622//intracellular;GO:0005623//cell;GO:0005737//cytoplasm;GO:0005773//vacuole;GO:0043226//organelle;GO:0043227//membrane-bounded organelle;GO:0043229//intracellular organelle;GO:0043231//intracellular membrane-bounded organelle;GO:0044424//intracellular part;GO:0044444//cytoplasmic part;GO:0044464//cell part	GO:0003674//molecular_function;GO:0003824//catalytic activity;GO:0005488//binding;GO:0005515//protein binding;GO:0016740//transferase activity;GO:0016772//transferase activity, transferring phosphorus-containing groups;GO:0016779//nucleotidyltransferase activity;GO:0016874//ligase activity;GO:0016879//ligase activity, forming carbon-nitrogen bonds;GO:0016881//acid-amino acid ligase activity;GO:00…	GO:0000302//response to reactive oxygen species;GO:0001101//response to acid chemical;GO:0002218//activation of innate immune response;GO:0002252//immune effector process;GO:0002253//activation of immune response;GO:0002376//immune system process;GO:0002682//regulation of immune system process;GO:0002684//positive regulation of immune system process;GO:0006082//organic acid metabolic process;GO:0…
Bni07G010473	78	107	56	30	18	16	3.17	4.13	2.69	1.49	0.56	0.5	3.33	0.85	-1.969987431	2.32E-05	0.000447756	RCA1	PON33614.1 ATPase, AAA-type, core [Parasponia andersonii]	-	-	-	-	GO:0005575//cellular_component;GO:0005622//intracellular;GO:0005623//cell;GO:0005737//cytoplasm;GO:0009507//chloroplast;GO:0009532//plastid stroma;GO:0009536//plastid;GO:0009570//chloroplast stroma;GO:0043226//organelle;GO:0043227//membrane-bounded organelle;GO:0043229//intracellular organelle;GO:0043231//intracellular membrane-bounded organelle;GO:0044422//organelle part;GO:0044424//intracellula…	GO:0000166//nucleotide binding;GO:0003674//molecular_function;GO:0004017//adenylate kinase activity;GO:0005488//binding;GO:0005524//ATP binding;GO:0008144//drug binding;GO:0016887//ATPase activity;GO:0017076//purine nucleotide binding;GO:0030554//adenyl nucleotide binding;GO:0032553//ribonucleotide binding;GO:0032555//purine ribonucleotide binding;GO:0032559//adenyl ribonucleotide binding;GO:0035…	GO:0009151//purine deoxyribonucleotide metabolic process
Bni01G001245	0	0	0	12	2	146	0	0	0	0.79	0.09	5.44	0.001	2.106666667	11.04074634	2.36E-05	0.000454039	MYB123	PON77373.1 MYB transcription factor [Parasponia andersonii]	-	-	-	-	-	-	-
Bni02G002841	36	33	36	64	157	122	1.16	0.96	1.33	2.31	3.77	2.95	1.15	3.01	1.388129626	2.43E-05	0.000465436	LAC16	XP_010104682.1 laccase-4 [Morus notabilis]	-	-	-	-	-	GO:0005375//copper ion transmembrane transporter activity;GO:0005507//copper ion binding;GO:0016491//oxidoreductase activity	GO:0006825//copper ion transport;GO:0055114//oxidation-reduction process
[truncated: 713 more rows]
