# Supplementary material for: Molecular Mechanisms Regulating Phenylpropanoid Metabolism in Exogenously-Sprayed Ethylene Forage Ramie Based on Transcriptomic and Metabolomic Analyses
Source: Plants (Basel). 2023 Nov 18;12(22):3899. doi: 10.3390/plants12223899 (PMC10675582; doi:10.3390/plants12223899)
Supplement: Supplementary file 1 [file plants-12-03899-s001.zip › ETH-Attachment/Table S7 GO enrichment analysis.xls]

Table S6 GO enrichment analysis
GO ID (level1)	GO Term (level1)	GO ID (level2)	GO Term (level2)	number_of_Ck-Y-vs-A-Y (up)	number_of_Ck-Y-vs-A-Y (down)	Genes_of_Ck-Y-vs-A-Y_up	Genes_of_Ck-Y-vs-A-Y_down
GO:0008150	Biological Process	GO:0001906	cell killing	2	1	Bni13G018087(PNSL3),MSTRG.17780(tlp)	Bni04G006527(CML38)
GO:0008150	Biological Process	GO:0048511	rhythmic process	7	6	Bni02G002903(BOA),Bni03G003996(GATA8),Bni03G004329(NANA),Bni04G005951(COL9),Bni04G006095(eif2b4),Bni05G007362(GATA9),Bni05G007773(PER42)	Bni01G001305(GATA22),Bni04G005372(MIP1B),Bni08G011794(LHY),Bni08G012005(GATA21),Bni09G013274(STN7),Bni14G018626(ABC1K8)
GO:0008150	Biological Process	GO:0098754	detoxification	11	3	Bni01G001829(PARB),Bni03G004406(CITRX),Bni04G005605(DHAR2),Bni04G006343(PER63),Bni05G007773(PER42),Bni06G009559(PER10),Bni06G009917(NAKR2),Bni08G012197(NAKR2),Bni11G015932(HIPP32),Bni12G017124(PRXIIE),Bni13G018088(CXXS1)	Bni01G000238(HSP26-A),Bni10G014703(PAP17),Bni13G017660(GSTU9)
GO:0008150	Biological Process	GO:0008152	metabolic process	400	199	Bni01G000021(CESA2),Bni01G000125(PCMP-E29),Bni01G000193(CER1),Bni01G000254(TFCA),Bni01G000258(--),Bni01G000259(--),Bni01G000304(CASBPX2),Bni01G000396(EGS1),Bni01G000466(OFUT11),Bni01G000625(GULLO3),Bni01G000632(mtnN),Bni01G000671(IAA26),Bni01G000751(PME20),Bni01G000777(VIL2),Bni01G000952(AOP1.2),Bni01G000999(BXL7),Bni01G001084(SHN2),Bni01G001150(At1g77330),Bni01G001244(--),Bni01G001249(ACL5),Bni0…	Bni01G000163(CYP714C2),Bni01G000238(HSP26-A),Bni01G000385(RPA1B),Bni01G000619(DAAT),Bni01G000621(PEX4),Bni01G000734(--),Bni01G000788(UGT91C1),Bni01G000870(--),Bni01G000878(ndhT),Bni01G001071(OPR11),Bni01G001305(GATA22),Bni01G001314(GDCSP),Bni01G001341(BCAT1),Bni01G001430(APD1),Bni01G001444(At3g16150),Bni01G001668(At3g50940),Bni01G001689(CKX5),Bni01G001698(PAP),Bni02G001993(PAO),Bni02G002198(E2FB)…
GO:0008150	Biological Process	GO:0051704	multi-organism process	48	29	Bni01G000021(CESA2),Bni01G000254(TFCA),Bni01G000560(CSLC5),Bni01G001106(AZI1),Bni01G001350(CSLC12),Bni01G001536(--),Bni01G001829(PARB),Bni02G002071(CSLA2),Bni02G002099(--),Bni02G002815(CAX3),Bni02G003527(--),Bni03G003906(ABCG1),Bni03G004132(CSLA9),Bni03G004391(SOT15),Bni03G004742(ERF025),Bni04G005160(FLA9),Bni04G005429(FLA7),Bni04G005754(TTL4),Bni04G005833(GPAT1),Bni04G005947(HIPP41),Bni04G006350…	Bni02G001993(PAO),Bni02G002458(ATL6),Bni02G002746(WRKY24),Bni02G002790(MAPKKK18),Bni02G003336(AMT1-2),Bni03G005046(LECRKS7),Bni04G005248(ACO3),Bni04G006527(CML38),Bni05G006644(PTF2),Bni05G007042(GPT2),Bni05G007627(CSLE6),Bni09G013217(APUM5),Bni09G013322(IRT2),Bni10G014136(PIL13),Bni10G014274(SARD1),Bni10G014834(GTE10),Bni11G015354(LECRK1),Bni11G016141(HCF107),Bni12G016458(ABCC2),Bni12G016706(ZOX1…
GO:0008150	Biological Process	GO:0022414	reproductive process	38	28	Bni01G000952(AOP1.2),Bni01G001106(AZI1),Bni01G001536(--),Bni02G002286(BGAL6),Bni02G002706(RF2b),Bni02G002903(BOA),Bni02G003527(--),Bni04G005160(FLA9),Bni04G005429(FLA7),Bni04G005833(GPAT1),Bni04G005951(COL9),Bni04G006095(eif2b4),Bni05G006932(SYP124),Bni05G006997(DYT1),Bni05G007284(QRT3),Bni06G008709(ROPGEF1),Bni06G008887(A6),Bni06G009676(USPL1),Bni06G009707(MCM4),Bni06G009725(At4g39010),Bni06G009…	Bni01G000385(RPA1B),Bni01G001305(GATA22),Bni02G001993(PAO),Bni02G002198(E2FB),Bni02G002790(MAPKKK18),Bni03G004431(At3g47110),Bni03G004935(--),Bni04G005248(ACO3),Bni04G005372(MIP1B),Bni04G006121(COL2),Bni05G006644(PTF2),Bni05G007712(ACO),Bni06G008443(EZA1),Bni06G009366(EID1),Bni07G010573(YSL1),Bni07G010896(PHL11),Bni08G011794(LHY),Bni08G012005(GATA21),Bni09G013239(--),Bni10G014136(PIL13),Bni10G014…
GO:0008150	Biological Process	GO:0044699	single-organism process	348	175	Bni01G000021(CESA2),Bni01G000137(TBL7),Bni01G000193(CER1),Bni01G000246(XPT),Bni01G000254(TFCA),Bni01G000258(--),Bni01G000304(CASBPX2),Bni01G000396(EGS1),Bni01G000558(CNGC14),Bni01G000625(GULLO3),Bni01G000632(mtnN),Bni01G000671(IAA26),Bni01G000777(VIL2),Bni01G000952(AOP1.2),Bni01G001084(SHN2),Bni01G001106(AZI1),Bni01G001150(At1g77330),Bni01G001151(BAT1),Bni01G001244(--),Bni01G001249(ACL5),Bni01G00…	Bni01G000163(CYP714C2),Bni01G000238(HSP26-A),Bni01G000385(RPA1B),Bni01G000497(MOT1),Bni01G000619(DAAT),Bni01G000621(PEX4),Bni01G000788(UGT91C1),Bni01G000870(--),Bni01G000878(ndhT),Bni01G001071(OPR11),Bni01G001103(--),Bni01G001207(GLR2.7),Bni01G001305(GATA22),Bni01G001314(GDCSP),Bni01G001341(BCAT1),Bni01G001430(APD1),Bni01G001554(At4g33300),Bni01G001668(At3g50940),Bni01G001689(CKX5),Bni01G001698(P…
GO:0008150	Biological Process	GO:0048519	negative regulation of biological process	40	21	Bni01G000751(PME20),Bni01G000777(VIL2),Bni01G001536(--),Bni02G002664(PHYA),Bni02G002706(RF2b),Bni03G003891(ABCG6),Bni03G003906(ABCG1),Bni03G004406(CITRX),Bni03G004902(SPCH),Bni04G005951(COL9),Bni04G006025(PVA42),Bni05G006685(POLH),Bni05G006703(DSEL),Bni05G007367(SHH1),Bni05G007393(PAB6),Bni05G007582(PECS-1.1),Bni06G008349(--),Bni06G008458(MCM7),Bni06G008634(--),Bni06G009183(--),Bni06G009373(PMEI6…	Bni01G000385(RPA1B),Bni01G001305(GATA22),Bni01G001668(At3g50940),Bni03G004935(--),Bni04G006007(--),Bni04G006121(COL2),Bni04G006256(FTSH6),Bni06G008443(EZA1),Bni07G011036(CIPK2),Bni08G011794(LHY),Bni08G012005(GATA21),Bni09G013217(APUM5),Bni09G013239(--),Bni10G014834(GTE10),Bni10G015010(BZIP24),Bni10G015028(RER4),Bni11G016141(HCF107),Bni12G016786(NFYA1),Bni13G017601(SIS8),Bni13G018355(THO3),BniUnG0…
GO:0008150	Biological Process	GO:0022610	biological adhesion	5	0	Bni01G001686(BLH11),Bni02G002099(--),Bni07G010721(NPSN11),Bni08G011578(DHS),Bni09G013476(RNS1)	--
GO:0008150	Biological Process	GO:0000003	reproduction	42	31	Bni01G000952(AOP1.2),Bni01G001106(AZI1),Bni01G001536(--),Bni02G002286(BGAL6),Bni02G002706(RF2b),Bni02G002903(BOA),Bni02G002904(--),Bni02G003527(--),Bni03G003703(At5g06060),Bni04G005160(FLA9),Bni04G005429(FLA7),Bni04G005833(GPAT1),Bni04G005951(COL9),Bni04G006095(eif2b4),Bni05G006685(POLH),Bni05G006932(SYP124),Bni05G006997(DYT1),Bni05G007284(QRT3),Bni06G008709(ROPGEF1),Bni06G008887(A6),Bni06G009676…	Bni01G000385(RPA1B),Bni01G001305(GATA22),Bni02G001993(PAO),Bni02G002198(E2FB),Bni02G002790(MAPKKK18),Bni03G004431(At3g47110),Bni03G004904(SIGE),Bni03G004935(--),Bni04G005248(ACO3),Bni04G005372(MIP1B),Bni04G006121(COL2),Bni04G006256(FTSH6),Bni05G006644(PTF2),Bni05G007712(ACO),Bni06G008443(EZA1),Bni06G009366(EID1),Bni07G010573(YSL1),Bni07G010896(PHL11),Bni08G011794(LHY),Bni08G012005(GATA21),Bni09G0…
GO:0008150	Biological Process	GO:0002376	immune system process	13	4	Bni01G000254(TFCA),Bni01G001536(--),Bni03G004406(CITRX),Bni04G006095(eif2b4),Bni05G006932(SYP124),Bni06G009183(--),Bni08G011578(DHS),Bni08G011682(JAR6),Bni09G013903(ACP1),Bni10G014223(ASPG1),Bni11G015837(SDE3),Bni14G018808(KIN4A),Bni14G019171(GLR3.6)	Bni02G001993(PAO),Bni02G002458(ATL6),Bni09G013217(APUM5),Bni10G014274(SARD1)
GO:0008150	Biological Process	GO:0040007	growth	16	1	Bni01G000021(CESA2),Bni01G000952(AOP1.2),Bni01G001317(NDL2),Bni02G002903(BOA),Bni04G005428(GDI1),Bni05G006932(SYP124),Bni06G008709(ROPGEF1),Bni07G010373(ROPGEF7),Bni07G010485(ROPGEF14),Bni07G011015(WAX9A),Bni08G011682(JAR6),Bni08G012243(CYP734A1),Bni09G013088(DIM),Bni11G015394(CTL1),Bni11G015750(WDL3),MSTRG.16542(--)	Bni07G010405(--)
GO:0008150	Biological Process	GO:0032501	multicellular organismal process	66	36	Bni01G000137(TBL7),Bni01G000304(CASBPX2),Bni01G000952(AOP1.2),Bni01G001106(AZI1),Bni01G001536(--),Bni02G002099(--),Bni02G002286(BGAL6),Bni02G002664(PHYA),Bni02G002903(BOA),Bni02G003527(--),Bni03G003891(ABCG6),Bni03G003906(ABCG1),Bni03G003996(GATA8),Bni03G004329(NANA),Bni03G004705(NEET),Bni04G005160(FLA9),Bni04G005428(GDI1),Bni04G005429(FLA7),Bni04G005754(TTL4),Bni04G005833(GPAT1),Bni04G005951(COL…	Bni01G001305(GATA22),Bni02G001993(PAO),Bni03G003767(SRG1),Bni03G004431(At3g47110),Bni03G004456(At2g30020),Bni03G004904(SIGE),Bni03G004935(--),Bni04G005248(ACO3),Bni04G005372(MIP1B),Bni04G006121(COL2),Bni05G006644(PTF2),Bni05G007712(ACO),Bni06G008443(EZA1),Bni06G009366(EID1),Bni07G010101(--),Bni07G010573(YSL1),Bni07G010896(PHL11),Bni08G011794(LHY),Bni08G012005(GATA21),Bni09G013239(--),Bni10G014136…
GO:0008150	Biological Process	GO:0071840	cellular component organization or biogenesis	130	41	Bni01G000021(CESA2),Bni01G000137(TBL7),Bni01G000254(TFCA),Bni01G000304(CASBPX2),Bni01G000560(CSLC5),Bni01G000751(PME20),Bni01G000777(VIL2),Bni01G000952(AOP1.2),Bni01G001249(ACL5),Bni01G001674(FACT),Bni02G002099(--),Bni02G002286(BGAL6),Bni02G002361(TUBB4),Bni02G002550(PME22),Bni02G002623(PPD1),Bni02G002706(RF2b),Bni02G003010(KIN5D),Bni03G003673(PCNA),Bni03G003891(ABCG6),Bni03G003906(ABCG1),Bni03G0…	Bni01G000385(RPA1B),Bni01G000621(PEX4),Bni01G001103(--),Bni01G001305(GATA22),Bni02G002198(E2FB),Bni02G002433(AGT1),Bni02G002819(At5g58770),Bni02G003287(XI-E),Bni02G003411(GFPT2),Bni03G004904(SIGE),Bni04G005290(CSLH1),Bni04G005971(ABC1K7),Bni04G006007(--),Bni04G006121(COL2),Bni04G006256(FTSH6),Bni04G006380(REX4),Bni05G006644(PTF2),Bni05G006975(--),Bni05G007302(RHN1),Bni05G007709(AOX4),Bni05G007715…
GO:0008150	Biological Process	GO:0051179	localization	103	59	Bni01G000137(TBL7),Bni01G000246(XPT),Bni01G000558(CNGC14),Bni01G001151(BAT1),Bni01G001244(--),Bni01G001249(ACL5),Bni01G001317(NDL2),Bni01G001455(At5g67200),Bni01G001651(TP7),Bni02G002099(--),Bni02G002460(PBS1),Bni02G002542(SWEET16),Bni02G002550(PME22),Bni02G002706(RF2b),Bni02G002760(CIA2),Bni02G002815(CAX3),Bni02G002841(LAC16),Bni02G002908(LAC17),Bni02G003096(UXT1),Bni02G003117(--),Bni02G003366(s…	Bni01G000385(RPA1B),Bni01G000497(MOT1),Bni01G000621(PEX4),Bni01G001071(OPR11),Bni01G001207(GLR2.7),Bni01G001554(At4g33300),Bni02G002588(AVP1),Bni02G002838(STP8),Bni02G003287(XI-E),Bni02G003336(AMT1-2),Bni02G003512(--),Bni03G003982(tyrP),Bni03G004073(--),Bni03G004450(SMXL8),Bni03G004528(--),Bni03G004656(At3g47420),Bni03G004817(--),Bni04G005938(CAX2),Bni04G006256(FTSH6),Bni04G006269(--),Bni04G00645…
GO:0008150	Biological Process	GO:0032502	developmental process	72	37	Bni01G000137(TBL7),Bni01G000304(CASBPX2),Bni01G000952(AOP1.2),Bni01G001106(AZI1),Bni01G001249(ACL5),Bni01G001536(--),Bni02G002286(BGAL6),Bni02G002664(PHYA),Bni02G002903(BOA),Bni02G002904(--),Bni02G003103(NCRK),Bni03G003703(At5g06060),Bni03G003906(ABCG1),Bni03G003996(GATA8),Bni03G004329(NANA),Bni03G004705(NEET),Bni04G005160(FLA9),Bni04G005428(GDI1),Bni04G005429(FLA7),Bni04G005754(TTL4),Bni04G00581…	Bni01G001305(GATA22),Bni02G001993(PAO),Bni02G002198(E2FB),Bni02G002790(MAPKKK18),Bni02G003287(XI-E),Bni03G003767(SRG1),Bni03G004062(SNRNP31),Bni03G004431(At3g47110),Bni03G004456(At2g30020),Bni03G004904(SIGE),Bni03G004935(--),Bni04G005248(ACO3),Bni04G005372(MIP1B),Bni04G006121(COL2),Bni04G006256(FTSH6),Bni05G006644(PTF2),Bni05G006975(--),Bni05G007514(MYB4),Bni05G007712(ACO),Bni06G008443(EZA1),Bni0…
GO:0008150	Biological Process	GO:0065007	biological regulation	153	91	Bni01G000125(PCMP-E29),Bni01G000137(TBL7),Bni01G000254(TFCA),Bni01G000259(--),Bni01G000558(CNGC14),Bni01G000671(IAA26),Bni01G000751(PME20),Bni01G000777(VIL2),Bni01G000952(AOP1.2),Bni01G001084(SHN2),Bni01G001150(At1g77330),Bni01G001244(--),Bni01G001249(ACL5),Bni01G001317(NDL2),Bni01G001355(GRF6),Bni01G001472(HSFB4),Bni01G001536(--),Bni01G001686(BLH11),Bni01G001761(HXK2),Bni02G002099(--),Bni02G0022…	Bni01G000238(HSP26-A),Bni01G000385(RPA1B),Bni01G000621(PEX4),Bni01G001071(OPR11),Bni01G001207(GLR2.7),Bni01G001305(GATA22),Bni01G001314(GDCSP),Bni01G001668(At3g50940),Bni01G001689(CKX5),Bni02G002198(E2FB),Bni02G002433(AGT1),Bni02G002746(WRKY24),Bni02G002790(MAPKKK18),Bni02G003287(XI-E),Bni03G004062(SNRNP31),Bni03G004450(SMXL8),Bni03G004456(At2g30020),Bni03G004656(At3g47420),Bni03G004904(SIGE),Bni…
GO:0008150	Biological Process	GO:0023052	signaling	42	22	Bni01G000671(IAA26),Bni01G000952(AOP1.2),Bni01G001084(SHN2),Bni01G001536(--),Bni02G002205(TMK1),Bni02G002297(CIPK32),Bni02G002664(PHYA),Bni02G002903(BOA),Bni02G002950(--),Bni02G003103(NCRK),Bni03G004329(NANA),Bni03G004742(ERF025),Bni04G005754(TTL4),Bni04G005819(RHM1),Bni04G006095(eif2b4),Bni04G006324(ABCB15),Bni04G006599(SDR2a),Bni05G007458(PCMP-E72),Bni06G008349(--),Bni06G008458(MCM7),Bni06G0086…	Bni01G000621(PEX4),Bni01G001207(GLR2.7),Bni01G001305(GATA22),Bni02G002790(MAPKKK18),Bni02G003287(XI-E),Bni03G004456(At2g30020),Bni04G005411(At5g47530),Bni06G009366(EID1),Bni07G011034(CIPK14),Bni07G011036(CIPK2),Bni08G011777(CIPK9),Bni08G012005(GATA21),Bni09G013239(--),Bni09G013616(At1g70260),Bni10G014136(PIL13),Bni10G014834(GTE10),Bni12G016975(DGD1),Bni12G017063(BIC1),Bni13G017601(SIS8),Bni13G017…
GO:0008150	Biological Process	GO:0050789	regulation of biological process	144	75	Bni01G000125(PCMP-E29),Bni01G000137(TBL7),Bni01G000254(TFCA),Bni01G000259(--),Bni01G000671(IAA26),Bni01G000751(PME20),Bni01G000777(VIL2),Bni01G000952(AOP1.2),Bni01G001084(SHN2),Bni01G001244(--),Bni01G001317(NDL2),Bni01G001355(GRF6),Bni01G001472(HSFB4),Bni01G001536(--),Bni01G001686(BLH11),Bni02G002099(--),Bni02G002205(TMK1),Bni02G002297(CIPK32),Bni02G002550(PME22),Bni02G002664(PHYA),Bni02G002706(R…	Bni01G000238(HSP26-A),Bni01G000385(RPA1B),Bni01G000621(PEX4),Bni01G001071(OPR11),Bni01G001207(GLR2.7),Bni01G001305(GATA22),Bni01G001668(At3g50940),Bni02G002198(E2FB),Bni02G002746(WRKY24),Bni02G002790(MAPKKK18),Bni02G003287(XI-E),Bni03G004062(SNRNP31),Bni03G004450(SMXL8),Bni03G004456(At2g30020),Bni03G004904(SIGE),Bni03G004935(--),Bni04G005372(MIP1B),Bni04G005411(At5g47530),Bni04G005971(ABC1K7),Bni…
GO:0008150	Biological Process	GO:0050896	response to stimulus	135	91	Bni01G000254(TFCA),Bni01G000671(IAA26),Bni01G000777(VIL2),Bni01G000952(AOP1.2),Bni01G001084(SHN2),Bni01G001150(At1g77330),Bni01G001536(--),Bni01G001829(PARB),Bni02G002099(--),Bni02G002205(TMK1),Bni02G002297(CIPK32),Bni02G002664(PHYA),Bni02G002815(CAX3),Bni02G002903(BOA),Bni02G002908(LAC17),Bni02G002950(--),Bni02G003103(NCRK),Bni03G003673(PCNA),Bni03G003891(ABCG6),Bni03G003906(ABCG1),Bni03G003937(…	Bni01G000238(HSP26-A),Bni01G000385(RPA1B),Bni01G000870(--),Bni01G000878(ndhT),Bni01G001207(GLR2.7),Bni01G001305(GATA22),Bni01G001314(GDCSP),Bni01G001668(At3g50940),Bni01G001698(PAP),Bni02G001993(PAO),Bni02G002198(E2FB),Bni02G002213(DNAJ1),Bni02G002458(ATL6),Bni02G002746(WRKY24),Bni02G002790(MAPKKK18),Bni02G002838(STP8),Bni02G002897(RCA1),Bni02G003287(XI-E),Bni02G003336(AMT1-2),Bni03G003693(RCA),B…
GO:0008150	Biological Process	GO:0040011	locomotion	1	3	Bni04G006324(ABCB15)	Bni05G006975(--),Bni12G017087(--),Bni13G018264(ABCC3)
GO:0008150	Biological Process	GO:0009987	cellular process	403	210	Bni01G000021(CESA2),Bni01G000125(PCMP-E29),Bni01G000137(TBL7),Bni01G000246(XPT),Bni01G000254(TFCA),Bni01G000259(--),Bni01G000304(CASBPX2),Bni01G000396(EGS1),Bni01G000466(OFUT11),Bni01G000558(CNGC14),Bni01G000560(CSLC5),Bni01G000625(GULLO3),Bni01G000632(mtnN),Bni01G000671(IAA26),Bni01G000751(PME20),Bni01G000777(VIL2),Bni01G000952(AOP1.2),Bni01G001084(SHN2),Bni01G001106(AZI1),Bni01G001150(At1g77330…	Bni01G000238(HSP26-A),Bni01G000385(RPA1B),Bni01G000497(MOT1),Bni01G000619(DAAT),Bni01G000621(PEX4),Bni01G000734(--),Bni01G000788(UGT91C1),Bni01G000870(--),Bni01G000878(ndhT),Bni01G001071(OPR11),Bni01G001103(--),Bni01G001207(GLR2.7),Bni01G001305(GATA22),Bni01G001314(GDCSP),Bni01G001341(BCAT1),Bni01G001430(APD1),Bni01G001668(At3g50940),Bni01G001689(CKX5),Bni01G001698(PAP),Bni02G001993(PAO),Bni02G00…
GO:0008150	Biological Process	GO:0048518	positive regulation of biological process	29	15	Bni01G000259(--),Bni01G000777(VIL2),Bni02G003239(At5g28300),Bni03G003673(PCNA),Bni03G003996(GATA8),Bni03G004368(AGD11),Bni04G005428(GDI1),Bni04G005713(NAC086),Bni04G006095(eif2b4),Bni05G006685(POLH),Bni05G007362(GATA9),Bni05G008017(RLP51),Bni06G008634(--),Bni06G008709(ROPGEF1),Bni06G009183(--),Bni06G009484(At4g34220),Bni06G009666(AS1),Bni07G010373(ROPGEF7),Bni07G010485(ROPGEF14),Bni07G010581(HOX2…	Bni01G000385(RPA1B),Bni01G001305(GATA22),Bni02G002198(E2FB),Bni02G002746(WRKY24),Bni02G002790(MAPKKK18),Bni03G004904(SIGE),Bni03G004935(--),Bni07G010405(--),Bni07G010896(PHL11),Bni08G011986(HSF30),Bni08G012005(GATA21),Bni09G013217(APUM5),Bni10G014274(SARD1),Bni10G014882(AGL6),MSTRG.18966(MT2)
GO:0003674	Molecular Function	GO:0009055	electron carrier activity	20	1	Bni01G000415(--),Bni01G000480(ACA7),Bni01G000695(--),Bni01G001513(BCB),Bni03G004830(At3g49070),Bni04G006221(At5g15350),Bni04G006413(DJC76),Bni04G006533(--),Bni05G006932(SYP124),Bni05G007696(--),Bni06G008661(--),Bni06G009324(GRXS1),Bni06G009666(AS1),Bni07G010788(FDC2),Bni09G013133(DSEL),Bni09G013457(PNSL2),Bni11G015999(GRXS4),Bni11G016000(GRXS10),Bni13G017927(--),Bni13G018087(PNSL3)	Bni07G010525(At5g39865)
GO:0003674	Molecular Function	GO:0003824	catalytic activity	354	157	Bni01G000021(CESA2),Bni01G000125(PCMP-E29),Bni01G000137(TBL7),Bni01G000193(CER1),Bni01G000258(--),Bni01G000304(CASBPX2),Bni01G000396(EGS1),Bni01G000466(OFUT11),Bni01G000480(ACA7),Bni01G000560(CSLC5),Bni01G000574(AIG2LD),Bni01G000625(GULLO3),Bni01G000632(mtnN),Bni01G000751(PME20),Bni01G000826(TUBA),Bni01G000952(AOP1.2),Bni01G000999(BXL7),Bni01G001150(At1g77330),Bni01G001249(ACL5),Bni01G001335(XYN1…	Bni01G000163(CYP714C2),Bni01G000238(HSP26-A),Bni01G000619(DAAT),Bni01G000621(PEX4),Bni01G000726(--),Bni01G000788(UGT91C1),Bni01G000870(--),Bni01G000878(ndhT),Bni01G001036(UGT85A23),Bni01G001071(OPR11),Bni01G001207(GLR2.7),Bni01G001314(GDCSP),Bni01G001341(BCAT1),Bni01G001430(APD1),Bni01G001444(At3g16150),Bni01G001554(At4g33300),Bni01G001668(At3g50940),Bni01G001689(CKX5),Bni01G001698(PAP),Bni02G001…
GO:0003674	Molecular Function	GO:0098772	molecular function regulator	30	3	Bni01G000254(TFCA),Bni01G000751(PME20),Bni01G001302(--),Bni02G002550(PME22),Bni03G003673(PCNA),Bni03G004252(--),Bni03G004368(AGD11),Bni03G004667(PME60),Bni04G005428(GDI1),Bni05G007582(PECS-1.1),Bni06G008709(ROPGEF1),Bni06G008952(--),Bni06G008953(--),Bni06G008954(--),Bni06G008956(--),Bni06G009373(PMEI6),Bni06G009542(KRP7),Bni07G010373(ROPGEF7),Bni07G010485(ROPGEF14),Bni07G010740(--),Bni08G011571(P…	Bni03G004669(--),Bni10G015028(RER4),Bni11G016206(PME13)
GO:0003674	Molecular Function	GO:0060089	molecular transducer activity	13	4	Bni02G002205(TMK1),Bni02G002460(PBS1),Bni02G002664(PHYA),Bni02G002903(BOA),Bni02G003103(NCRK),Bni04G006599(SDR2a),Bni06G008637(PERK9),Bni08G012366(--),Bni09G013564(--),Bni11G015359(CR4),Bni11G015577(At1g04680),Bni11G015994(ACR4),Bni14G019171(GLR3.6)	Bni01G001207(GLR2.7),Bni02G003287(XI-E),Bni05G006742(GLR2.7),Bni05G006975(--)
GO:0003674	Molecular Function	GO:0001071	nucleic acid binding transcription factor activity	28	30	Bni01G000254(TFCA),Bni01G000671(IAA26),Bni01G001084(SHN2),Bni01G001244(--),Bni01G001472(HSFB4),Bni01G001686(BLH11),Bni02G002099(--),Bni02G002706(RF2b),Bni02G002903(BOA),Bni02G003239(At5g28300),Bni03G003996(GATA8),Bni03G004742(ERF025),Bni04G005713(NAC086),Bni04G005951(COL9),Bni05G006997(DYT1),Bni05G007256(MCM6),Bni05G007362(GATA9),Bni06G009738(BZIP18),Bni07G010581(HOX22),Bni07G010816(BHLH94),Bni07…	Bni01G001305(GATA22),Bni02G002198(E2FB),Bni02G002746(WRKY24),Bni03G004904(SIGE),Bni03G004935(--),Bni04G005372(MIP1B),Bni04G006007(--),Bni04G006121(COL2),Bni05G006975(--),Bni05G007514(MYB4),Bni05G007715(cwf4),Bni06G008443(EZA1),Bni06G009179(HSFA6b),Bni07G010135(FBL3),Bni07G010141(WRKY24),Bni07G010896(PHL11),Bni08G011794(LHY),Bni08G011986(HSF30),Bni08G012005(GATA21),Bni09G013239(--),Bni10G014136(PI…
GO:0003674	Molecular Function	GO:0045735	nutrient reservoir activity	2	0	Bni08G011920(ABP20),Bni12G017069(At3g10080)	--
GO:0003674	Molecular Function	GO:0016209	antioxidant activity	11	3	Bni01G001829(PARB),Bni03G004406(CITRX),Bni04G005605(DHAR2),Bni04G006343(PER63),Bni05G007194(PER54),Bni05G007773(PER42),Bni06G009559(PER10),Bni12G017124(PRXIIE),Bni13G017529(pod),Bni13G018088(CXXS1),Bni14G018380(PER12)	Bni07G010675(MO2),Bni09G013064(MO2),Bni10G014703(PAP17)
GO:0003674	Molecular Function	GO:0004871	signal transducer activity	13	5	Bni02G002205(TMK1),Bni02G002460(PBS1),Bni02G002664(PHYA),Bni02G002903(BOA),Bni02G003103(NCRK),Bni04G006599(SDR2a),Bni06G008637(PERK9),Bni08G012366(--),Bni09G013564(--),Bni11G015359(CR4),Bni11G015994(ACR4),Bni14G018836(RALFL34),Bni14G019171(GLR3.6)	Bni01G001207(GLR2.7),Bni02G002790(MAPKKK18),Bni02G003287(XI-E),Bni05G006742(GLR2.7),Bni05G006975(--)
GO:0003674	Molecular Function	GO:0016530	metallochaperone activity	1	1	Bni03G003891(ABCG6)	Bni13G018264(ABCC3)
GO:0003674	Molecular Function	GO:0005215	transporter activity	46	41	Bni01G000246(XPT),Bni01G000480(ACA7),Bni01G000558(CNGC14),Bni01G001151(BAT1),Bni01G001244(--),Bni01G001455(At5g67200),Bni02G002099(--),Bni02G002460(PBS1),Bni02G002542(SWEET16),Bni02G002550(PME22),Bni02G002706(RF2b),Bni02G002815(CAX3),Bni02G002841(LAC16),Bni02G002908(LAC17),Bni02G003096(UXT1),Bni03G003891(ABCG6),Bni03G003906(ABCG1),Bni03G003937(NPF2.7),Bni03G004105(AHB2),Bni03G004295(--),Bni03G004…	Bni01G000497(MOT1),Bni01G001071(OPR11),Bni01G001207(GLR2.7),Bni01G001554(At4g33300),Bni02G002588(AVP1),Bni02G002838(STP8),Bni02G003336(AMT1-2),Bni02G003512(--),Bni03G003982(tyrP),Bni03G004073(--),Bni03G004528(--),Bni03G004656(At3g47420),Bni03G004817(--),Bni04G005938(CAX2),Bni04G006452(--),Bni05G006742(GLR2.7),Bni05G006975(--),Bni05G007025(At1g03400),Bni05G007042(GPT2),Bni05G007055(DUR3),Bni05G007…
GO:0003674	Molecular Function	GO:0045182	translation regulator activity	2	0	Bni01G000125(PCMP-E29),Bni09G013825(MAP65-8)	--
GO:0003674	Molecular Function	GO:0000988	transcription factor activity, protein binding	1	3	Bni05G007256(MCM6)	Bni03G004904(SIGE),Bni05G007514(MYB4),Bni14G018745(BT4)
GO:0003674	Molecular Function	GO:0005198	structural molecule activity	10	5	Bni01G001106(AZI1),Bni02G002185(--),Bni02G002361(TUBB4),Bni04G005160(FLA9),Bni04G005429(FLA7),Bni06G008843(RPS10),Bni08G012195(LRX4),Bni09G013903(ACP1),Bni14G018729(rplL),BniUnG019301(MDL1)	Bni02G003287(XI-E),Bni04G005266(--),Bni04G006256(FTSH6),Bni12G016706(ZOX1),Bni13G018355(THO3)
GO:0003674	Molecular Function	GO:0005488	binding	328	178	Bni01G000021(CESA2),Bni01G000125(PCMP-E29),Bni01G000193(CER1),Bni01G000254(TFCA),Bni01G000259(--),Bni01G000396(EGS1),Bni01G000440(PGIP),Bni01G000466(OFUT11),Bni01G000558(CNGC14),Bni01G000625(GULLO3),Bni01G000777(VIL2),Bni01G000952(AOP1.2),Bni01G001084(SHN2),Bni01G001150(At1g77330),Bni01G001244(--),Bni01G001335(XYN1),Bni01G001355(GRF6),Bni01G001453(--),Bni01G001455(At5g67200),Bni01G001472(HSFB4),B…	Bni01G000163(CYP714C2),Bni01G000238(HSP26-A),Bni01G000385(RPA1B),Bni01G000548(AFR),Bni01G000621(PEX4),Bni01G000734(--),Bni01G000870(--),Bni01G000878(ndhT),Bni01G001071(OPR11),Bni01G001103(--),Bni01G001207(GLR2.7),Bni01G001305(GATA22),Bni01G001314(GDCSP),Bni01G001444(At3g16150),Bni01G001554(At4g33300),Bni01G001668(At3g50940),Bni01G001689(CKX5),Bni01G001698(PAP),Bni01G001879(NLP4),Bni02G001993(PAO)…
GO:0005575	Cellular Component	GO:0005576	extracellular region	86	10	Bni01G000751(PME20),Bni01G000999(BXL7),Bni01G001106(AZI1),Bni01G001691(BGAL3),Bni02G002099(--),Bni02G002205(TMK1),Bni02G002286(BGAL6),Bni02G002550(PME22),Bni02G002908(LAC17),Bni03G003749(SBT4.8),Bni03G004225(At5g45910),Bni03G004252(--),Bni03G004329(NANA),Bni03G004410(AED3),Bni03G004634(--),Bni04G005160(FLA9),Bni04G005257(At2g01630),Bni04G005264(At2g32990),Bni04G005429(FLA7),Bni04G005676(EXPA13),B…	Bni01G001314(GDCSP),Bni01G001689(CKX5),Bni01G001698(PAP),Bni02G002433(AGT1),Bni05G006664(XCP2),Bni05G008076(--),Bni06G009424(FUC95A),Bni06G009544(CXE2),Bni10G014703(PAP17),Bni10G015007(CKX6)
GO:0005575	Cellular Component	GO:0044421	extracellular region part	8	3	Bni02G002099(--),Bni02G002550(PME22),Bni06G008764(EXL5),Bni09G013476(RNS1),Bni10G014548(TOR1L3),Bni11G015613(--),Bni14G018808(KIN4A),Bni14G019154(CHN48)	Bni01G001689(CKX5),Bni05G006664(XCP2),Bni10G015007(CKX6)
GO:0005575	Cellular Component	GO:0044425	membrane part	133	69	Bni01G000021(CESA2),Bni01G000137(TBL7),Bni01G000246(XPT),Bni01G000254(TFCA),Bni01G000394(At5g64700),Bni01G000558(CNGC14),Bni01G000560(CSLC5),Bni01G000625(GULLO3),Bni01G001455(At5g67200),Bni02G002099(--),Bni02G002205(TMK1),Bni02G002475(At3g06035),Bni02G002542(SWEET16),Bni02G002623(PPD1),Bni02G002693(At5g58300),Bni02G002815(CAX3),Bni02G002950(--),Bni02G003096(UXT1),Bni02G003103(NCRK),Bni03G003871(P…	Bni01G000497(MOT1),Bni01G000878(ndhT),Bni01G001207(GLR2.7),Bni01G001554(At4g33300),Bni02G002198(E2FB),Bni02G002458(ATL6),Bni02G002588(AVP1),Bni02G002838(STP8),Bni02G003336(AMT1-2),Bni02G003512(--),Bni03G003982(tyrP),Bni03G004073(--),Bni03G004431(At3g47110),Bni03G004528(--),Bni03G004543(CYP716A15),Bni03G004656(At3g47420),Bni03G004843(CA2),Bni03G005046(LECRKS7),Bni04G005290(CSLH1),Bni04G005411(At5g…
GO:0005575	Cellular Component	GO:0039679	viral occlusion body	2	0	Bni02G002099(--),Bni05G006932(SYP124)	--
GO:0005575	Cellular Component	GO:0099512	supramolecular fiber	11	0	Bni01G000254(TFCA),Bni02G002361(TUBB4),Bni02G003010(KIN5D),Bni06G008518(KIN14I),Bni06G009242(AUG2),Bni08G012572(IQD1),Bni09G013825(MAP65-8),Bni10G014548(TOR1L3),Bni11G015750(WDL3),Bni14G018808(KIN4A),BniUnG019448(LBD21)	--
GO:0005575	Cellular Component	GO:0016020	membrane	175	89	Bni01G000021(CESA2),Bni01G000137(TBL7),Bni01G000246(XPT),Bni01G000254(TFCA),Bni01G000394(At5g64700),Bni01G000396(EGS1),Bni01G000558(CNGC14),Bni01G000560(CSLC5),Bni01G000625(GULLO3),Bni01G001151(BAT1),Bni01G001244(--),Bni01G001343(RXW8),Bni01G001455(At5g67200),Bni01G001829(PARB),Bni02G001932(HEXO3),Bni02G002099(--),Bni02G002205(TMK1),Bni02G002297(CIPK32),Bni02G002460(PBS1),Bni02G002475(At3g06035),…	Bni01G000497(MOT1),Bni01G000621(PEX4),Bni01G000878(ndhT),Bni01G001071(OPR11),Bni01G001103(--),Bni01G001207(GLR2.7),Bni01G001554(At4g33300),Bni02G001993(PAO),Bni02G002198(E2FB),Bni02G002213(DNAJ1),Bni02G002433(AGT1),Bni02G002458(ATL6),Bni02G002588(AVP1),Bni02G002790(MAPKKK18),Bni02G002838(STP8),Bni02G003287(XI-E),Bni02G003336(AMT1-2),Bni02G003512(--),Bni03G003896(KCS19),Bni03G003982(tyrP),Bni03G00…
GO:0005575	Cellular Component	GO:0009295	nucleoid	2	0	Bni03G004406(CITRX),Bni07G010337(FLN1)	--
GO:0005575	Cellular Component	GO:0019012	virion	2	3	Bni01G000396(EGS1),Bni09G013133(DSEL)	Bni02G003287(XI-E),Bni05G008020(--),Bni12G016706(ZOX1)
GO:0005575	Cellular Component	GO:0055044	symplast	13	3	Bni01G000999(BXL7),Bni03G004361(ANN4),Bni03G004499(IMK3),Bni04G005819(RHM1),Bni04G006382(At3g27950),Bni05G007348(TIP2-1),Bni05G007448(BGAL1),Bni05G007773(PER42),Bni07G010979(At5g58300),Bni08G012195(LRX4),Bni10G014724(RKL1),Bni11G015359(CR4),Bni14G018836(RALFL34)	Bni06G008443(EZA1),Bni07G011034(CIPK14),Bni10G014136(PIL13)
GO:0005575	Cellular Component	GO:0030054	cell junction	14	4	Bni01G000999(BXL7),Bni03G004361(ANN4),Bni03G004499(IMK3),Bni04G005819(RHM1),Bni04G006025(PVA42),Bni04G006382(At3g27950),Bni05G007348(TIP2-1),Bni05G007448(BGAL1),Bni05G007773(PER42),Bni07G010979(At5g58300),Bni08G012195(LRX4),Bni10G014724(RKL1),Bni11G015359(CR4),Bni14G018836(RALFL34)	Bni04G005411(At5g47530),Bni06G008443(EZA1),Bni07G011034(CIPK14),Bni10G014136(PIL13)
GO:0005575	Cellular Component	GO:0044423	virion part	1	2	Bni01G000396(EGS1)	Bni02G003287(XI-E),Bni05G008020(--)
GO:0005575	Cellular Component	GO:0045202	synapse	0	1	--	Bni04G005411(At5g47530)
GO:0005575	Cellular Component	GO:0044422	organelle part	117	71	Bni01G000246(XPT),Bni01G000254(TFCA),Bni01G000259(--),Bni01G000480(ACA7),Bni01G000558(CNGC14),Bni01G000560(CSLC5),Bni01G000625(GULLO3),Bni01G000777(VIL2),Bni01G001455(At5g67200),Bni01G001761(HXK2),Bni01G001829(PARB),Bni02G002099(--),Bni02G002185(--),Bni02G002361(TUBB4),Bni02G002623(PPD1),Bni02G002664(PHYA),Bni02G002706(RF2b),Bni02G002815(CAX3),Bni02G002950(--),Bni02G003010(KIN5D),Bni02G003096(UXT…	Bni01G000385(RPA1B),Bni01G000497(MOT1),Bni01G000619(DAAT),Bni01G000621(PEX4),Bni01G000734(--),Bni01G000878(ndhT),Bni01G001314(GDCSP),Bni02G001993(PAO),Bni02G002198(E2FB),Bni02G002433(AGT1),Bni02G002458(ATL6),Bni02G002819(At5g58770),Bni02G002897(RCA1),Bni02G003287(XI-E),Bni02G003465(RBCX2),Bni03G003693(RCA),Bni03G003732(At2g17695),Bni03G004062(SNRNP31),Bni03G004073(--),Bni03G004528(--),Bni03G00484…
GO:0005575	Cellular Component	GO:0032991	macromolecular complex	95	40	Bni01G000021(CESA2),Bni01G000254(TFCA),Bni01G000259(--),Bni01G000777(VIL2),Bni01G001335(XYN1),Bni01G001455(At5g67200),Bni01G001691(BGAL3),Bni02G002099(--),Bni02G002185(--),Bni02G002294(BGLU10),Bni02G002623(PPD1),Bni02G002904(--),Bni02G003010(KIN5D),Bni03G003673(PCNA),Bni03G003871(PPL1),Bni03G003891(ABCG6),Bni03G003906(ABCG1),Bni03G003996(GATA8),Bni03G004146(ATL12),Bni03G004499(IMK3),Bni03G004667(…	Bni01G000385(RPA1B),Bni01G000734(--),Bni01G000878(ndhT),Bni01G001207(GLR2.7),Bni01G001305(GATA22),Bni01G001554(At4g33300),Bni01G001668(At3g50940),Bni02G002198(E2FB),Bni02G002458(ATL6),Bni02G003287(XI-E),Bni02G003336(AMT1-2),Bni03G004062(SNRNP31),Bni03G004450(SMXL8),Bni04G005266(--),Bni04G006007(--),Bni04G006256(FTSH6),Bni05G006644(PTF2),Bni05G006951(SEP2),Bni05G006975(--),Bni05G007025(At1g03400),…
GO:0005575	Cellular Component	GO:0044464	cell part	302	166	Bni01G000021(CESA2),Bni01G000125(PCMP-E29),Bni01G000137(TBL7),Bni01G000246(XPT),Bni01G000254(TFCA),Bni01G000259(--),Bni01G000304(CASBPX2),Bni01G000466(OFUT11),Bni01G000480(ACA7),Bni01G000558(CNGC14),Bni01G000560(CSLC5),Bni01G000625(GULLO3),Bni01G000671(IAA26),Bni01G000751(PME20),Bni01G000777(VIL2),Bni01G000999(BXL7),Bni01G001084(SHN2),Bni01G001106(AZI1),Bni01G001244(--),Bni01G001249(ACL5),Bni01G0…	Bni01G000238(HSP26-A),Bni01G000385(RPA1B),Bni01G000497(MOT1),Bni01G000619(DAAT),Bni01G000621(PEX4),Bni01G000734(--),Bni01G000788(UGT91C1),Bni01G000878(ndhT),Bni01G001071(OPR11),Bni01G001207(GLR2.7),Bni01G001305(GATA22),Bni01G001314(GDCSP),Bni01G001554(At4g33300),Bni01G001668(At3g50940),Bni01G001698(PAP),Bni01G001784(--),Bni02G001993(PAO),Bni02G002198(E2FB),Bni02G002213(DNAJ1),Bni02G002222(At5g220…
GO:0005575	Cellular Component	GO:0005623	cell	302	166	Bni01G000021(CESA2),Bni01G000125(PCMP-E29),Bni01G000137(TBL7),Bni01G000246(XPT),Bni01G000254(TFCA),Bni01G000259(--),Bni01G000304(CASBPX2),Bni01G000466(OFUT11),Bni01G000480(ACA7),Bni01G000558(CNGC14),Bni01G000560(CSLC5),Bni01G000625(GULLO3),Bni01G000671(IAA26),Bni01G000751(PME20),Bni01G000777(VIL2),Bni01G000999(BXL7),Bni01G001084(SHN2),Bni01G001106(AZI1),Bni01G001244(--),Bni01G001249(ACL5),Bni01G0…	Bni01G000238(HSP26-A),Bni01G000385(RPA1B),Bni01G000497(MOT1),Bni01G000619(DAAT),Bni01G000621(PEX4),Bni01G000734(--),Bni01G000788(UGT91C1),Bni01G000878(ndhT),Bni01G001071(OPR11),Bni01G001207(GLR2.7),Bni01G001305(GATA22),Bni01G001314(GDCSP),Bni01G001554(At4g33300),Bni01G001668(At3g50940),Bni01G001698(PAP),Bni01G001784(--),Bni02G001993(PAO),Bni02G002198(E2FB),Bni02G002213(DNAJ1),Bni02G002222(At5g220…
GO:0005575	Cellular Component	GO:0031974	membrane-enclosed lumen	24	12	Bni01G000254(TFCA),Bni01G000259(--),Bni01G000777(VIL2),Bni02G002664(PHYA),Bni03G003673(PCNA),Bni03G004667(PME60),Bni04G006359(--),Bni05G006685(POLH),Bni06G008458(MCM7),Bni06G008504(ccbl),Bni06G008634(--),Bni06G009542(KRP7),Bni06G009707(MCM4),Bni07G010833(--),Bni07G011061(--),Bni08G012540(ZDP),Bni10G014075(RPA1B),Bni10G014331(XAT2),Bni10G014356(CYSEP),Bni11G015562(chtf18),Bni12G017182(RZPF34),Bni1…	Bni01G000385(RPA1B),Bni01G000734(--),Bni03G004062(SNRNP31),Bni04G006114(POX1),Bni05G007753(--),Bni06G008443(EZA1),Bni06G009179(HSFA6b),Bni07G011171(AAE3),Bni10G014136(PIL13),Bni13G018035(--),Bni13G018313(cwc15),Bni13G018355(THO3)
GO:0005575	Cellular Component	GO:0043226	organelle	197	120	Bni01G000021(CESA2),Bni01G000125(PCMP-E29),Bni01G000246(XPT),Bni01G000254(TFCA),Bni01G000259(--),Bni01G000304(CASBPX2),Bni01G000466(OFUT11),Bni01G000480(ACA7),Bni01G000558(CNGC14),Bni01G000560(CSLC5),Bni01G000625(GULLO3),Bni01G000671(IAA26),Bni01G000777(VIL2),Bni01G000999(BXL7),Bni01G001084(SHN2),Bni01G001244(--),Bni01G001355(GRF6),Bni01G001357(--),Bni01G001455(At5g67200),Bni01G001472(HSFB4),Bni0…	Bni01G000385(RPA1B),Bni01G000497(MOT1),Bni01G000619(DAAT),Bni01G000621(PEX4),Bni01G000734(--),Bni01G000788(UGT91C1),Bni01G000878(ndhT),Bni01G001305(GATA22),Bni01G001314(GDCSP),Bni01G001784(--),Bni02G001993(PAO),Bni02G002198(E2FB),Bni02G002222(At5g22090),Bni02G002433(AGT1),Bni02G002458(ATL6),Bni02G002746(WRKY24),Bni02G002755(SLP1),Bni02G002819(At5g58770),Bni02G002897(RCA1),Bni02G003287(XI-E),Bni02…
GO ID (level1)	GO Term (level1)	GO ID (level2)	GO Term (level2)	number_of_Ck-J-vs-A-J (up)	number_of_Ck-J-vs-A-J (down)	Genes_of_Ck-J-vs-A-J_up	Genes_of_Ck-J-vs-A-J_down
GO:0008150	Biological Process	GO:0032502	developmental process	12	54	Bni02G002987(MYB48),Bni03G004380(RR9),Bni03G004463(MYB77),Bni03G004720(GA20ox1D),Bni04G006095(eif2b4),Bni05G006685(POLH),Bni06G009676(USPL1),Bni07G010295(DCR),Bni08G011578(DHS),Bni10G014552(ARR7),Bni12G017071(TFL1),Bni12G017350(CYP707A1)	Bni01G000360(GA20OX2),Bni01G000776(CER2),Bni01G001232(XI-I),Bni01G001394(DAD2),Bni01G001708(AP3),Bni01G001709(DEFA),Bni01G001710(AP3),Bni01G001805(--),Bni02G002234(YAB2),Bni02G002555(ABCG11),Bni03G003906(ABCG1),Bni03G004723(MADS3),Bni03G004764(EMS1),Bni03G004904(SIGE),Bni03G005001(GRF6),Bni04G006121(COL2),Bni04G006152(MADS2),Bni04G006158(BA13),Bni04G006175(TCP13),Bni05G007979(AG1),Bni05G008232(WA…
GO:0008150	Biological Process	GO:0032501	multicellular organismal process	8	51	Bni03G004720(GA20ox1D),Bni04G006095(eif2b4),Bni05G006685(POLH),Bni06G009676(USPL1),Bni06G009878(ABCG11),Bni08G011578(DHS),Bni12G017071(TFL1),Bni12G017350(CYP707A1)	Bni01G000360(GA20OX2),Bni01G000776(CER2),Bni01G001394(DAD2),Bni01G001708(AP3),Bni01G001709(DEFA),Bni01G001710(AP3),Bni01G001805(--),Bni02G002234(YAB2),Bni02G002555(ABCG11),Bni03G003906(ABCG1),Bni03G004723(MADS3),Bni03G004764(EMS1),Bni03G004904(SIGE),Bni03G005001(GRF6),Bni04G006121(COL2),Bni04G006152(MADS2),Bni04G006158(BA13),Bni04G006175(TCP13),Bni05G006987(RKS1),Bni05G007289(ABCG5),Bni05G007979(…
GO:0008150	Biological Process	GO:0044699	single-organism process	56	135	Bni01G000059(At3g43630),Bni01G000396(EGS1),Bni01G000857(CVA16-2),Bni02G002542(SWEET16),Bni02G002630(--),Bni02G002734(SCT),Bni02G002987(MYB48),Bni02G002990(--),Bni02G003542(NPF7.1),Bni02G003604(CPK24),Bni03G003929(CYP71AN24),Bni03G003956(2ODD19),Bni03G004380(RR9),Bni03G004463(MYB77),Bni03G004466(TAX10),Bni03G004720(GA20ox1D),Bni03G005016(SBT3.8),Bni04G005231(BHLH162),Bni04G005775(At2g42690),Bni04G…	Bni01G000360(GA20OX2),Bni01G000710(PLP2),Bni01G000776(CER2),Bni01G000932(YKL091C),Bni01G000985(HIPP24),Bni01G001207(GLR2.7),Bni01G001232(XI-I),Bni01G001394(DAD2),Bni01G001708(AP3),Bni01G001709(DEFA),Bni01G001710(AP3),Bni01G001805(--),Bni01G001812(Os01g0794400),Bni02G002080(PSK6),Bni02G002234(YAB2),Bni02G002294(BGLU10),Bni02G002433(AGT1),Bni02G002434(At4g18380),Bni02G002472(RPT3),Bni02G002555(ABCG…
GO:0008150	Biological Process	GO:0065007	biological regulation	27	85	Bni01G000059(At3g43630),Bni01G000259(--),Bni02G002630(--),Bni02G002987(MYB48),Bni02G003402(At3g02645),Bni02G003604(CPK24),Bni03G004380(RR9),Bni03G004463(MYB77),Bni03G004720(GA20ox1D),Bni04G005889(At5g07050),Bni04G006095(eif2b4),Bni05G006685(POLH),Bni05G007859(MTERF1),Bni06G008526(ERS1),Bni06G009363(OsI_27296),Bni06G009878(ABCG11),Bni08G011578(DHS),Bni08G012319(FRO2),Bni09G012872(COL16),Bni10G0145…	Bni01G000360(GA20OX2),Bni01G000751(PME20),Bni01G001145(MADS9),Bni01G001207(GLR2.7),Bni01G001232(XI-I),Bni01G001394(DAD2),Bni01G001427(--),Bni01G001708(AP3),Bni01G001709(DEFA),Bni01G001710(AP3),Bni01G001805(--),Bni01G001812(Os01g0794400),Bni02G002234(YAB2),Bni02G002433(AGT1),Bni02G002434(At4g18380),Bni02G002472(RPT3),Bni02G002555(ABCG11),Bni03G003906(ABCG1),Bni03G004723(MADS3),Bni03G004730(TCP19),…
GO:0008150	Biological Process	GO:0022414	reproductive process	4	31	Bni03G004720(GA20ox1D),Bni04G006095(eif2b4),Bni06G009676(USPL1),Bni12G017071(TFL1)	Bni01G000360(GA20OX2),Bni01G001710(AP3),Bni01G001805(--),Bni02G002555(ABCG11),Bni03G004723(MADS3),Bni03G004764(EMS1),Bni04G006121(COL2),Bni04G006152(MADS2),Bni05G006859(--),Bni05G006987(RKS1),Bni05G007979(AG1),Bni06G009289(GID1B),Bni06G009684(SFH3),Bni07G010851(ROC3),Bni07G011014(LTP2),Bni08G011658(BAG6),Bni08G011794(LHY),Bni08G012005(GATA21),Bni08G012450(MADS3),Bni08G012611(NAC098),Bni08G012664(…
GO:0008150	Biological Process	GO:0000003	reproduction	7	32	Bni03G004380(RR9),Bni03G004720(GA20ox1D),Bni04G006095(eif2b4),Bni05G006685(POLH),Bni06G009676(USPL1),Bni10G014552(ARR7),Bni12G017071(TFL1)	Bni01G000360(GA20OX2),Bni01G001710(AP3),Bni01G001805(--),Bni02G002555(ABCG11),Bni03G004723(MADS3),Bni03G004764(EMS1),Bni03G004904(SIGE),Bni04G006121(COL2),Bni04G006152(MADS2),Bni05G006859(--),Bni05G006987(RKS1),Bni05G007979(AG1),Bni06G009289(GID1B),Bni06G009684(SFH3),Bni07G010851(ROC3),Bni07G011014(LTP2),Bni08G011658(BAG6),Bni08G011794(LHY),Bni08G012005(GATA21),Bni08G012450(MADS3),Bni08G012611(NA…
GO:0008150	Biological Process	GO:0050789	regulation of biological process	23	79	Bni01G000259(--),Bni02G002630(--),Bni02G002987(MYB48),Bni02G003402(At3g02645),Bni02G003604(CPK24),Bni03G004380(RR9),Bni03G004463(MYB77),Bni03G004720(GA20ox1D),Bni04G005889(At5g07050),Bni04G006095(eif2b4),Bni05G006685(POLH),Bni05G007859(MTERF1),Bni06G008526(ERS1),Bni06G009363(OsI_27296),Bni06G009878(ABCG11),Bni08G011578(DHS),Bni09G012872(COL16),Bni10G014552(ARR7),Bni10G014740(SAL1),Bni11G016085(RA…	Bni01G000360(GA20OX2),Bni01G000751(PME20),Bni01G001145(MADS9),Bni01G001207(GLR2.7),Bni01G001232(XI-I),Bni01G001427(--),Bni01G001708(AP3),Bni01G001709(DEFA),Bni01G001710(AP3),Bni01G001805(--),Bni01G001812(Os01g0794400),Bni02G002234(YAB2),Bni02G002434(At4g18380),Bni02G002472(RPT3),Bni02G002555(ABCG11),Bni03G003906(ABCG1),Bni03G004723(MADS3),Bni03G004730(TCP19),Bni03G004764(EMS1),Bni03G004904(SIGE),…
GO:0008150	Biological Process	GO:0048511	rhythmic process	3	2	Bni03G004380(RR9),Bni04G006095(eif2b4),Bni10G014552(ARR7)	Bni08G011794(LHY),Bni08G012005(GATA21)
GO:0008150	Biological Process	GO:0001906	cell killing	0	1	--	Bni04G006527(CML38)
GO:0008150	Biological Process	GO:0040007	growth	1	10	Bni03G004720(GA20ox1D)	Bni01G000360(GA20OX2),Bni03G004723(MADS3),Bni05G008232(WAK2),Bni07G011014(LTP2),Bni08G012450(MADS3),Bni09G012889(CUT1),Bni09G013375(CYP78A5),Bni09G013455(NAP2),Bni11G015530(HMGB15),Bni14G018962(CYP90B1)
GO:0008150	Biological Process	GO:0048518	positive regulation of biological process	6	20	Bni01G000259(--),Bni03G004463(MYB77),Bni04G006095(eif2b4),Bni05G006685(POLH),Bni08G011578(DHS),Bni11G016085(RAP2-3)	Bni01G001708(AP3),Bni01G001709(DEFA),Bni01G001710(AP3),Bni03G004723(MADS3),Bni03G004904(SIGE),Bni04G006152(MADS2),Bni05G007979(AG1),Bni06G008492(MYB12),Bni06G009289(GID1B),Bni08G011658(BAG6),Bni08G012005(GATA21),Bni08G012450(MADS3),Bni09G013364(AP1),Bni09G013365(J2),Bni09G013375(CYP78A5),Bni09G013606(UGT74B1),Bni09G013850(MADS4),Bni12G017177(Sf3a2),Bni13G018130(PBL23),Bni14G019035(TM6)
GO:0008150	Biological Process	GO:0023052	signaling	10	21	Bni02G003604(CPK24),Bni03G004380(RR9),Bni03G004463(MYB77),Bni03G004720(GA20ox1D),Bni04G006095(eif2b4),Bni06G008526(ERS1),Bni10G014552(ARR7),Bni10G014740(SAL1),Bni11G016085(RAP2-3),Bni12G016554(At5g07050)	Bni01G000360(GA20OX2),Bni01G001207(GLR2.7),Bni01G001812(Os01g0794400),Bni02G002434(At4g18380),Bni02G002472(RPT3),Bni03G004764(EMS1),Bni05G006796(ERF4),Bni05G006859(--),Bni05G007867(INT2),Bni05G008232(WAK2),Bni06G009289(GID1B),Bni08G011851(ERF017),Bni08G011892(GG3),Bni08G012005(GATA21),Bni08G012664(NAC021),Bni09G013239(--),Bni13G017793(--),Bni13G017895(YAB5),Bni13G017964(PID2),Bni13G018130(PBL23),…
GO:0008150	Biological Process	GO:0050896	response to stimulus	25	64	Bni02G002630(--),Bni02G002987(MYB48),Bni02G003604(CPK24),Bni03G004380(RR9),Bni03G004463(MYB77),Bni03G004720(GA20ox1D),Bni04G005231(BHLH162),Bni04G006095(eif2b4),Bni05G006685(POLH),Bni06G008526(ERS1),Bni06G009363(OsI_27296),Bni06G009559(PER10),Bni06G009878(ABCG11),Bni06G009905(PNC2),Bni07G010788(FDC2),Bni08G012319(FRO2),Bni08G012665(dnaJ),Bni10G014552(ARR7),Bni10G014740(SAL1),Bni11G016085(RAP2-3),…	Bni01G000360(GA20OX2),Bni01G000710(PLP2),Bni01G000985(HIPP24),Bni01G001207(GLR2.7),Bni01G001394(DAD2),Bni01G001805(--),Bni01G001812(Os01g0794400),Bni02G002434(At4g18380),Bni02G002472(RPT3),Bni02G002555(ABCG11),Bni02G002809(PDX1),Bni02G002897(RCA1),Bni02G003061(MLO3),Bni03G003693(RCA),Bni03G003906(ABCG1),Bni03G004723(MADS3),Bni03G004730(TCP19),Bni03G004764(EMS1),Bni03G004904(SIGE),Bni03G005001(GRF…
GO:0008150	Biological Process	GO:0002376	immune system process	4	4	Bni02G002630(--),Bni04G006095(eif2b4),Bni06G009363(OsI_27296),Bni08G011578(DHS)	Bni05G007414(ILL5),Bni08G011658(BAG6),Bni13G018130(PBL23),Bni14G019126(THE1)
GO:0008150	Biological Process	GO:0051704	multi-organism process	6	19	Bni02G002630(--),Bni03G004463(MYB77),Bni06G009363(OsI_27296),Bni08G012319(FRO2),Bni11G016085(RAP2-3),Bni13G017649(--)	Bni03G003906(ABCG1),Bni03G004764(EMS1),Bni04G006527(CML38),Bni05G006987(RKS1),Bni05G007414(ILL5),Bni05G008166(--),Bni06G009289(GID1B),Bni06G009684(SFH3),Bni06G010022(At2g44130),Bni07G010491(--),Bni07G011098(spast),Bni08G011658(BAG6),Bni09G013364(AP1),Bni09G013606(UGT74B1),Bni09G013850(MADS4),Bni11G015530(HMGB15),Bni12G016458(ABCC2),Bni13G018130(PBL23),Bni14G019126(THE1)
GO:0008150	Biological Process	GO:0098754	detoxification	2	1	Bni06G009559(PER10),Bni13G018088(CXXS1)	Bni01G000985(HIPP24)
GO:0008150	Biological Process	GO:0008152	metabolic process	53	140	Bni01G000259(--),Bni01G000396(EGS1),Bni02G002630(--),Bni02G002734(SCT),Bni02G002987(MYB48),Bni02G003064(IRE1B),Bni02G003402(At3g02645),Bni02G003604(CPK24),Bni03G003929(CYP71AN24),Bni03G003956(2ODD19),Bni03G004380(RR9),Bni03G004463(MYB77),Bni03G004466(TAX10),Bni03G004720(GA20ox1D),Bni03G005016(SBT3.8),Bni04G005775(At2g42690),Bni04G005889(At5g07050),Bni04G006095(eif2b4),Bni04G006101(zcchc8),Bni04G0…	Bni01G000360(GA20OX2),Bni01G000710(PLP2),Bni01G000751(PME20),Bni01G000776(CER2),Bni01G000932(YKL091C),Bni01G001145(MADS9),Bni01G001232(XI-I),Bni01G001394(DAD2),Bni01G001427(--),Bni01G001708(AP3),Bni01G001709(DEFA),Bni01G001710(AP3),Bni01G001805(--),Bni01G001812(Os01g0794400),Bni02G002234(YAB2),Bni02G002294(BGLU10),Bni02G002433(AGT1),Bni02G002472(RPT3),Bni02G002555(ABCG11),Bni02G002809(PDX1),Bni02…
GO:0008150	Biological Process	GO:0022610	biological adhesion	1	0	Bni08G011578(DHS)	--
GO:0008150	Biological Process	GO:0048519	negative regulation of biological process	4	12	Bni05G006685(POLH),Bni06G008526(ERS1),Bni06G009878(ABCG11),Bni12G017071(TFL1)	Bni01G000751(PME20),Bni02G002555(ABCG11),Bni03G003906(ABCG1),Bni04G006007(--),Bni04G006121(COL2),Bni05G007393(PAB6),Bni06G009289(GID1B),Bni07G010851(ROC3),Bni08G011794(LHY),Bni08G012005(GATA21),Bni09G013239(--),Bni13G017793(--)
GO:0008150	Biological Process	GO:0071840	cellular component organization or biogenesis	14	41	Bni01G000696(MYB73),Bni02G002990(--),Bni03G004463(MYB77),Bni03G004720(GA20ox1D),Bni04G005500(BHLH75),Bni04G006095(eif2b4),Bni05G006685(POLH),Bni06G008870(SYNC2),Bni06G009878(ABCG11),Bni07G010295(DCR),Bni07G010788(FDC2),Bni08G011578(DHS),Bni08G012665(dnaJ),Bni14G018737(AKN)	Bni01G000360(GA20OX2),Bni01G000751(PME20),Bni01G000776(CER2),Bni01G001232(XI-I),Bni01G001709(DEFA),Bni02G002433(AGT1),Bni02G002555(ABCG11),Bni02G002830(RPP0B),Bni03G003906(ABCG1),Bni03G004723(MADS3),Bni03G004904(SIGE),Bni04G005533(PMI2),Bni04G006007(--),Bni04G006121(COL2),Bni04G006152(MADS2),Bni04G006158(BA13),Bni04G006516(SYN2),Bni05G006859(--),Bni05G007289(ABCG5),Bni05G007979(AG1),Bni05G008232(…
GO:0008150	Biological Process	GO:0040011	locomotion	1	1	Bni14G018737(AKN)	Bni12G017087(--)
GO:0008150	Biological Process	GO:0009987	cellular process	56	145	Bni01G000059(At3g43630),Bni01G000259(--),Bni01G000396(EGS1),Bni01G000696(MYB73),Bni01G000857(CVA16-2),Bni02G002542(SWEET16),Bni02G002630(--),Bni02G002734(SCT),Bni02G002987(MYB48),Bni02G002990(--),Bni02G003064(IRE1B),Bni02G003542(NPF7.1),Bni02G003604(CPK24),Bni03G004380(RR9),Bni03G004463(MYB77),Bni03G004466(TAX10),Bni03G004720(GA20ox1D),Bni03G005016(SBT3.8),Bni04G005231(BHLH162),Bni04G005500(BHLH7…	Bni01G000360(GA20OX2),Bni01G000751(PME20),Bni01G000776(CER2),Bni01G000932(YKL091C),Bni01G001145(MADS9),Bni01G001207(GLR2.7),Bni01G001232(XI-I),Bni01G001394(DAD2),Bni01G001427(--),Bni01G001708(AP3),Bni01G001709(DEFA),Bni01G001710(AP3),Bni01G001805(--),Bni01G001812(Os01g0794400),Bni02G002234(YAB2),Bni02G002433(AGT1),Bni02G002434(At4g18380),Bni02G002472(RPT3),Bni02G002555(ABCG11),Bni02G002732(NFD4),…
GO:0008150	Biological Process	GO:0051179	localization	19	29	Bni01G000857(CVA16-2),Bni02G002542(SWEET16),Bni02G002990(--),Bni02G003542(NPF7.1),Bni03G005016(SBT3.8),Bni04G005231(BHLH162),Bni04G006452(--),Bni06G008526(ERS1),Bni06G008805(URGT2),Bni06G009878(ABCG11),Bni07G010083(HKT1),Bni07G010295(DCR),Bni07G010379(NPF5.6),Bni08G012319(FRO2),Bni08G012665(dnaJ),Bni12G016554(At5g07050),Bni12G017071(TFL1),Bni14G018737(AKN),Bni14G018952(PLT6)	Bni01G000776(CER2),Bni01G000985(HIPP24),Bni01G001207(GLR2.7),Bni01G001232(XI-I),Bni01G001709(DEFA),Bni02G002434(At4g18380),Bni02G002555(ABCG11),Bni02G002732(NFD4),Bni03G003906(ABCG1),Bni04G005533(PMI2),Bni05G007289(ABCG5),Bni05G007867(INT2),Bni05G007989(NIP1-1),Bni05G008076(--),Bni06G009684(SFH3),Bni07G010491(--),Bni07G011014(LTP2),Bni07G011098(spast),Bni09G013606(UGT74B1),Bni11G015338(FRO6),Bni1…
GO:0003674	Molecular Function	GO:0001071	nucleic acid binding transcription factor activity	7	39	Bni02G002987(MYB48),Bni03G004380(RR9),Bni03G004463(MYB77),Bni04G005889(At5g07050),Bni09G012872(COL16),Bni10G014552(ARR7),Bni11G016085(RAP2-3)	Bni01G001145(MADS9),Bni01G001708(AP3),Bni01G001709(DEFA),Bni01G001710(AP3),Bni01G001805(--),Bni02G002234(YAB2),Bni03G004723(MADS3),Bni03G004730(TCP19),Bni03G004904(SIGE),Bni04G006007(--),Bni04G006121(COL2),Bni04G006152(MADS2),Bni04G006175(TCP13),Bni05G006796(ERF4),Bni05G007979(AG1),Bni06G008492(MYB12),Bni06G009179(HSFA6b),Bni07G010851(ROC3),Bni08G011794(LHY),Bni08G011851(ERF017),Bni08G012005(GATA…
GO:0003674	Molecular Function	GO:0060089	molecular transducer activity	3	3	Bni03G004380(RR9),Bni06G008526(ERS1),Bni10G014552(ARR7)	Bni01G001207(GLR2.7),Bni03G004764(EMS1),Bni13G018130(PBL23)
GO:0003674	Molecular Function	GO:0004871	signal transducer activity	3	4	Bni03G004380(RR9),Bni06G008526(ERS1),Bni10G014552(ARR7)	Bni01G001207(GLR2.7),Bni03G004764(EMS1),Bni13G017895(YAB5),Bni13G018130(PBL23)
GO:0003674	Molecular Function	GO:0045735	nutrient reservoir activity	0	1	--	Bni01G000710(PLP2)
GO:0003674	Molecular Function	GO:0016209	antioxidant activity	3	2	Bni06G009559(PER10),Bni06G009905(PNC2),Bni13G018088(CXXS1)	Bni01G001812(Os01g0794400),Bni12G016506(MO1)
GO:0003674	Molecular Function	GO:0005215	transporter activity	14	16	Bni01G000059(At3g43630),Bni01G000857(CVA16-2),Bni02G002542(SWEET16),Bni02G002990(--),Bni02G003542(NPF7.1),Bni04G005231(BHLH162),Bni04G006452(--),Bni06G008569(NFD4),Bni06G009878(ABCG11),Bni07G010083(HKT1),Bni07G010379(NPF5.6),Bni12G016554(At5g07050),Bni14G018737(AKN),Bni14G018952(PLT6)	Bni01G001207(GLR2.7),Bni01G001709(DEFA),Bni02G002555(ABCG11),Bni02G002732(NFD4),Bni03G003906(ABCG1),Bni05G007289(ABCG5),Bni05G007867(INT2),Bni05G007989(NIP1-1),Bni06G009684(SFH3),Bni07G010491(--),Bni09G013364(AP1),Bni12G016458(ABCC2),Bni12G017160(NCS1),Bni13G018076(OCT4),Bni13G018303(OPT1),BniUnG019481(STA)
GO:0003674	Molecular Function	GO:0000988	transcription factor activity, protein binding	3	2	Bni02G002987(MYB48),Bni03G004463(MYB77),Bni12G017071(TFL1)	Bni03G004904(SIGE),Bni06G008492(MYB12)
GO:0003674	Molecular Function	GO:0009055	electron carrier activity	3	1	Bni01G000415(--),Bni07G010788(FDC2),Bni13G017927(--)	Bni07G010525(At5g39865)
GO:0003674	Molecular Function	GO:0005488	binding	49	130	Bni01G000259(--),Bni01G000396(EGS1),Bni01G000583(--),Bni01G000696(MYB73),Bni02G002987(MYB48),Bni02G002990(--),Bni02G003064(IRE1B),Bni02G003604(CPK24),Bni03G003929(CYP71AN24),Bni03G004380(RR9),Bni03G004463(MYB77),Bni03G004720(GA20ox1D),Bni04G005231(BHLH162),Bni04G005425(RLP18),Bni04G005500(BHLH75),Bni04G006095(eif2b4),Bni04G006101(zcchc8),Bni05G006685(POLH),Bni05G007859(MTERF1),Bni06G008526(ERS1),…	Bni01G000360(GA20OX2),Bni01G000985(HIPP24),Bni01G001014(--),Bni01G001145(MADS9),Bni01G001207(GLR2.7),Bni01G001232(XI-I),Bni01G001427(--),Bni01G001708(AP3),Bni01G001709(DEFA),Bni01G001710(AP3),Bni01G001805(--),Bni01G001879(NLP4),Bni02G002080(PSK6),Bni02G002234(YAB2),Bni02G002434(At4g18380),Bni02G002472(RPT3),Bni02G002555(ABCG11),Bni02G002809(PDX1),Bni02G002897(RCA1),Bni02G003061(MLO3),Bni03G003693…
GO:0003674	Molecular Function	GO:0098772	molecular function regulator	3	2	Bni03G004252(--),Bni09G012872(COL16),Bni13G017913(RPM1)	Bni01G000751(PME20),Bni05G008166(--)
GO:0003674	Molecular Function	GO:0003824	catalytic activity	50	98	Bni01G000396(EGS1),Bni01G000696(MYB73),Bni01G000857(CVA16-2),Bni02G002630(--),Bni02G002734(SCT),Bni02G002990(--),Bni02G003064(IRE1B),Bni02G003604(CPK24),Bni03G003929(CYP71AN24),Bni03G003956(2ODD19),Bni03G004380(RR9),Bni03G004463(MYB77),Bni03G004466(TAX10),Bni03G004720(GA20ox1D),Bni03G005016(SBT3.8),Bni04G005775(At2g42690),Bni04G006095(eif2b4),Bni04G006213(PUB1),Bni04G006452(--),Bni05G006685(POLH)…	Bni01G000360(GA20OX2),Bni01G000710(PLP2),Bni01G000751(PME20),Bni01G000776(CER2),Bni01G000932(YKL091C),Bni01G001207(GLR2.7),Bni01G001232(XI-I),Bni01G001394(DAD2),Bni01G001812(Os01g0794400),Bni02G002294(BGLU10),Bni02G002433(AGT1),Bni02G002555(ABCG11),Bni02G002794(IDM1),Bni02G002809(PDX1),Bni02G002897(RCA1),Bni02G003546(FAD12),Bni03G003693(RCA),Bni03G003896(KCS19),Bni03G003906(ABCG1),Bni03G004205(At…
GO:0003674	Molecular Function	GO:0005198	structural molecule activity	0	5	--	Bni01G000776(CER2),Bni02G002830(RPP0B),Bni07G011098(spast),Bni08G012450(MADS3),BniUnG019301(MDL1)
GO:0005575	Cellular Component	GO:0044215	other organism	0	1	--	Bni09G013364(AP1)
GO:0005575	Cellular Component	GO:0044217	other organism part	0	1	--	Bni09G013364(AP1)
GO:0005575	Cellular Component	GO:0019012	virion	2	1	Bni01G000396(EGS1),Bni13G017649(--)	Bni06G010022(At2g44130)
GO:0005575	Cellular Component	GO:0044423	virion part	2	0	Bni01G000396(EGS1),Bni13G017649(--)	--
GO:0005575	Cellular Component	GO:0044425	membrane part	18	35	Bni01G000857(CVA16-2),Bni02G002542(SWEET16),Bni02G002990(--),Bni02G003542(NPF7.1),Bni04G005889(At5g07050),Bni04G006452(--),Bni06G008526(ERS1),Bni06G008805(URGT2),Bni06G009779(PAT23),Bni06G009878(ABCG11),Bni07G010379(NPF5.6),Bni08G012319(FRO2),Bni08G012665(dnaJ),Bni12G016554(At5g07050),Bni12G017350(CYP707A1),Bni14G018481(UBP27),Bni14G018737(AKN),Bni14G018952(PLT6)	Bni01G000512(--),Bni01G000776(CER2),Bni01G001207(GLR2.7),Bni02G002540(SWEET17),Bni02G002555(ABCG11),Bni02G003061(MLO3),Bni02G003546(FAD12),Bni03G003906(ABCG1),Bni03G004723(MADS3),Bni03G004764(EMS1),Bni03G004843(CA2),Bni04G006158(BA13),Bni05G007289(ABCG5),Bni05G007867(INT2),Bni05G007989(NIP1-1),Bni05G008232(WAK2),Bni06G009351(TSPO),Bni06G009684(SFH3),Bni07G010481(VIT_01s0010g01870),Bni07G010873(At…
GO:0005575	Cellular Component	GO:0044421	extracellular region part	0	1	--	Bni06G009857(OSCBPY)
GO:0005575	Cellular Component	GO:0005576	extracellular region	3	6	Bni03G004252(--),Bni06G009559(PER10),Bni14G018479(--)	Bni01G000751(PME20),Bni02G002080(PSK6),Bni02G002433(AGT1),Bni05G008076(--),Bni05G008166(--),Bni06G009857(OSCBPY)
GO:0005575	Cellular Component	GO:0055044	symplast	0	3	--	Bni02G002434(At4g18380),Bni08G011658(BAG6),Bni14G019126(THE1)
GO:0005575	Cellular Component	GO:0016020	membrane	26	47	Bni01G000396(EGS1),Bni01G000857(CVA16-2),Bni02G002542(SWEET16),Bni02G002990(--),Bni02G003542(NPF7.1),Bni03G004380(RR9),Bni04G005231(BHLH162),Bni04G005889(At5g07050),Bni04G006452(--),Bni06G008526(ERS1),Bni06G008805(URGT2),Bni06G009363(OsI_27296),Bni06G009779(PAT23),Bni06G009878(ABCG11),Bni07G010379(NPF5.6),Bni08G012319(FRO2),Bni08G012665(dnaJ),Bni09G012872(COL16),Bni10G014552(ARR7),Bni11G016085(RA…	Bni01G000512(--),Bni01G000776(CER2),Bni01G000932(YKL091C),Bni01G001207(GLR2.7),Bni01G001232(XI-I),Bni02G002433(AGT1),Bni02G002472(RPT3),Bni02G002540(SWEET17),Bni02G002555(ABCG11),Bni02G002809(PDX1),Bni02G003061(MLO3),Bni02G003546(FAD12),Bni03G003896(KCS19),Bni03G003906(ABCG1),Bni03G004723(MADS3),Bni03G004764(EMS1),Bni03G004843(CA2),Bni04G006158(BA13),Bni05G007289(ABCG5),Bni05G007867(INT2),Bni05G0…
GO:0005575	Cellular Component	GO:0005623	cell	36	119	Bni01G000259(--),Bni01G000583(--),Bni01G000696(MYB73),Bni01G000857(CVA16-2),Bni02G002542(SWEET16),Bni02G002987(MYB48),Bni02G002990(--),Bni02G003604(CPK24),Bni03G004380(RR9),Bni03G004463(MYB77),Bni04G006095(eif2b4),Bni04G006101(zcchc8),Bni04G006213(PUB1),Bni05G006685(POLH),Bni06G008526(ERS1),Bni06G008569(NFD4),Bni06G008870(SYNC2),Bni06G009363(OsI_27296),Bni06G009553(SCNM1),Bni06G009676(USPL1),Bni0…	Bni01G000710(PLP2),Bni01G000751(PME20),Bni01G000776(CER2),Bni01G001145(MADS9),Bni01G001207(GLR2.7),Bni01G001232(XI-I),Bni01G001394(DAD2),Bni01G001427(--),Bni01G001708(AP3),Bni01G001709(DEFA),Bni01G001710(AP3),Bni01G001805(--),Bni01G001812(Os01g0794400),Bni02G002234(YAB2),Bni02G002433(AGT1),Bni02G002472(RPT3),Bni02G002555(ABCG11),Bni02G002809(PDX1),Bni02G002830(RPP0B),Bni02G002897(RCA1),Bni02G0030…
GO:0005575	Cellular Component	GO:0030054	cell junction	0	3	--	Bni02G002434(At4g18380),Bni08G011658(BAG6),Bni14G019126(THE1)
GO:0005575	Cellular Component	GO:0044464	cell part	36	118	Bni01G000259(--),Bni01G000583(--),Bni01G000696(MYB73),Bni01G000857(CVA16-2),Bni02G002542(SWEET16),Bni02G002987(MYB48),Bni02G002990(--),Bni02G003604(CPK24),Bni03G004380(RR9),Bni03G004463(MYB77),Bni04G006095(eif2b4),Bni04G006101(zcchc8),Bni04G006213(PUB1),Bni05G006685(POLH),Bni06G008526(ERS1),Bni06G008569(NFD4),Bni06G008870(SYNC2),Bni06G009363(OsI_27296),Bni06G009553(SCNM1),Bni06G009676(USPL1),Bni0…	Bni01G000710(PLP2),Bni01G000751(PME20),Bni01G000776(CER2),Bni01G001145(MADS9),Bni01G001207(GLR2.7),Bni01G001232(XI-I),Bni01G001394(DAD2),Bni01G001427(--),Bni01G001708(AP3),Bni01G001709(DEFA),Bni01G001710(AP3),Bni01G001805(--),Bni01G001812(Os01g0794400),Bni02G002234(YAB2),Bni02G002433(AGT1),Bni02G002472(RPT3),Bni02G002555(ABCG11),Bni02G002809(PDX1),Bni02G002830(RPP0B),Bni02G002897(RCA1),Bni02G0030…
GO:0005575	Cellular Component	GO:0043226	organelle	25	88	Bni01G000259(--),Bni01G000583(--),Bni01G000696(MYB73),Bni01G000857(CVA16-2),Bni02G002987(MYB48),Bni02G002990(--),Bni02G003604(CPK24),Bni03G004380(RR9),Bni03G004463(MYB77),Bni04G006095(eif2b4),Bni04G006101(zcchc8),Bni05G006685(POLH),Bni06G008526(ERS1),Bni06G008870(SYNC2),Bni06G009363(OsI_27296),Bni06G009553(SCNM1),Bni06G009676(USPL1),Bni06G009779(PAT23),Bni08G012665(dnaJ),Bni09G012872(COL16),Bni10…	Bni01G000710(PLP2),Bni01G000776(CER2),Bni01G001145(MADS9),Bni01G001232(XI-I),Bni01G001394(DAD2),Bni01G001427(--),Bni01G001708(AP3),Bni01G001709(DEFA),Bni01G001710(AP3),Bni01G001805(--),Bni02G002234(YAB2),Bni02G002433(AGT1),Bni02G002830(RPP0B),Bni02G002897(RCA1),Bni02G003546(FAD12),Bni03G003693(RCA),Bni03G004504(--),Bni03G004723(MADS3),Bni03G004730(TCP19),Bni03G004843(CA2),Bni03G004904(SIGE),Bni03…
GO:0005575	Cellular Component	GO:0031974	membrane-enclosed lumen	5	5	Bni01G000259(--),Bni04G006101(zcchc8),Bni05G006685(POLH),Bni06G009363(OsI_27296),Bni06G009553(SCNM1)	Bni04G006516(SYN2),Bni05G007414(ILL5),Bni06G009179(HSFA6b),Bni12G017177(Sf3a2),Bni13G018035(--)
GO:0005575	Cellular Component	GO:0032991	macromolecular complex	11	26	Bni01G000259(--),Bni01G000583(--),Bni01G000857(CVA16-2),Bni02G002990(--),Bni04G006095(eif2b4),Bni04G006101(zcchc8),Bni04G006213(PUB1),Bni05G006685(POLH),Bni06G009363(OsI_27296),Bni06G009878(ABCG11),Bni14G018737(AKN)	Bni01G000776(CER2),Bni01G001207(GLR2.7),Bni01G001232(XI-I),Bni02G002294(BGLU10),Bni02G002555(ABCG11),Bni02G002830(RPP0B),Bni03G003906(ABCG1),Bni03G004723(MADS3),Bni04G006007(--),Bni04G006516(SYN2),Bni05G007289(ABCG5),Bni06G009179(HSFA6b),Bni07G010491(--),Bni07G010493(WAV3),Bni07G011098(spast),Bni08G012005(GATA21),Bni08G012266(JA2L),Bni08G012623(--),Bni09G013365(J2),Bni11G015530(HMGB15),Bni12G0165…
GO:0005575	Cellular Component	GO:0044422	organelle part	13	32	Bni01G000259(--),Bni01G000583(--),Bni01G000857(CVA16-2),Bni02G002990(--),Bni04G006101(zcchc8),Bni05G006685(POLH),Bni06G008526(ERS1),Bni06G009363(OsI_27296),Bni06G009553(SCNM1),Bni06G009676(USPL1),Bni06G009779(PAT23),Bni08G012665(dnaJ),Bni12G017350(CYP707A1)	Bni01G000776(CER2),Bni01G001232(XI-I),Bni02G002433(AGT1),Bni02G002897(RCA1),Bni02G003546(FAD12),Bni03G003693(RCA),Bni03G004723(MADS3),Bni03G004843(CA2),Bni04G006007(--),Bni04G006516(SYN2),Bni05G007414(ILL5),Bni06G009179(HSFA6b),Bni06G009351(TSPO),Bni07G010493(WAV3),Bni07G010594(GRF8),Bni07G011098(spast),Bni08G012266(JA2L),Bni08G012450(MADS3),Bni09G012889(CUT1),Bni09G013320(CPN60B4),Bni11G015338(F…
