# Supplementary material for: Molecular Mechanisms Regulating Phenylpropanoid Metabolism in Exogenously-Sprayed Ethylene Forage Ramie Based on Transcriptomic and Metabolomic Analyses
Source: Plants (Basel). 2023 Nov 18;12(22):3899. doi: 10.3390/plants12223899 (PMC10675582; doi:10.3390/plants12223899)
Supplement: Supplementary file 1 [file plants-12-03899-s001.zip › ETH-Attachment/Table S8 KEGG enrichment analysis of differentially expressed genes.xls]

TableS7 KEGG enrichment analysis of differentially expressed genes
KEGG_A_class	KEGG_B_class	Pathway	Ck-Y-vs-A-Y (204)	All (3835)	Pvalue	Qvalue	Pathway ID	Genes	K_IDs
Metabolism	Carbohydrate metabolism	Amino sugar and nucleotide sugar metabolism	19	108	2.65E-06	0.000249056	ko00520	Bni01G001761(HXK2);Bni02G001932(HEXO3);Bni02G003411(GFPT2);Bni04G005350(GLCNAC1PUT1);Bni04G005819(RHM1);Bni06G008727(CHI2);Bni06G009465(BXL5);Bni06G009673(AGPS1);Bni06G009919(BXL4);Bni07G010084(GALAK);Bni08G012447(GAUT1);Bni09G013398(UGD4);Bni10G014399(At3g59480);Bni10G014558(gmppA);Bni13G017422(CHN14);Bni13G017426(CHN14);Bni13G017428(CHN14);Bni14G019154(CHN48);BniUnG019418(GAUT4)	K00844+K12373+K00820+K00972+K12450+K20547+K15920+K00975+K15920+K18677+K13648+K00012+K00847+K00966+K20547+K20547+K20547+K20547+K13648
Metabolism	Global and overview maps	Metabolic pathways	123	1764	1.77E-05	0.000833407	ko01100	Bni01G000238(HSP26-A);Bni01G000302(CASBPX2);Bni01G000304(CASBPX2);Bni01G000480(ACA7);Bni01G000625(GULLO3);Bni01G000751(PME20);Bni01G001071(OPR11);Bni01G001150(At1g77330);Bni01G001314(GDCSP);Bni01G001444(At3g16150);Bni01G001761(HXK2);Bni01G001829(PARB);Bni02G001932(HEXO3);Bni02G002433(AGT1);Bni02G002890(SAG13);Bni02G003079(ISPG);Bni02G003411(GFPT2);Bni03G003703(At5g06060);Bni03G003896(KCS19);Bni03…	K00799+K01853+K01853+K01674+K00103+K01051+K05894+K05933+K00281+K13051+K00844+K00799+K12373+K00830+K08081+K03526+K00820+K08081+K15397+K13065+K01051+K15746+K00797+K05933+K00972+K21888+K19891+K20884+K12450+K13508+K00318+K00430+K07407+K00422+K00422+K14175+K00422+K00422+K00511+K01051+K05933+K00430+K01593+K08912+K18819+K01426+K01047+K20547+K15920+K03949+K00430+K01723+K00422+K00975+K01179+K01623+K01583+…
Metabolism	Biosynthesis of other secondary metabolites	Isoquinoline alkaloid biosynthesis	9	34	4.69E-05	0.001257835	ko00950	Bni05G006988(PPO);Bni05G006989(PPO);Bni05G007110(PPO);Bni05G007242(PPO);Bni05G007844(TYDC1);Bni06G009666(AS1);Bni07G011040(ASP1);Bni08G012609(At5g53970);Bni11G015881(At1g31672)	K00422+K00422+K00422+K00422+K01593+K00422+K14455+K00815+K00276
Metabolism	Global and overview maps	Biosynthesis of secondary metabolites	75	947	5.35E-05	0.001257835	ko01110	Bni01G000193(CER1);Bni01G000302(CASBPX2);Bni01G000304(CASBPX2);Bni01G001071(OPR11);Bni01G001150(At1g77330);Bni01G001314(GDCSP);Bni01G001444(At3g16150);Bni01G001761(HXK2);Bni02G001993(PAO);Bni02G002433(AGT1);Bni02G002819(At5g58770);Bni02G002890(SAG13);Bni02G003079(ISPG);Bni03G003703(At5g06060);Bni03G003896(KCS19);Bni03G004011(BAHD1);Bni03G004843(CA2);Bni04G005248(ACO3);Bni04G005759(FHY);Bni04G0058…	K15404+K01853+K01853+K05894+K05933+K00281+K13051+K00844+K13071+K00830+K11778+K08081+K03526+K08081+K15397+K13065+K15746+K05933+K20884+K13508+K12742+K00318+K00430+K00422+K00422+K00422+K00422+K00511+K05933+K00430+K01593+K04125+K01047+K00430+K01723+K00422+K00975+K01623+K23260+K13679+K01177+K14455+K22912+K22013+K14423+K20623+K00588+K00218+K13508+K00815+K01580+K09828+K13065+K00847+K00966+K15919+K05350+…
Metabolism	Amino acid metabolism	Tyrosine metabolism	9	50	0.001064526	0.020013089	ko00350	Bni05G006988(PPO);Bni05G006989(PPO);Bni05G007110(PPO);Bni05G007242(PPO);Bni05G007844(TYDC1);Bni06G009666(AS1);Bni07G011040(ASP1);Bni08G012609(At5g53970);Bni11G015881(At1g31672)	K00422+K00422+K00422+K00422+K01593+K00422+K14455+K00815+K00276
Metabolism	Biosynthesis of other secondary metabolites	Tropane, piperidine and pyridine alkaloid biosynthesis	5	22	0.005078879	0.079569104	ko00960	Bni02G002890(SAG13);Bni03G003703(At5g06060);Bni07G011040(ASP1);Bni08G012609(At5g53970);Bni11G015881(At1g31672)	K08081+K08081+K14455+K00815+K00276
Metabolism	Metabolism of other amino acids	Cyanoamino acid metabolism	6	35	0.009350068	0.115182302	ko00460	Bni01G001444(At3g16150);Bni10G014796(Lct);Bni13G017620(MDL1);Bni13G017636(MDL1);Bni13G018073(BGLU41);BniUnG019301(MDL1)	K13051+K05350+K08248+K08248+K01188+K08248
Metabolism	Energy metabolism	Photosynthesis - antenna proteins	4	17	0.0107022	0.115182302	ko00196	Bni05G007926(CAB3);Bni06G009910(CAP10A);Bni08G011857(LHCA6);Bni08G011909(LHCA6)	K08912+K08917+K08908+K08908
Metabolism	Carbohydrate metabolism	Starch and sucrose metabolism	12	108	0.01129854	0.115182302	ko00500	Bni01G001761(HXK2);Bni04G005627(At1g66250);Bni06G009673(AGPS1);Bni06G009725(At4g39010);Bni07G010096(At1g64390);Bni07G010606(WAXY);Bni07G010724(BAM3);Bni10G014399(At3g59480);Bni10G014796(Lct);Bni10G015081(ISA1);Bni11G015615(BAM1);Bni13G018073(BGLU41)	K00844+K19891+K00975+K01179+K01179+K13679+K01177+K00847+K05350+K01214+K01177+K01188
Metabolism	Lipid metabolism	Steroid biosynthesis	5	27	0.0125429	0.115182302	ko00100	Bni01G000302(CASBPX2);Bni01G000304(CASBPX2);Bni05G007291(SQE1);Bni08G011602(GL1-10);Bni09G013088(DIM)	K01853+K01853+K00511+K14423+K09828
Metabolism	Glycan biosynthesis and metabolism	Glycosphingolipid biosynthesis - globo and isoglobo series	3	10	0.01347878	0.115182302	ko00603	Bni02G001932(HEXO3);Bni05G006898(AGAL2);Bni07G010277(At4g19900)	K12373+K07407+K01988
Metabolism	Biosynthesis of other secondary metabolites	Stilbenoid, diarylheptanoid and gingerol biosynthesis	5	30	0.01946179	0.152450688	ko00945	Bni03G004011(BAHD1);Bni08G012043(At4g26220);Bni09G013776(ACT);Bni12G016368(OMT3);Bni13G017537(SHT)	K13065+K00588+K13065+K16040+K13065
Metabolism	Carbohydrate metabolism	Pentose and glucuronate interconversions	9	78	0.02139367	0.154692691	ko00040	Bni01G000751(PME20);Bni03G004667(PME60);Bni05G007582(PECS-1.1);Bni08G011571(PECS-2.1);Bni09G013398(UGD4);Bni09G013754(At5g63180);Bni11G015577(At1g04680);Bni11G016206(PME13);Bni14G019049(PME53)	K01051+K01051+K01051+K01051+K00012+K01728+K01728+K01051+K01051
Metabolism	Biosynthesis of other secondary metabolites	Betalain biosynthesis	2	5	0.02531149	0.167483372	ko00965	Bni05G007844(TYDC1);Bni10G014096(LIGB)	K01593+K15777
Metabolism	Lipid metabolism	Cutin, suberine and wax biosynthesis	4	22	0.02672607	0.167483372	ko00073	Bni01G000193(CER1);Bni02G002123(FAR3);Bni08G012333(CYP86A2);Bni09G012928(PXG4)	K15404+K13356+K15398+K17991
Metabolism	Amino acid metabolism	Phenylalanine metabolism	5	34	0.03202577	0.176867382	ko00360	Bni05G007844(TYDC1);Bni06G008584(At4g34880);Bni07G011040(ASP1);Bni08G012609(At5g53970);Bni11G015881(At1g31672)	K01593+K01426+K14455+K00815+K00276
Metabolism	Biosynthesis of other secondary metabolites	Phenylpropanoid biosynthesis	12	125	0.03237044	0.176867382	ko00940	Bni03G004011(BAHD1);Bni04G006343(PER63);Bni05G007773(PER42);Bni06G009559(PER10);Bni07G010284(TOGT1);Bni08G012043(At4g26220);Bni09G013776(ACT);Bni10G014796(Lct);Bni13G017529(pod);Bni13G017537(SHT);Bni13G018073(BGLU41);Bni14G018380(PER12)	K13065+K00430+K00430+K00430+K23260+K00588+K13065+K05350+K00430+K13065+K01188+K00430
Metabolism	Lipid metabolism	Linoleic acid metabolism	3	14	0.03494927	0.176867382	ko00591	Bni04G005171(LOX1.5);Bni04G005172(LOX1.5);Bni06G008602(PLA2-ALPHA)	K15718+K15718+K01047
Metabolism	Metabolism of terpenoids and polyketides	Zeatin biosynthesis	4	24	0.03574979	0.176867382	ko00908	Bni01G001689(CKX5);Bni10G015007(CKX6);Bni12G016706(ZOX1);Bni12G017168(UGT73C6)	K00279+K00279+K13495+K13496
Metabolism	Metabolism of terpenoids and polyketides	Sesquiterpenoid and triterpenoid biosynthesis	5	36	0.03984854	0.187288138	ko00909	Bni05G006999(TPS13);Bni05G007291(SQE1);Bni13G018054(VIT_19s0014g04930);Bni13G018056(VIT_19s0014g04930);Bni13G018060(VIT_19s0014g04930)	K14175+K00511+K15803+K15803+K15803
Metabolism	Metabolism of cofactors and vitamins	Riboflavin metabolism	3	15	0.04201825	0.188081691	ko00740	Bni04G005759(FHY);Bni07G011159(PYRP2);Bni10G014703(PAP17)	K20884+K22912+K14379
Metabolism	Glycan biosynthesis and metabolism	Other glycan degradation	3	16	0.04974559	0.212549339	ko00511	Bni02G001932(HEXO3);Bni06G009424(FUC95A);Bni08G012650(At5g13980)	K12373+K15923+K01191
Metabolism	Amino acid metabolism	Alanine, aspartate and glutamate metabolism	5	41	0.06410304	0.261986337	ko00250	Bni01G001444(At3g16150);Bni02G002433(AGT1);Bni02G003411(GFPT2);Bni07G011040(ASP1);Bni09G013044(GAD4)	K13051+K00830+K00820+K14455+K01580
Genetic Information Processing	Replication and repair	DNA replication	5	42	0.06976466	0.273244918	ko03030	Bni03G003673(PCNA);Bni05G007256(MCM6);Bni06G008458(MCM7);Bni06G009707(MCM4);Bni13G017784(MCM5)	K04802+K02542+K02210+K02212+K02209
Metabolism	Amino acid metabolism	Arginine and proline metabolism	5	44	0.08188827	0.307899895	ko00330	Bni03G004921(SPMS);Bni04G006114(POX1);Bni06G008584(At4g34880);Bni06G009733(ADC);Bni07G011040(ASP1)	K00797+K00318+K01426+K01583+K14455
Metabolism	Metabolism of terpenoids and polyketides	Terpenoid backbone biosynthesis	5	45	0.08834436	0.31939884	ko00900	Bni02G002819(At5g58770);Bni02G003079(ISPG);Bni04G005998(EBOS);Bni13G017615(Os07g0190000);BniUnG019303(Os07g0190000)	K11778+K03526+K12742+K01662+K01662
Genetic Information Processing	Replication and repair	Base excision repair	4	37	0.1311314	0.406299423	ko03410	Bni03G003673(PCNA);Bni03G004333(guaA);Bni05G007248(guaA);Bni09G013344(tag)	K04802+K01246+K01246+K01246
Metabolism	Energy metabolism	Sulfur metabolism	3	24	0.1323605	0.406299423	ko00920	Bni10G014740(SAL1);Bni11G015472(SBP1);Bni13G017976(AHL)	K15422+K17285+K01082
Metabolism	Lipid metabolism	alpha-Linolenic acid metabolism	4	38	0.1408247	0.406299423	ko00592	Bni01G001071(OPR11);Bni06G008602(PLA2-ALPHA);Bni06G009588(AOS3);Bni12G016643(MXMT1)	K05894+K01047+K01723+K08241
Metabolism	Metabolism of other amino acids	Glutathione metabolism	6	67	0.1437596	0.406299423	ko00480	Bni01G000238(HSP26-A);Bni01G001829(PARB);Bni03G004921(SPMS);Bni04G005605(DHAR2);Bni10G014196(GSTU10);Bni13G017660(GSTU9)	K00799+K00799+K00797+K21888+K00799+K00799
Metabolism	Amino acid metabolism	Cysteine and methionine metabolism	7	82	0.143897	0.406299423	ko00270	Bni01G001150(At1g77330);Bni03G004921(SPMS);Bni04G005248(ACO3);Bni05G007712(ACO);Bni07G010578(MGL);Bni07G011040(ASP1);Bni08G012609(At5g53970)	K05933+K00797+K05933+K05933+K01761+K14455+K00815
Metabolism	Energy metabolism	Nitrogen metabolism	3	25	0.1448398	0.406299423	ko00910	Bni01G000480(ACA7);Bni09G013682(NRT2.5);Bni12G017183(ACA7)	K01674+K02575+K01674
Metabolism	Metabolism of terpenoids and polyketides	Brassinosteroid biosynthesis	2	13	0.1495627	0.406299423	ko00905	Bni08G011878(CYP92C6);Bni08G012243(CYP734A1)	K20623+K15639
Metabolism	Glycan biosynthesis and metabolism	Glycosphingolipid biosynthesis - lacto and neolacto series	1	3	0.1512817	0.406299423	ko00601	Bni07G010277(At4g19900)	K01988
Metabolism	Biosynthesis of other secondary metabolites	Indole alkaloid biosynthesis	1	3	0.1512817	0.406299423	ko00901	Bni05G007844(TYDC1)	K01593
Environmental Information Processing	Signal transduction	MAPK signaling pathway - plant	9	116	0.1621559	0.423407072	ko04016	Bni02G002746(WRKY24);Bni03G004902(SPCH);Bni06G008727(CHI2);Bni07G010141(WRKY24);Bni11G016155(CP1);Bni13G017422(CHN14);Bni13G017426(CHN14);Bni13G017428(CHN14);Bni14G019154(CHN48)	K13424+K20558+K20547+K13424+K02183+K20547+K20547+K20547+K20547
Metabolism	Carbohydrate metabolism	Galactose metabolism	4	41	0.171504	0.424246737	ko00052	Bni01G001761(HXK2);Bni05G006898(AGAL2);Bni06G008382(GOLS1);Bni09G013659(GOLS1)	K00844+K07407+K18819+K18819
Metabolism	Metabolism of cofactors and vitamins	Porphyrin and chlorophyll metabolism	4	41	0.171504	0.424246737	ko00860	Bni02G001993(PAO);Bni08G011426(SGRL);Bni08G012256(PORA);MSTRG.19341(CHLM)	K13071+K22013+K00218+K03428
Metabolism	Energy metabolism	Photosynthesis	5	57	0.1842399	0.4440654	ko00195	Bni03G003871(PPL1);Bni06G008826(PSAL);Bni07G010788(FDC2);Bni09G013457(PNSL2);Bni13G018087(PNSL3)	K02717+K02699+K02639+K08901+K08901
Metabolism	Metabolism of other amino acids	Taurine and hypotaurine metabolism	1	4	0.196464	0.450429659	ko00430	Bni09G013044(GAD4)	K01580
Metabolism	Glycan biosynthesis and metabolism	Glycosphingolipid biosynthesis - ganglio series	1	4	0.196464	0.450429659	ko00604	Bni02G001932(HEXO3)	K12373
Metabolism	Carbohydrate metabolism	Fructose and mannose metabolism	4	47	0.2386805	0.521766674	ko00051	Bni01G001761(HXK2);Bni06G009726(FBA2);Bni10G014399(At3g59480);Bni10G014558(gmppA)	K00844+K01623+K00847+K00966
Metabolism	Biosynthesis of other secondary metabolites	Flavonoid biosynthesis	4	47	0.2386805	0.521766674	ko00941	Bni03G004011(BAHD1);Bni08G012043(At4g26220);Bni09G013776(ACT);Bni13G017537(SHT)	K13065+K00588+K13065+K13065
Metabolism	Metabolism of cofactors and vitamins	Thiamine metabolism	2	19	0.2681518	0.572869755	ko00730	Bni13G017615(Os07g0190000);BniUnG019303(Os07g0190000)	K01662+K01662
Metabolism	Amino acid metabolism	Glycine, serine and threonine metabolism	4	50	0.2743319	0.573048858	ko00260	Bni01G001314(GDCSP);Bni02G002433(AGT1);Bni10G014748(HPR3);Bni11G015881(At1g31672)	K00281+K00830+K15919+K00276
Metabolism	Carbohydrate metabolism	Glyoxylate and dicarboxylate metabolism	4	54	0.323081	0.660209	ko00630	Bni01G001314(GDCSP);Bni02G002433(AGT1);Bni07G011171(AAE3);Bni10G014748(HPR3)	K00281+K00830+K22133+K15919
Metabolism	Energy metabolism	Carbon fixation in photosynthetic organisms	4	57	0.3600569	0.7201138	ko00710	Bni06G009726(FBA2);Bni07G011040(ASP1);Bni11G015966(PPD);MSTRG.18777(RE1)	K01623+K14455+K01006+K00134
Metabolism	Carbohydrate metabolism	Ascorbate and aldarate metabolism	3	41	0.3736507	0.731732621	ko00053	Bni01G000625(GULLO3);Bni04G005605(DHAR2);Bni09G013398(UGD4)	K00103+K21888+K00012
Metabolism	Lipid metabolism	Glycerolipid metabolism	4	59	0.3847091	0.738013376	ko00561	Bni04G005833(GPAT1);Bni05G006898(AGAL2);Bni08G012335(GPAT4);Bni12G016975(DGD1)	K13508+K07407+K13508+K09480
Cellular Processes	Transport and catabolism	Phagosome	4	62	0.4214545	0.79233446	ko04145	Bni01G000826(TUBA);Bni02G002361(TUBB4);Bni03G004800(TUBB1);Bni05G007302(RHN1)	K07374+K07375+K07375+K07889
Environmental Information Processing	Membrane transport	ABC transporters	2	29	0.4618588	0.851269161	ko02010	Bni04G006324(ABCB15);Bni07G010759(NCS1)	K05658+K05658
Metabolism	Metabolism of other amino acids	Selenocompound metabolism	1	13	0.5092119	0.90313054	ko00450	Bni07G010578(MGL)	K01761
Metabolism	Glycan biosynthesis and metabolism	Glycosaminoglycan degradation	1	13	0.5092119	0.90313054	ko00531	Bni02G001932(HEXO3)	K12373
Metabolism	Lipid metabolism	Arachidonic acid metabolism	1	15	0.560212	0.975183852	ko00590	Bni06G008602(PLA2-ALPHA)	K01047
Metabolism	Amino acid metabolism	Phenylalanine, tyrosine and tryptophan biosynthesis	2	36	0.578735	0.989110727	ko00400	Bni07G011040(ASP1);Bni08G012609(At5g53970)	K14455+K00815
Metabolism	Metabolism of other amino acids	beta-Alanine metabolism	2	37	0.5938461	0.996813096	ko00410	Bni09G013044(GAD4);Bni11G015881(At1g31672)	K01580+K00276
Organismal Systems	Environmental adaptation	Circadian rhythm - plant	2	39	0.6228499	0.996903131	ko04712	Bni02G002664(PHYA);Bni08G011794(LHY)	K12120+K12133
Metabolism	Metabolism of terpenoids and polyketides	Diterpenoid biosynthesis	1	18	0.626991	0.996903131	ko00904	Bni05G007892(GA2OX1)	K04125
Metabolism	Lipid metabolism	Glycerophospholipid metabolism	4	81	0.633307	0.996903131	ko00564	Bni04G005833(GPAT1);Bni06G008602(PLA2-ALPHA);Bni08G012335(GPAT4);Bni12G016713(GPDHC1)	K13508+K01047+K13508+K00006
Metabolism	Carbohydrate metabolism	Butanoate metabolism	1	19	0.6469265	0.996903131	ko00650	Bni09G013044(GAD4)	K01580
Metabolism	Metabolism of cofactors and vitamins	Folate biosynthesis	1	19	0.6469265	0.996903131	ko00790	Bni01G000619(DAAT)	K18482
Metabolism	Lipid metabolism	Fatty acid elongation	1	21	0.6836721	0.9995898	ko00062	Bni03G003896(KCS19)	K15397
Organismal Systems	Environmental adaptation	Plant-pathogen interaction	9	189	0.6852407	0.9995898	ko04626	Bni01G000558(CNGC14);Bni02G002746(WRKY24);Bni03G003896(KCS19);Bni03G004066(RD19D);Bni07G010141(WRKY24);Bni08G011704(CNGC13);Bni11G016155(CP1);Bni13G017944(RPM1);MSTRG.6553(RPP13)	K05391+K13424+K15397+K01373+K13424+K05391+K02183+K13457+K13457
Metabolism	Amino acid metabolism	Tryptophan metabolism	2	45	0.7002579	0.9995898	ko00380	Bni05G007844(TYDC1);Bni06G008584(At4g34880)	K01593+K01426
Metabolism	Lipid metabolism	Ether lipid metabolism	1	23	0.7166103	0.9995898	ko00565	Bni06G008602(PLA2-ALPHA)	K01047
Environmental Information Processing	Signal transduction	Phosphatidylinositol signaling system	2	47	0.7229734	0.9995898	ko04070	Bni10G014740(SAL1);Bni11G016155(CP1)	K15422+K02183
Metabolism	Lipid metabolism	Sphingolipid metabolism	1	24	0.731776	0.9995898	ko00600	Bni05G006898(AGAL2)	K07407
Metabolism	Amino acid metabolism	Arginine biosynthesis	1	25	0.7461338	0.9995898	ko00220	Bni07G011040(ASP1)	K14455
Metabolism	Carbohydrate metabolism	Inositol phosphate metabolism	2	50	0.7543215	0.9995898	ko00562	Bni10G014740(SAL1);Bni14G018459(INPS1)	K15422+K01858
Metabolism	Glycan biosynthesis and metabolism	Various types of N-glycan biosynthesis	1	27	0.772595	0.9995898	ko00513	Bni02G001932(HEXO3)	K12373
Metabolism	Metabolism of terpenoids and polyketides	Carotenoid biosynthesis	1	28	0.7847774	0.9995898	ko00906	Bni03G004843(CA2)	K15746
Genetic Information Processing	Replication and repair	Mismatch repair	1	31	0.8175632	0.9995898	ko03430	Bni03G003673(PCNA)	K04802
Genetic Information Processing	Folding, sorting and degradation	SNARE interactions in vesicular transport	1	31	0.8175632	0.9995898	ko04130	Bni05G006932(SYP124)	K08486
Metabolism	Global and overview maps	Carbon metabolism	8	200	0.8461752	0.9995898	ko01200	Bni01G001314(GDCSP);Bni01G001761(HXK2);Bni02G002433(AGT1);Bni06G009726(FBA2);Bni07G011040(ASP1);Bni10G014748(HPR3);Bni11G015966(PPD);MSTRG.18777(RE1)	K00281+K00844+K00830+K01623+K14455+K15919+K01006+K00134
Metabolism	Carbohydrate metabolism	Pentose phosphate pathway	1	41	0.8949392	0.9995898	ko00030	Bni06G009726(FBA2)	K01623
Metabolism	Metabolism of cofactors and vitamins	Ubiquinone and other terpenoid-quinone biosynthesis	1	42	0.9005882	0.9995898	ko00130	Bni08G012609(At5g53970)	K00815
Metabolism	Nucleotide metabolism	Pyrimidine metabolism	1	42	0.9005882	0.9995898	ko00240	Bni10G014142(DCTPP1)	K16904
Cellular Processes	Transport and catabolism	Peroxisome	2	72	0.9036003	0.9995898	ko04146	Bni02G002123(FAR3);Bni02G002433(AGT1)	K13356+K00830
Metabolism	Carbohydrate metabolism	Glycolysis / Gluconeogenesis	3	99	0.9052762	0.9995898	ko00010	Bni01G001761(HXK2);Bni06G009726(FBA2);MSTRG.18777(RE1)	K00844+K01623+K00134
Metabolism	Global and overview maps	2-Oxocarboxylic acid metabolism	1	46	0.9203178	0.9995898	ko01210	Bni07G011040(ASP1)	K14455
Genetic Information Processing	Translation	RNA transport	4	132	0.9283483	0.9995898	ko03013	Bni04G006095(eif2b4);Bni05G007393(PAB6);Bni11G015908(RANGAP2);Bni13G018355(THO3)	K03680+K13126+K14319+K12880
Genetic Information Processing	Replication and repair	Nucleotide excision repair	1	50	0.9361471	0.9995898	ko03420	Bni03G003673(PCNA)	K04802
Environmental Information Processing	Signal transduction	Plant hormone signal transduction	7	223	0.9592044	0.9995898	ko04075	Bni01G000671(IAA26);Bni06G009155(AUX28);Bni08G011682(JAR6);Bni13G017595(XTH23);Bni13G017875(IAA11);BniUnG019320(XTH23);BniUnG019321(XTH23)	K14484+K14484+K14506+K14504+K14484+K14504+K14504
Genetic Information Processing	Translation	Ribosome biogenesis in eukaryotes	1	68	0.9764999	0.9995898	ko03008	Bni05G007753(--)	K14557
Genetic Information Processing	Folding, sorting and degradation	Protein processing in endoplasmic reticulum	4	163	0.9781034	0.9995898	ko04141	Bni02G002213(DNAJ1);Bni02G003064(IRE1B);Bni03G004654(HSP23.6);Bni08G012614(BZIP61)	K09503+K08852+K13993+K04374
Genetic Information Processing	Transcription	Spliceosome	3	138	0.9811057	0.9995898	ko03040	Bni05G007715(cwf4);Bni13G018313(cwc15);Bni13G018355(THO3)	K12869+K12863+K12880
Metabolism	Carbohydrate metabolism	Pyruvate metabolism	1	74	0.9831775	0.9995898	ko00620	Bni11G015966(PPD)	K01006
Genetic Information Processing	Folding, sorting and degradation	RNA degradation	1	77	0.9857697	0.9995898	ko03018	Bni05G007393(PAB6)	K13126
Metabolism	Global and overview maps	Biosynthesis of amino acids	4	181	0.9895054	0.9995898	ko01230	Bni06G009726(FBA2);Bni07G011040(ASP1);Bni08G012609(At5g53970);MSTRG.18777(RE1)	K01623+K14455+K00815+K00134
Cellular Processes	Transport and catabolism	Endocytosis	2	120	0.9898524	0.9995898	ko04144	Bni03G004368(AGD11);Bni05G007302(RHN1)	K12486+K07889
Genetic Information Processing	Translation	mRNA surveillance pathway	1	85	0.9908985	0.9995898	ko03015	Bni05G007393(PAB6)	K13126
Genetic Information Processing	Folding, sorting and degradation	Ubiquitin mediated proteolysis	1	94	0.9945016	0.9995898	ko04120	Bni12G017182(RZPF34)	K10144
Genetic Information Processing	Translation	Ribosome	3	216	0.9994963	0.9995898	ko03010	Bni04G005266(--);Bni06G008843(RPS10);Bni14G018729(rplL)	K02907+K02946+K02935
Metabolism	Energy metabolism	Oxidative phosphorylation	1	140	0.9995898	0.9995898	ko00190	Bni06G009496(At5g52840)	K03949
KEGG_A_class	KEGG_B_class	Pathway	Ck-J-vs-A-J (60)	All (3835)	Pvalue	Qvalue	Pathway ID	Genes	K_IDs
Metabolism	Global and overview maps	Biosynthesis of secondary metabolites	28	947	0.00015898	0.008743872	ko01110	Bni02G002433(AGT1);Bni03G003896(KCS19);Bni03G004720(GA20ox1D);Bni03G004843(CA2);Bni04G006158(BA13);Bni05G006902(PPO);Bni06G008383(GPAT3);Bni06G008399(GA2OX2);Bni06G009559(PER10);Bni06G009857(OSCBPY);Bni06G009905(PNC2);Bni07G010400(At5g06060);Bni07G010873(At2g17570);Bni08G011878(CYP92C6);Bni08G012335(GPAT4);Bni09G012889(CUT1);Bni09G013606(UGT74B1);Bni09G013841(4CLL1);Bni10G014485(TPS9);Bni10G01471…	K00830+K15397+K05282+K15746+K09590+K00422+K13508+K04125+K00430+K15813+K00430+K08081+K11778+K20623+K13508+K15397+K11820+K01904+K16055+K13065+K13065+K15919+K01904+K13260+K04125+K01087+K09587+K08248
Metabolism	Metabolism of terpenoids and polyketides	Brassinosteroid biosynthesis	3	13	0.000931623	0.025619624	ko00905	Bni04G006158(BA13);Bni08G011878(CYP92C6);Bni14G018962(CYP90B1)	K09590+K20623+K09587
Metabolism	Metabolism of terpenoids and polyketides	Diterpenoid biosynthesis	3	18	0.002514011	0.046090202	ko00904	Bni03G004720(GA20ox1D);Bni06G008399(GA2OX2);Bni13G018099(GA2OX8)	K05282+K04125+K04125
Metabolism	Biosynthesis of other secondary metabolites	Phenylpropanoid biosynthesis	6	125	0.01261606	0.173470825	ko00940	Bni06G009559(PER10);Bni06G009905(PNC2);Bni09G013841(4CLL1);Bni10G014714(HST);Bni10G014747(HST);Bni10G014837(4CLL9)	K00430+K00430+K01904+K13065+K13065+K01904
Metabolism	Metabolism of cofactors and vitamins	Ubiquinone and other terpenoid-quinone biosynthesis	3	42	0.0271326	0.287486467	ko00130	Bni04G005860(HPD);Bni09G013841(4CLL1);Bni10G014837(4CLL9)	K00457+K01904+K01904
Metabolism	Lipid metabolism	Biosynthesis of unsaturated fatty acids	2	18	0.03136216	0.287486467	ko01040	Bni02G003546(FAD12);BniUnG019390(FAD12)	K10256+K10256
Metabolism	Lipid metabolism	Fatty acid elongation	2	21	0.04178053	0.317745175	ko00062	Bni03G003896(KCS19);Bni09G012889(CUT1)	K15397+K15397
Metabolism	Biosynthesis of other secondary metabolites	Isoflavonoid biosynthesis	1	3	0.04621748	0.317745175	ko00943	Bni11G015429(CYP81E8)	K13260
Metabolism	Energy metabolism	Sulfur metabolism	2	24	0.05330273	0.325738906	ko00920	Bni10G014740(SAL1);Bni14G018737(AKN)	K15422+K00860
Metabolism	Lipid metabolism	Glycerolipid metabolism	3	59	0.06384017	0.35087685	ko00561	Bni06G008383(GPAT3);Bni06G009375(CSE);Bni08G012335(GPAT4)	K13508+K01054+K13508
Metabolism	Metabolism of terpenoids and polyketides	Carotenoid biosynthesis	2	28	0.07017537	0.35087685	ko00906	Bni03G004843(CA2);Bni12G017350(CYP707A1)	K15746+K09843
Metabolism	Biosynthesis of other secondary metabolites	Stilbenoid, diarylheptanoid and gingerol biosynthesis	2	30	0.07918436	0.362928317	ko00945	Bni10G014714(HST);Bni10G014747(HST)	K13065+K13065
Metabolism	Metabolism of terpenoids and polyketides	Sesquiterpenoid and triterpenoid biosynthesis	2	36	0.1081404	0.457517077	ko00909	Bni06G009857(OSCBPY);BniUnG019461(TPS2)	K15813+K15803
Metabolism	Biosynthesis of other secondary metabolites	Glucosinolate biosynthesis	1	9	0.1324402	0.520300786	ko00966	Bni09G013606(UGT74B1)	K11820
Metabolism	Biosynthesis of other secondary metabolites	Flavonoid biosynthesis	2	47	0.1668072	0.594205765	ko00941	Bni10G014714(HST);Bni10G014747(HST)	K13065+K13065
Metabolism	Amino acid metabolism	Glycine, serine and threonine metabolism	2	50	0.1836636	0.594205765	ko00260	Bni02G002433(AGT1);Bni10G014748(HPR3)	K00830+K15919
Metabolism	Amino acid metabolism	Tyrosine metabolism	2	50	0.1836636	0.594205765	ko00350	Bni04G005860(HPD);Bni05G006902(PPO)	K00457+K00422
Metabolism	Carbohydrate metabolism	Glyoxylate and dicarboxylate metabolism	2	54	0.2065066	0.610750974	ko00630	Bni02G002433(AGT1);Bni10G014748(HPR3)	K00830+K15919
Metabolism	Metabolism of cofactors and vitamins	Vitamin B6 metabolism	1	15	0.2109867	0.610750974	ko00750	Bni02G002809(PDX1)	K06215
Metabolism	Global and overview maps	Metabolic pathways	31	1764	0.2240612	0.6161683	ko01100	Bni01G000751(PME20);Bni01G000857(CVA16-2);Bni02G002433(AGT1);Bni02G003546(FAD12);Bni03G003896(KCS19);Bni03G004720(GA20ox1D);Bni03G004843(CA2);Bni04G005860(HPD);Bni04G006158(BA13);Bni05G006902(PPO);Bni06G008383(GPAT3);Bni06G009375(CSE);Bni06G009559(PER10);Bni06G009905(PNC2);Bni07G010400(At5g06060);Bni08G011878(CYP92C6);Bni08G012335(GPAT4);Bni09G012889(CUT1);Bni09G013606(UGT74B1);Bni09G013841(4CLL1…	K01051+K02155+K00830+K10256+K15397+K05282+K15746+K00457+K09590+K00422+K13508+K01054+K00430+K00430+K08081+K20623+K13508+K15397+K11820+K01904+K16055+K13065+K15422+K13065+K15919+K01904+K01087+K00860+K09587+K08248+K10256
Metabolism	Global and overview maps	Fatty acid metabolism	2	59	0.2354663	0.616697452	ko01212	Bni02G003546(FAD12);BniUnG019390(FAD12)	K10256+K10256
Environmental Information Processing	Signal transduction	Plant hormone signal transduction	5	223	0.2685981	0.67149525	ko04075	Bni03G004380(RR9);Bni06G008526(ERS1);Bni06G009289(GID1B);Bni10G014552(ARR7);Bni14G018776(GH3.1)	K14492+K14509+K14493+K14492+K14487
Metabolism	Biosynthesis of other secondary metabolites	Tropane, piperidine and pyridine alkaloid biosynthesis	1	22	0.2938165	0.702604674	ko00960	Bni07G010400(At5g06060)	K08081
Metabolism	Metabolism of terpenoids and polyketides	Zeatin biosynthesis	1	24	0.315869	0.722672637	ko00908	Bni12G016726(ZOX1)	K13495
Genetic Information Processing	Folding, sorting and degradation	RNA degradation	2	77	0.340339	0.722672637	ko03018	Bni05G007393(PAB6);Bni09G013320(CPN60B4)	K13126+K04077
Organismal Systems	Environmental adaptation	Plant-pathogen interaction	4	189	0.3426627	0.722672637	ko04626	Bni02G003604(CPK24);Bni03G003896(KCS19);Bni09G012889(CUT1);Bni13G017913(RPM1)	K13412+K15397+K15397+K13457
Metabolism	Lipid metabolism	Glycerophospholipid metabolism	2	81	0.3632502	0.722672637	ko00564	Bni06G008383(GPAT3);Bni08G012335(GPAT4)	K13508+K13508
Environmental Information Processing	Membrane transport	ABC transporters	1	29	0.3680807	0.722672637	ko02010	Bni05G007289(ABCG5)	K05681
Metabolism	Amino acid metabolism	Phenylalanine metabolism	1	34	0.4163691	0.722672637	ko00360	Bni04G005860(HPD)	K00457
Metabolism	Biosynthesis of other secondary metabolites	Isoquinoline alkaloid biosynthesis	1	34	0.4163691	0.722672637	ko00950	Bni05G006902(PPO)	K00422
Metabolism	Metabolism of other amino acids	Cyanoamino acid metabolism	1	35	0.4255819	0.722672637	ko00460	BniUnG019301(MDL1)	K08248
Organismal Systems	Environmental adaptation	Circadian rhythm - plant	1	39	0.4610244	0.722672637	ko04712	Bni08G011794(LHY)	K12133
Metabolism	Amino acid metabolism	Alanine, aspartate and glutamate metabolism	1	41	0.4779302	0.722672637	ko00250	Bni02G002433(AGT1)	K00830
Genetic Information Processing	Translation	Aminoacyl-tRNA biosynthesis	1	42	0.4861864	0.722672637	ko00970	Bni06G008870(SYNC2)	K01893
Metabolism	Carbohydrate metabolism	Starch and sucrose metabolism	2	108	0.5082747	0.722672637	ko00500	Bni10G014485(TPS9);Bni14G018445(TPPJ)	K16055+K01087
Metabolism	Amino acid metabolism	Tryptophan metabolism	1	45	0.5101924	0.722672637	ko00380	Bni09G013606(UGT74B1)	K11820
Metabolism	Metabolism of terpenoids and polyketides	Terpenoid backbone biosynthesis	1	45	0.5101924	0.722672637	ko00900	Bni07G010873(At2g17570)	K11778
Genetic Information Processing	Replication and repair	Homologous recombination	1	45	0.5101924	0.722672637	ko03440	Bni07G010720(CLSY3)	K10875
Metabolism	Global and overview maps	2-Oxocarboxylic acid metabolism	1	46	0.5179466	0.722672637	ko01210	Bni09G013606(UGT74B1)	K11820
Environmental Information Processing	Signal transduction	Phosphatidylinositol signaling system	1	47	0.5255801	0.722672637	ko04070	Bni10G014740(SAL1)	K15422
Metabolism	Carbohydrate metabolism	Inositol phosphate metabolism	1	50	0.5477744	0.734819317	ko00562	Bni10G014740(SAL1)	K15422
Metabolism	Energy metabolism	Photosynthesis	1	57	0.5956671	0.78004025	ko00195	Bni07G010788(FDC2)	K02639
Genetic Information Processing	Translation	RNA transport	2	132	0.6183994	0.78348275	ko03013	Bni04G006095(eif2b4);Bni05G007393(PAB6)	K03680+K13126
Cellular Processes	Transport and catabolism	Phagosome	1	62	0.6267862	0.78348275	ko04145	Bni01G000857(CVA16-2)	K02155
Metabolism	Nucleotide metabolism	Purine metabolism	1	72	0.6821258	0.815585196	ko00230	Bni14G018737(AKN)	K00860
Cellular Processes	Transport and catabolism	Peroxisome	1	72	0.6821258	0.815585196	ko04146	Bni02G002433(AGT1)	K00830
Metabolism	Carbohydrate metabolism	Pentose and glucuronate interconversions	1	78	0.7113682	0.832452149	ko00040	Bni01G000751(PME20)	K01051
Genetic Information Processing	Folding, sorting and degradation	Protein processing in endoplasmic reticulum	2	163	0.7319256	0.833028653	ko04141	Bni02G003064(IRE1B);Bni04G006213(PUB1)	K08852+K10597
Genetic Information Processing	Translation	mRNA surveillance pathway	1	85	0.7421528	0.833028653	ko03015	Bni05G007393(PAB6)	K13126
Genetic Information Processing	Folding, sorting and degradation	Ubiquitin mediated proteolysis	1	94	0.7770279	0.85473069	ko04120	Bni04G006213(PUB1)	K10597
Metabolism	Global and overview maps	Carbon metabolism	2	200	0.8292919	0.89261425	ko01200	Bni02G002433(AGT1);Bni10G014748(HPR3)	K00830+K15919
Environmental Information Processing	Signal transduction	MAPK signaling pathway - plant	1	116	0.8439262	0.89261425	ko04016	Bni06G008526(ERS1)	K14509
Genetic Information Processing	Translation	Ribosome	2	216	0.8607291	0.893209443	ko03010	Bni02G002830(RPP0B);Bni03G005006(RPP1B)	K02941+K02942
Genetic Information Processing	Transcription	Spliceosome	1	138	0.8909858	0.894496	ko03040	Bni12G017177(Sf3a2)	K12826
Metabolism	Energy metabolism	Oxidative phosphorylation	1	140	0.894496	0.894496	ko00190	Bni01G000857(CVA16-2)	K02155
