# Supplementary material for: Molecular Mechanisms Regulating Phenylpropanoid Metabolism in Exogenously-Sprayed Ethylene Forage Ramie Based on Transcriptomic and Metabolomic Analyses
Source: Plants (Basel). 2023 Nov 18;12(22):3899. doi: 10.3390/plants12223899 (PMC10675582; doi:10.3390/plants12223899)
Supplement: Supplementary file 1 [file plants-12-03899-s001.zip › ETH-Attachment/Table S9 CK-Y VS A-YPhenylpropanoid biosynthesis and Flavonoid biosynthesis..xlsx]

## Sheet: Sheet1
												Phenylpropanoid biosynthesis
id	Ck-1Y_count	Ck-2Y_count	Ck-3Y_count	A-1Y_count	A-2Y_count	A-3Y_count	Ck-1Y_fpkm	Ck-2Y_fpkm	Ck-3Y_fpkm	A-1Y_fpkm	A-2Y_fpkm	A-3Y_fpkm	Ck-Y_mean	A-Y_mean	log2(fc)	PValue	FDR	Symbol	Description	KEGG_A_class	KEGG_B_class	Pathway	K_ID	GO Component	GO Function	GO Process
Bni03G004011	15	7	9	23	49	54	0.8	0.36	0.56	1.43	1.99	2.2	0.573333	1.87333	1.70816	0.00138629	0.0121492	BAHD1	KAF3434039.1 hypothetical protein FNV43_RR25142 [Rhamnella rubrinervis]	Metabolism;Metabolism;Metabolism;Metabolism;Metabolism	Global and overview maps;Global and overview maps;Biosynthesis of other secondary metabolites;Biosynthesis of other secondary metabolites;Biosynthesis of other secondary metabolites	ko01100//Metabolic pathways;ko01110//Biosynthesis of secondary metabolites;ko00940//Phenylpropanoid biosynthesis;ko00941//Flavonoid biosynthesis;ko00945//Stilbenoid, diarylheptanoid and gingerol biosynthesis	K13065;K13065;K13065;K13065;K13065	-	GO:0016747//transferase activity, transferring acyl groups other than amino-acyl groups	-
Bni04G006343	297	142	233	520	769	552	21.39	9.56	19.35	43.18	42.57	30.68	16.7667	38.81	1.21083	0.000163894	0.0021842	PER63	XP_010100929.1 peroxidase 31 [Morus notabilis]	Metabolism;Metabolism;Metabolism	Global and overview maps;Global and overview maps;Biosynthesis of other secondary metabolites	ko01100//Metabolic pathways;ko01110//Biosynthesis of secondary metabolites;ko00940//Phenylpropanoid biosynthesis	K00430;K00430;K00430	GO:0005575//cellular_component;GO:0005576//extracellular region	GO:0003674//molecular_function;GO:0003824//catalytic activity;GO:0004601//peroxidase activity;GO:0005488//binding;GO:0016209//antioxidant activity;GO:0016491//oxidoreductase activity;GO:0016684//oxidoreductase activity, acting on peroxide as acceptor;GO:0020037//heme binding;GO:0043167//ion binding;GO:0043169//cation binding;GO:0046872//metal ion binding;GO:0046906//tetrapyrrole binding;GO:004803…	GO:0006950//response to stress;GO:0006979//response to oxidative stress;GO:0008150//biological_process;GO:0008152//metabolic process;GO:0009056//catabolic process;GO:0009636//response to toxic substance;GO:0009987//cellular process;GO:0016999//antibiotic metabolic process;GO:0017001//antibiotic catabolic process;GO:0017144//drug metabolic process;GO:0042221//response to chemical;GO:0042737//drug …
Bni05G007773	12775	9624	20705	39258	55307	61010	547.35	385.28	1022.73	1938.75	1821.16	2017.15	651.787	1925.69	1.5629	1.08838e-06	3.42556e-05	PER42	XP_030491674.1 peroxidase 42 [Cannabis sativa]	Metabolism;Metabolism;Metabolism	Global and overview maps;Global and overview maps;Biosynthesis of other secondary metabolites	ko01100//Metabolic pathways;ko01110//Biosynthesis of secondary metabolites;ko00940//Phenylpropanoid biosynthesis	K00430;K00430;K00430	GO:0005575//cellular_component;GO:0005576//extracellular region;GO:0005618//cell wall;GO:0005623//cell;GO:0005911//cell-cell junction;GO:0009505//plant-type cell wall;GO:0009506//plasmodesma;GO:0030054//cell junction;GO:0030312//external encapsulating structure;GO:0044464//cell part;GO:0055044//symplast;GO:0071944//cell periphery	GO:0003674//molecular_function;GO:0003824//catalytic activity;GO:0004601//peroxidase activity;GO:0005488//binding;GO:0016209//antioxidant activity;GO:0016491//oxidoreductase activity;GO:0016684//oxidoreductase activity, acting on peroxide as acceptor;GO:0020037//heme binding;GO:0043167//ion binding;GO:0043169//cation binding;GO:0046872//metal ion binding;GO:0046906//tetrapyrrole binding;GO:004803…	GO:0006950//response to stress;GO:0006979//response to oxidative stress;GO:0008150//biological_process;GO:0008152//metabolic process;GO:0009056//catabolic process;GO:0009636//response to toxic substance;GO:0009664//plant-type cell wall organization;GO:0009987//cellular process;GO:0016043//cellular component organization;GO:0016999//antibiotic metabolic process;GO:0017001//antibiotic catabolic pro…
Bni06G009559	4	1	6	13	69	11	0.31	0.07	0.53	1.15	4.07	0.65	0.303333	1.95667	2.68942	0.00796245	0.0457893	PER10	XP_010107984.1 peroxidase 10 [Morus notabilis]	Metabolism;Metabolism;Metabolism	Global and overview maps;Global and overview maps;Biosynthesis of other secondary metabolites	ko01100//Metabolic pathways;ko01110//Biosynthesis of secondary metabolites;ko00940//Phenylpropanoid biosynthesis	K00430;K00430;K00430	GO:0005575//cellular_component;GO:0005576//extracellular region	GO:0003674//molecular_function;GO:0003824//catalytic activity;GO:0004096//catalase activity;GO:0004601//peroxidase activity;GO:0005488//binding;GO:0016209//antioxidant activity;GO:0016491//oxidoreductase activity;GO:0016684//oxidoreductase activity, acting on peroxide as acceptor;GO:0020037//heme binding;GO:0043167//ion binding;GO:0043169//cation binding;GO:0046872//metal ion binding;GO:0046906//…	GO:0006950//response to stress;GO:0006979//response to oxidative stress;GO:0008150//biological_process;GO:0008152//metabolic process;GO:0009056//catabolic process;GO:0009636//response to toxic substance;GO:0009987//cellular process;GO:0016999//antibiotic metabolic process;GO:0017001//antibiotic catabolic process;GO:0017144//drug metabolic process;GO:0042221//response to chemical;GO:0042737//drug …
Bni07G010284	277	319	165	70	214	76	20.71	22.25	14.22	6.03	12.26	4.41	19.06	7.56667	-1.33282	0.000445134	0.00493475	TOGT1	PON82020.1 UDP-glucuronosyl/UDP-glucosyltransferase, partial [Trema orientale]	Metabolism;Metabolism	Global and overview maps;Biosynthesis of other secondary metabolites	ko01110//Biosynthesis of secondary metabolites;ko00940//Phenylpropanoid biosynthesis	K23260;K23260	-	GO:0008194//UDP-glycosyltransferase activity;GO:0016758//transferase activity, transferring hexosyl groups	-
Bni08G012043	110	90	89	191	348	317	7.74	5.91	7.22	15.48	18.81	17.2	6.95667	17.1633	1.30286	2.44153e-10	2.21328e-08	At4g26220	XP_006371950.1 probable caffeoyl-CoA O-methyltransferase At4g26220 isoform X2 [Populus trichocarpa]	Metabolism;Metabolism;Metabolism;Metabolism;Metabolism	Global and overview maps;Global and overview maps;Biosynthesis of other secondary metabolites;Biosynthesis of other secondary metabolites;Biosynthesis of other secondary metabolites	ko01100//Metabolic pathways;ko01110//Biosynthesis of secondary metabolites;ko00940//Phenylpropanoid biosynthesis;ko00941//Flavonoid biosynthesis;ko00945//Stilbenoid, diarylheptanoid and gingerol biosynthesis	K00588;K00588;K00588;K00588;K00588	-	GO:0008171//O-methyltransferase activity	-
Bni09G013776	179	272	164	107	149	56	4.91	6.96	5.18	3.38	3.14	1.18	5.68333	2.56667	-1.14684	0.00272052	0.020445	ACT	XP_010100286.2 vinorine synthase [Morus notabilis]	Metabolism;Metabolism;Metabolism;Metabolism;Metabolism	Global and overview maps;Global and overview maps;Biosynthesis of other secondary metabolites;Biosynthesis of other secondary metabolites;Biosynthesis of other secondary metabolites	ko01100//Metabolic pathways;ko01110//Biosynthesis of secondary metabolites;ko00940//Phenylpropanoid biosynthesis;ko00941//Flavonoid biosynthesis;ko00945//Stilbenoid, diarylheptanoid and gingerol biosynthesis	K13065;K13065;K13065;K13065;K13065	GO:0005575//cellular_component;GO:0005622//intracellular;GO:0005623//cell;GO:0005634//nucleus;GO:0005737//cytoplasm;GO:0043226//organelle;GO:0043227//membrane-bounded organelle;GO:0043229//intracellular organelle;GO:0043231//intracellular membrane-bounded organelle;GO:0044424//intracellular part;GO:0044464//cell part	GO:0003674//molecular_function;GO:0003824//catalytic activity;GO:0008374//O-acyltransferase activity;GO:0016407//acetyltransferase activity;GO:0016413//O-acetyltransferase activity;GO:0016740//transferase activity;GO:0016746//transferase activity, transferring acyl groups;GO:0016747//transferase activity, transferring acyl groups other than amino-acyl groups;GO:0047162//17-O-deacetylvindoline O-a…	GO:0006807//nitrogen compound metabolic process;GO:0008150//biological_process;GO:0008152//metabolic process;GO:0009820//alkaloid metabolic process;GO:0071704//organic substance metabolic process;GO:1901564//organonitrogen compound metabolic process
Bni10G014796	1103	1171	1628	3285	7571	9309	19.61	19.9	34.47	74.14	110.26	146.96	24.66	110.453	2.16319	5.20053e-12	6.96271e-10	Lct	KAF3790270.1 Beta-glucosidase 44 [Nymphaea thermarum]	Metabolism;Metabolism;Metabolism;Metabolism;Metabolism	Global and overview maps;Global and overview maps;Biosynthesis of other secondary metabolites;Carbohydrate metabolism;Metabolism of other amino acids	ko01100//Metabolic pathways;ko01110//Biosynthesis of secondary metabolites;ko00940//Phenylpropanoid biosynthesis;ko00500//Starch and sucrose metabolism;ko00460//Cyanoamino acid metabolism	K05350;K05350;K05350;K05350;K05350	GO:0009341//beta-galactosidase complex	GO:0003674//molecular_function;GO:0003824//catalytic activity;GO:0004553//hydrolase activity, hydrolyzing O-glycosyl compounds;GO:0004565//beta-galactosidase activity;GO:0008422//beta-glucosidase activity;GO:0015926//glucosidase activity;GO:0016787//hydrolase activity;GO:0016798//hydrolase activity, acting on glycosyl bonds	GO:0005975//carbohydrate metabolic process;GO:0006012//galactose metabolic process;GO:0008150//biological_process;GO:0008152//metabolic process;GO:0044238//primary metabolic process;GO:0071704//organic substance metabolic process;GO:1901135//carbohydrate derivative metabolic process;GO:1901657//glycosyl compound metabolic process
Bni13G017529	194	48	442	1157	3040	1469	10.11	2.37	26.14	68.39	120.16	58.36	12.8733	82.3033	2.67657	0.0039941	0.0271023	pod	BBD74153.1 Peroxidase 1, partial [Ficus carica]	Metabolism;Metabolism;Metabolism	Global and overview maps;Global and overview maps;Biosynthesis of other secondary metabolites	ko01100//Metabolic pathways;ko01110//Biosynthesis of secondary metabolites;ko00940//Phenylpropanoid biosynthesis	K00430;K00430;K00430	-	GO:0004601//peroxidase activity;GO:0020037//heme binding	GO:0006979//response to oxidative stress;GO:0055114//oxidation-reduction process
Bni13G017537	12	2	28	25	226	117	0.64	0.1	1.73	1.54	9.3	4.84	0.823333	5.22667	2.66634	0.00288424	0.0213709	SHT	PON92584.1 Transferase [Trema orientale]	Metabolism;Metabolism;Metabolism;Metabolism;Metabolism	Global and overview maps;Global and overview maps;Biosynthesis of other secondary metabolites;Biosynthesis of other secondary metabolites;Biosynthesis of other secondary metabolites	ko01100//Metabolic pathways;ko01110//Biosynthesis of secondary metabolites;ko00940//Phenylpropanoid biosynthesis;ko00941//Flavonoid biosynthesis;ko00945//Stilbenoid, diarylheptanoid and gingerol biosynthesis	K13065;K13065;K13065;K13065;K13065	-	GO:0003674//molecular_function;GO:0003824//catalytic activity;GO:0016410//N-acyltransferase activity;GO:0016740//transferase activity;GO:0016746//transferase activity, transferring acyl groups;GO:0016747//transferase activity, transferring acyl groups other than amino-acyl groups;GO:0080072//spermidine:sinapoyl CoA N-acyltransferase activity;GO:0080073//spermidine:coumaroyl CoA N-acyltransferase …	GO:0006807//nitrogen compound metabolic process;GO:0007275//multicellular organism development;GO:0008150//biological_process;GO:0008152//metabolic process;GO:0009058//biosynthetic process;GO:0009555//pollen development;GO:0009653//anatomical structure morphogenesis;GO:0009987//cellular process;GO:0010208//pollen wall assembly;GO:0010584//pollen exine formation;GO:0010927//cellular component asse…
Bni13G018073	14	28	13	37	116	81	0.49	0.91	0.52	1.49	3.12	2.19	0.64	2.26667	1.82443	0.000188979	0.00244731	BGLU41	PON60511.1 Glycoside hydrolase [Trema orientale]	Metabolism;Metabolism;Metabolism;Metabolism;Metabolism	Global and overview maps;Global and overview maps;Biosynthesis of other secondary metabolites;Carbohydrate metabolism;Metabolism of other amino acids	ko01100//Metabolic pathways;ko01110//Biosynthesis of secondary metabolites;ko00940//Phenylpropanoid biosynthesis;ko00500//Starch and sucrose metabolism;ko00460//Cyanoamino acid metabolism	K01188;K01188;K01188;K01188;K01188	GO:0005575//cellular_component;GO:0005618//cell wall;GO:0005623//cell;GO:0009341//beta-galactosidase complex;GO:0009505//plant-type cell wall;GO:0030312//external encapsulating structure;GO:0044464//cell part;GO:0071944//cell periphery	GO:0003674//molecular_function;GO:0003824//catalytic activity;GO:0004553//hydrolase activity, hydrolyzing O-glycosyl compounds;GO:0004565//beta-galactosidase activity;GO:0008422//beta-glucosidase activity;GO:0015926//glucosidase activity;GO:0016787//hydrolase activity;GO:0016798//hydrolase activity, acting on glycosyl bonds	GO:0005975//carbohydrate metabolic process;GO:0006012//galactose metabolic process;GO:0008150//biological_process;GO:0008152//metabolic process;GO:0044238//primary metabolic process;GO:0071704//organic substance metabolic process;GO:1901135//carbohydrate derivative metabolic process;GO:1901657//glycosyl compound metabolic process
Bni14G018380	113	59	114	671	439	310	4.65	2.27	5.41	31.83	13.88	9.84	4.11	18.5167	2.17161	7.61602e-06	0.000173277	PER12	XP_015886519.1 peroxidase 12 [Ziziphus jujuba]	Metabolism;Metabolism;Metabolism	Global and overview maps;Global and overview maps;Biosynthesis of other secondary metabolites	ko01100//Metabolic pathways;ko01110//Biosynthesis of secondary metabolites;ko00940//Phenylpropanoid biosynthesis	K00430;K00430;K00430	-	GO:0004601//peroxidase activity;GO:0020037//heme binding	GO:0006979//response to oxidative stress;GO:0055114//oxidation-reduction process
												Flavonoid biosynthesis.
id	Ck-1Y_count	Ck-2Y_count	Ck-3Y_count	A-1Y_count	A-2Y_count	A-3Y_count	Ck-1Y_fpkm	Ck-2Y_fpkm	Ck-3Y_fpkm	A-1Y_fpkm	A-2Y_fpkm	A-3Y_fpkm	Ck-Y_mean	A-Y_mean	log2(fc)	PValue	FDR	Symbol	Description	KEGG_A_class	KEGG_B_class	Pathway	K_ID	GO Component	GO Function	GO Process
Bni03G004011	15	7	9	23	49	54	0.8	0.36	0.56	1.43	1.99	2.2	0.573333	1.87333	1.70816	0.00138629	0.0121492	BAHD1	KAF3434039.1 hypothetical protein FNV43_RR25142 [Rhamnella rubrinervis]	Metabolism;Metabolism;Metabolism;Metabolism;Metabolism	Global and overview maps;Global and overview maps;Biosynthesis of other secondary metabolites;Biosynthesis of other secondary metabolites;Biosynthesis of other secondary metabolites	ko01100//Metabolic pathways;ko01110//Biosynthesis of secondary metabolites;ko00940//Phenylpropanoid biosynthesis;ko00941//Flavonoid biosynthesis;ko00945//Stilbenoid, diarylheptanoid and gingerol biosynthesis	K13065;K13065;K13065;K13065;K13065	-	GO:0016747//transferase activity, transferring acyl groups other than amino-acyl groups	-
Bni04G006343	297	142	233	520	769	552	21.39	9.56	19.35	43.18	42.57	30.68	16.7667	38.81	1.21083	0.000163894	0.0021842	PER63	XP_010100929.1 peroxidase 31 [Morus notabilis]	Metabolism;Metabolism;Metabolism	Global and overview maps;Global and overview maps;Biosynthesis of other secondary metabolites	ko01100//Metabolic pathways;ko01110//Biosynthesis of secondary metabolites;ko00940//Phenylpropanoid biosynthesis	K00430;K00430;K00430	GO:0005575//cellular_component;GO:0005576//extracellular region	GO:0003674//molecular_function;GO:0003824//catalytic activity;GO:0004601//peroxidase activity;GO:0005488//binding;GO:0016209//antioxidant activity;GO:0016491//oxidoreductase activity;GO:0016684//oxidoreductase activity, acting on peroxide as acceptor;GO:0020037//heme binding;GO:0043167//ion binding;GO:0043169//cation binding;GO:0046872//metal ion binding;GO:0046906//tetrapyrrole binding;GO:004803…	GO:0006950//response to stress;GO:0006979//response to oxidative stress;GO:0008150//biological_process;GO:0008152//metabolic process;GO:0009056//catabolic process;GO:0009636//response to toxic substance;GO:0009987//cellular process;GO:0016999//antibiotic metabolic process;GO:0017001//antibiotic catabolic process;GO:0017144//drug metabolic process;GO:0042221//response to chemical;GO:0042737//drug …
Bni09G013776	179	272	164	107	149	56	4.91	6.96	5.18	3.38	3.14	1.18	5.68333	2.56667	-1.14684	0.00272052	0.020445	ACT	XP_010100286.2 vinorine synthase [Morus notabilis]	Metabolism;Metabolism;Metabolism;Metabolism;Metabolism	Global and overview maps;Global and overview maps;Biosynthesis of other secondary metabolites;Biosynthesis of other secondary metabolites;Biosynthesis of other secondary metabolites	ko01100//Metabolic pathways;ko01110//Biosynthesis of secondary metabolites;ko00940//Phenylpropanoid biosynthesis;ko00941//Flavonoid biosynthesis;ko00945//Stilbenoid, diarylheptanoid and gingerol biosynthesis	K13065;K13065;K13065;K13065;K13065	GO:0005575//cellular_component;GO:0005622//intracellular;GO:0005623//cell;GO:0005634//nucleus;GO:0005737//cytoplasm;GO:0043226//organelle;GO:0043227//membrane-bounded organelle;GO:0043229//intracellular organelle;GO:0043231//intracellular membrane-bounded organelle;GO:0044424//intracellular part;GO:0044464//cell part	GO:0003674//molecular_function;GO:0003824//catalytic activity;GO:0008374//O-acyltransferase activity;GO:0016407//acetyltransferase activity;GO:0016413//O-acetyltransferase activity;GO:0016740//transferase activity;GO:0016746//transferase activity, transferring acyl groups;GO:0016747//transferase activity, transferring acyl groups other than amino-acyl groups;GO:0047162//17-O-deacetylvindoline O-a…	GO:0006807//nitrogen compound metabolic process;GO:0008150//biological_process;GO:0008152//metabolic process;GO:0009820//alkaloid metabolic process;GO:0071704//organic substance metabolic process;GO:1901564//organonitrogen compound metabolic process
Bni13G017537	12	2	28	25	226	117	0.64	0.1	1.73	1.54	9.3	4.84	0.823333	5.22667	2.66634	0.00288424	0.0213709	SHT	PON92584.1 Transferase [Trema orientale]	Metabolism;Metabolism;Metabolism;Metabolism;Metabolism	Global and overview maps;Global and overview maps;Biosynthesis of other secondary metabolites;Biosynthesis of other secondary metabolites;Biosynthesis of other secondary metabolites	ko01100//Metabolic pathways;ko01110//Biosynthesis of secondary metabolites;ko00940//Phenylpropanoid biosynthesis;ko00941//Flavonoid biosynthesis;ko00945//Stilbenoid, diarylheptanoid and gingerol biosynthesis	K13065;K13065;K13065;K13065;K13065	-	GO:0003674//molecular_function;GO:0003824//catalytic activity;GO:0016410//N-acyltransferase activity;GO:0016740//transferase activity;GO:0016746//transferase activity, transferring acyl groups;GO:0016747//transferase activity, transferring acyl groups other than amino-acyl groups;GO:0080072//spermidine:sinapoyl CoA N-acyltransferase activity;GO:0080073//spermidine:coumaroyl CoA N-acyltransferase …	GO:0006807//nitrogen compound metabolic process;GO:0007275//multicellular organism development;GO:0008150//biological_process;GO:0008152//metabolic process;GO:0009058//biosynthetic process;GO:0009555//pollen development;GO:0009653//anatomical structure morphogenesis;GO:0009987//cellular process;GO:0010208//pollen wall assembly;GO:0010584//pollen exine formation;GO:0010927//cellular component asse…
